# Supplementary material for: Differentially expressed genes in the head of the 2nd instar pre-molting larvae of the nm2 mutant of the silkworm, Bombyx mori
Source: PLoS One. 2017 Jul 20;12(7):e0180160. doi: 10.1371/journal.pone.0180160 (PMC5519023; doi:10.1371/journal.pone.0180160)
Supplement: S1 Table — (XLSX) [file pone.0180160.s001.xlsx]

## Sheet: S1 Table
S1 Table Primers for qRT-PCR, function description and qRT-PCR and FPKM results.
Team name	Primer name	Description	Gene id.	Forward Primer (5' to 3')	Reverse Primer (5' to 3')		FPKM results					qRT-PCR results					Blast results
							wild-type	nm2	Ratio (nm2/wild-type)	Up or down		wild-type	nm2	Ratio (nm2/wild-type)	Up or down
A	BmActin3	actin3	BGIBMGA005576	CCGTATGCGAAAGGAAATCA	TTGGAAGGTAGAGAGGGAGG		2516.93	2951.5	1.17266	-		-	-	-	-		gi|512887651|ref|XP_004921958.1|/0/PREDICTED: LOW QUALITY PROTEIN: actin, cytoplasmic A3a-like [Bombyx mori]
	GAPDH	glyceraldehyde-3-phosphate dehydrogenase	BGIBMGA007490	TTCATGCCACAACTGCTACA	AGTCAGCTTGCCATTAAGAG		1712.45	1453.93	0.849035	-		-	-	-	-		gi|109119903|dbj|BAE96011.1|/2.38051e-177/glyceraldehyde-3-phosphate dehydrogenase [Bombyx mori]
	RPL3	ribosomal protein L3	BGIBMGA013567	GAAGATGATCCGCTACTGT	TATCCTTTGCCCTTGGTG		2389.11	2142.59	0.896815	-		-	-	-	-		gi|112982798|ref|NP_001037126.1|/0/ribosomal protein L3 [Bombyx mori]
B	BmCPG10_1	Insect cuticle protein	BGIBMGA002602	GGCGTCTATTGGTGATGGTGATAAC	GAGTCCAAAGAACAAGGTTCGCTTC		117.24	277.94	2.37069	Up		0.0136338	0.0484733	3.55537	Up		gi|662032370|dbj|BAP11303.1|/8.68924e-28/glycine-rich protein [Bombyx mori]
	BmCPG10_2	Insect cuticle protein	BGIBMGA002602	CTAGAACTCATGTAACGGACCGAGC	CGTATCCGTGGTGGCCTTTTCTGTA		117.24	277.94	2.37069	Up		0.0828512	0	0	Down		gi|662032370|dbj|BAP11303.1|/8.68924e-28/glycine-rich protein [Bombyx mori]
	BmCP_like	putative peptidase	BGIBMGA009184	GCCATCAGACGGAACGGACCCAA	CATTCGCCCAATTCGACGACCAC		8.13	700.5	86.1624	Up		0.000718198	0.421421	586.775	Up		gi|281398206|gb|ADA67926.1|/0/putative peptidase [Bombyx mori]
C	Bm00158	Glucose-methanol-choline oxidoreductase	BGIBMGA000158	TGATCCCGAAGATTTTACTAACATGC	ACCGTACACTTTCATTTTACTGTCCA		37.25	270.98	7.27463	Up		0.00792156	0.00776451	0.980175	DOWN		gi|300360466|ref|NP_001177919.1|/0/ecdysone oxidase [Bombyx mori]
	Bm02548	Insect cuticle protein	BGIBMGA002548	GCTATGAAACCTCCAACGGAA	ACAGCGTAAGTAACTCCGTCA		18.81	5013.92	266.556	Up		0.111362	0.276965	2.48707	Up		gi|112983982|ref|NP_001036835.1|/7.69526e-39/cuticular protein RR-1 motif 4 precursor [Bombyx mori]
	Bm04000	Glycoside hydrolase	BGIBMGA004000	TGAACAGAGACATTATAGCCGTCA	GTCCCGATAACTCACAAATGCC		512.12	13.05	0.0254823	Down		0.066677	0.0051583	0.0773625	DOWN		gi|114051916|ref|NP_001040191.1|/0/alpha-N-acetylgalactosaminidase precursor [Bombyx mori]
	Bm05277	Insect cuticle protein	BGIBMGA005277	GCCACTTCCAGTTCAACTACGAGA	CTTGTAGGCACCCTTAACTTCGATG		185.48	32989.5	177.86	Up		0.0241249	0.160552	6.65503	Up		gi|223671105|tpd|FAA00504.1|/2.73001e-68/TPA: putative cuticle protein [Bombyx mori]
	Bm06066	Glycosyl hydrolase	BGIBMGA006066	TACCTGGTTACTCACGAAGCGTA	ATAAACAGTTATCGGTTCAATCAGC		6.52	140.67	21.5752	Up		0.013571	0.0116605	0.859227	DOWN		gi|512919199|ref|XP_004929317.1|/0/PREDICTED: maltase 1-like [Bombyx mori]
	Bm07888	Steroid hormone receptor	BGIBMGA007888	AGATCTCAGTATTAACGACGG	TACATCCAATCGCAACTGCTC		55.26	0.47	0.00850525	Down		0.015625	0.000723749	0.04632	DOWN		gi|112983222|ref|NP_001037015.1|/0/nuclear receptor GRF [Bombyx mori]
	Bm09467	Glucosamine-6-phosphate isomerase	BGIBMGA009467	GTGAAGACCCTGGCCTACGACA	TCTTTAGCGTCCATAACAGTTCCGA		344.73	36.27	0.105213	Down		0.0294961	0.0175115	0.593688	DOWN		gi|512891999|ref|XP_004922822.1|/2.81732e-151/PREDICTED: glucosamine-6-phosphate isomerase 2-like isoform X1 [Bombyx mori]
	Bm09688	Steroid hormone receptor	BGIBMGA009688	GATCTCTCCCTGATGCACCTCG	TGCGTGTAATCTAAAACACTGTC		772.87	1.67	0.00216078	Down		0.427304	0.0144891	0.0339082	DOWN		gi|357627930|gb|EHJ77448.1|/0/hormone receptor 3C [Danaus plexippus]
	Bm09743	Peptidase	BGIBMGA009743	GACCTTCGAAAACGATTTGGCTA	CGCTGTTCTCTATTACTGGTACCTG		92.29	0.17	0.00184202	Down		0.000125938	5.68602e-05	0.451494	DOWN		gi|512935413|ref|XP_004933269.1|/0/PREDICTED: serine proteinase stubble-like [Bombyx mori]
	Bm10240	Glycoside hydrolase	BGIBMGA010240	GTGATCCGATTCCTACCACAACCA	AGTCGTCCTCAGAGTTACACAC		462.03	3.39	0.00733719	Down		0.0489233	0.00271992	0.0555955	DOWN		gi|10119784|dbj|BAB13481.1|/0/chitinase precursor [Bombyx mori]
	Bm10811	Glycoside hydrolase	BGIBMGA010811	TGCCAAACAGCATTTATGACGTG	GAAAAGTCAACCTCGTACAAACCGAA		16.18	119.09	7.36032	Up		0.000458751	0.00173736	3.78715	Up		gi|512934451|ref|XP_004933036.1|/0/PREDICTED: lactase-phlorizin hydrolase-like [Bombyx mori]
	Bm10812	Glycoside hydrolase	BGIBMGA010812	GCATTTATGACGTGCTGACACA	AGTCAACCTCGTACAAACCGAAA		68.65	376.18	5.47968	Up		0.000361179	0.00111489	3.0868	Up		gi|512934451|ref|XP_004933036.1|/0/PREDICTED: lactase-phlorizin hydrolase-like [Bombyx mori]
	Bm13002	Glucose-methanol-choline oxidoreductase	BGIBMGA013002	TTTCCAAAGATACGGATCAAGGC	TTATAATGGTCGGCATGACACTCG		77.16	2.31	0.0299378	Down		0.00327717	0.00151596	0.462581	DOWN		gi|357631698|gb|EHJ79167.1|/0/hypothetical protein KGM_15608 [Danaus plexippus]
	Bm13009	Glucose-methanol-choline oxidoreductase	BGIBMGA013009	TCTTGCACCCAAAATCAAAAGGTC	GCTTTGTGTATAATTTTGCTCCGTA		125.78	0.89	0.00707585	Down		0.0572466	0.00714481	0.124808	DOWN		gi|357631702|gb|EHJ79171.1|/0/hypothetical protein KGM_15613 [Danaus plexippus]
	Bm13237	Cytochrome P450	BGIBMGA013237	TGTATGCTATCCACCGTAACCC	TACGTGAACTGCTTAATGTCGTTT		5.66	90.61	16.0088	Up		0.0285572	0.0316375	1.10786	Up		gi|134254426|ref|NP_001077080.1|/0/cytochrome P450 6ae2 [Bombyx mori]
D	dib	dib	BGIBMGA000368	GCTTCGTATTGTACCATATAGCCCGTA	TCTGCGTCACTATAACAGTTCCCT		1.75	1.3	0.742857	DOWN		0.00138746	0.00154662	1.11471	Up		gi|112983260|ref|NP_001036953.1|/0/cytochrome P450 302A1 [Bombyx mori]
	Neverland	Neverland	BGIBMGA001678	CGCTCACATACAGGAAATACCAG	GATCTGTGTAACTTTAACGTCGATGC		2.89	5.6	1.93772	Up		0.00202668	0.023592	11.6407	Up		gi|112983364|ref|NP_001037626.1|/0/neverland [Bombyx mori]
	spook	spook	BGIBMGA001753	CATCTTGGAATGTCTCCGGTACGC	ACGACAGTACCCTTTTCGATTCCGTA		16.67	40.96	2.45711	Up		0.0771245	0.21932	2.84372	Up		gi|226237511|dbj|BAH47267.1|/0/cytochrome P450 [Bombyx mori]
	Sad	Sad	BGIBMGA005496	CAATGAGATTATATCCTGTAGCACCA	TAATTCTGTCATTTGTAGCATAGCCAT		2.17	1.01	0.465438	Down		0.000588773	0.00321963	5.46837	Up		gi|163838682|ref|NP_001106224.1|/2.36231e-176/cytochrome P450, family 315, subfamily a, polypeptide 1 [Bombyx mori]
	cyp18a1	cyp18a1	BGIBMGA006916	GATGATAGTATTCATGTTGCGAAACCC	CGTTTCCAAAATTGTAGTTTCGGTGT		48.88	11.3	0.231178	Down		0.160799	0.0695621	0.432602	DOWN		gi|134254470|ref|NP_001077078.1|/0/cytochrome P450 18a1 [Bombyx mori]
	Phm	Phm	BGIBMGA006936	TTGATCCCAATACTCTTATTCCGACT	TTCTGGAAACAAAGCCATGTATAGCAA		7.72	7.47	0.967617	DOWN		0.0677642	0.071849	1.06028	Up		gi|433338997|dbj|BAM73854.1|/0/cytochrome P450 [Bombyx mori]
	cyp314a1	cyp314a1	BGIBMGA010239	CATTATCGACTTCATAACTGCCGGTA	TTCATTGATCGCAGCTCTGACCGAA		20.78	15.59	0.750241	Down		0.0112028	0.000540948	0.048287	DOWN		gi|433339005|dbj|BAM73858.1|/1.40821e-99/cytochrome P450 [Bombyx mori]
E	JHEH	JH epoxide hydrolase (JHEH)	BGIBMGA000772	GGAGCACGAAGTCAATAGTCA	GGCATTGACCAGTTTCGG		11.93	11.07	0.927913	Down		0.461158	0.298909	0.64817	DOWN		gi|40022274|gb|AAR37335.1|/0/juvenile hormone esterase [Bombyx mori]
	JHDK	JH diol kinase (JHDK)	BGIBMGA008815	CGCTTTCTTCGACACCAA	AACCCATCCCAGACCTTC		214.2	472.37	2.20528	Up		0.0560685	0.0379728	0.677258	DOWN		gi|512908327|ref|XP_004926654.1|/1.69508e-98/PREDICTED: calexcitin-2-like [Bombyx mori]
	JHAMT	JH acid methyltransferase (JHAMT)	BGIBMGA010392	AAAAACTTTCTGTCGCCGTA	TAGCGTGCGTGCTGTTTC		23.92	29.29	1.2245	Up		0.00127378	0.00137576	1.08006	Up		gi|512919868|ref|XP_004929490.1|/6.55898e-155/PREDICTED: uncharacterized protein LOC101743036 [Bombyx mori]
	JHE	JH esterase (JHE)	BGIBMGA013930	TCTCTTACGACGGTTACAGC	TTGGTATTGTAGTTCCCGC		82.72	117.99	1.42638	Up		0.00664584	0.00557986	0.839602	DOWN		gi|157908523|dbj|BAF81491.1|/0/juvenile hormone epoxide hydrolase [Bombyx mori]
F	UNAP	UDP-N-aeetylglueosamine pyrophosphorylase	BGIBMGA001609	CGACTGCCCGAGAAGATT	TGGACCAGCGGTAAACAC		11.73	30.41	2.5925	Up		0.00973008	0.0129681	1.33279	Up		gi|512889459|ref|XP_004922282.1|/0/PREDICTED: UDP-N-acetylhexosamine pyrophosphorylase-like protein 1-like [Bombyx mori]
	G6PI	Glucose-6-phosphate isomerase	BGIBMGA004221	CCATTCACTTTAGGAGCACTTATT	ATTCGTGGAAGCGTCGTG		85.34	73.65	0.863019	DOWN		0.052193	0.0566326	1.08506	Up		gi|148298746|ref|NP_001091761.1|/0/glucose-6-phosphate isomerase [Bombyx mori]
	GFPA	Glutamine: fructose-6-phosphate-aminotransferase	BGIBMGA007517	ATGCTGGTCCTGAGATTGG	GGCAAGAACCTGGCGAAT		20.94	30.7	1.46609	Up		0.00982042	0.0123825	1.26089	Up		gi|512899483|ref|XP_004924656.1|/0/PREDICTED: glutamine--fructose-6-phosphate aminotransferase [isomerizing] 1-like [Bombyx mori]
	NAG	β-N-acetyl-glucosaminidase	BGIBMGA011646	GCTCACACTCTACCACGGGAC	TGACCACAGCCTCTCCGC		39.34	15.71	0.399339	Down		0.00770494	0.00485755	0.630446	DOWN		gi|145651816|ref|NP_001078833.1|/0/beta-N-acetylglucosaminidase 1 precursor [Bombyx mori]
G	FTZ-F1	FTZ-F1	BGIBMGA000716	TGGATTGGGCAAGAAACA	TGGTCGGCTAATGAAGGA		1.5	9.12	6.08	Up		0.00920521	0.0464271	5.04357	Up		gi|341926128|dbj|BAK53999.1|/0/nuclear hormone receptor [Bombyx mori]
	HR38	HR38	BGIBMGA002964	AAGAGCCGCATCGTGTGG	GAGAAGATGCGTTGGAGGC		3.34	4.28	1.28144	Up		0.0534129	0.0381487	0.714222	DOWN		gi|512926451|ref|XP_004931089.1|/0/PREDICTED: probable nuclear hormone receptor HR38 [Bombyx mori]
	HR39	HR39	BGIBMGA007914	AAGCTTACATAGCGACTCATTC	TCTTGTTGGCGGGATTTA		4.19	6.34	1.51313			0.0426888	0.0154932	0.362934	DOWN		gi|512916419|ref|XP_004928636.1|/0/PREDICTED: nuclear hormone receptor FTZ-F1 beta [Bombyx mori]
	EcR	ecdysone receptor	BGIBMGA006767	GCGACAACTACCGCAAGG	TTCGCAACGTGTTCAGGT		19.32	14.04	0.726708	Down		0.110083	0.0755955	0.686712	DOWN		gi|290560664|ref|NP_001166846.1|/0/ecdysone receptor isoform B1 [Bombyx mori]
	USP	USP	BGIBMGA006183	ACATTACGGAGTATACAGTTGTGA	GCAACTAACGCCTCCAATTCCA		11.95	21.55	1.80335	Up		0.000474929	0.000689471	1.45173	Up		gi|112984304|ref|NP_001037470.1|/8.9536e-107/protein ultraspiracle homolog [Bombyx mori]
	E75	E75	BGIBMGA006839	ATTTCTCTGTCATCCACGCATT	CATGTACTGCTGGATCATATCGGT		217.03	44.19	0.203612	Down		0.0384733	0.0211155	0.548835	DOWN		gi|162951901|ref|NP_001106080.1|/0/nuclear hormone receptor E75 isoform B [Bombyx mori]
	Bm07888	HR4	BGIBMGA007888	AGATCTCAGTATTAACGACGG	TACATCCAATCGCAACTGCTC		55.26	0.47	0.00850525	Down		0.015625	0.000723749	0.04632	DOWN		gi|112983222|ref|NP_001037015.1|/0/nuclear receptor GRF [Bombyx mori]
	Bm09688	HR3	BGIBMGA009688	GATCTCTCCCTGATGCACCTCG	TGCGTGTAATCTAAAACACTGTC		772.87	1.67	0.00216078	Down		0.427304	0.0144891	0.0339082	DOWN		gi|357627930|gb|EHJ77448.1|/0/hormone receptor 3C [Danaus plexippus]
	E74	E74	BGIBMGA007970	GCCACCATCATCACAACAAA	TTCAGCAGGAACTCCCACA		19.36	15.05	0.777376	Down		0.103665	0.0533307	0.514453	DOWN		gi|38636568|dbj|BAD02937.1|/2.11844e-88/transcription factor E74 [Bombyx mori]
H	Nobo1	glutathione S-transferase	-	TTGATTCCATTAACGACCGTCTCC	TTGATTCCATTAACGACCGTCTCC		-	-	-	-		0.00071159	0.000970564	1.36394	Up		gi|320543864|ref|NM_137011.3|/0/glutathione S transferase E14 (GstE14) [Drosophila melanogaster]
	Nobo2	glutathione S-transferase	-	TTGCTGTGCTTCCACCATTAGTTC	ATTTCAATCGCTCTAAGCCACGTC		-	-	-	-		0.00681691	0.00893971	1.3114	Up		gi|320543864|ref|NM_137011.3|/0/glutathione S transferase E14 (GstE14) [Drosophila melanogaster]
(A) Reference genes; (B) the two main genes identified in previous research; (C) partial differentially expressed genes based on DGE analysis; (D) ecdysone biosynthesis and metabolism genes; (E) juvenile hormone biosynthesis and metabolism genes; (F) chitin biosynthesis and metabolism genes; (G) several nuclear receptor genes; (H) nobo
