# Supplementary material for: Differentially expressed genes in the head of the 2nd instar pre-molting larvae of the nm2 mutant of the silkworm, Bombyx mori
Source: PLoS One. 2017 Jul 20;12(7):e0180160. doi: 10.1371/journal.pone.0180160 (PMC5519023; doi:10.1371/journal.pone.0180160)
Supplement: S2 Table — (XLSX) [file pone.0180160.s002.xlsx]

## Sheet: S2 Table
S2 Table FPKMs of all genes in nm2 and C603.
Gene id.	Wild-type FPKM	Nm2 FPKM	Ratio (nm2/wild-type)	Blast results
BGIBMGA000001	3.84	2.37	0.617188	gi|512937702|ref|XP_004933829.1|/6.6602e-130/PREDICTED: putative homeodomain transcription factor-like, partial [Bombyx mori]
BGIBMGA000002	38.21	45.86	1.20021	gi|512906221|ref|XP_004926142.1|/0/PREDICTED: putative mitochondrial inner membrane protein-like [Bombyx mori]
BGIBMGA000004	7.37	18.6	2.52374	gi|530233964|ref|NP_001268825.1|/7.81325e-172/uncharacterized protein LOC101742493 [Bombyx mori]
BGIBMGA000005	0	1.12	NEW	gi|512906146|ref|XP_004926123.1|/3.60779e-57/PREDICTED: cytochrome P450 4C1-like [Bombyx mori]
BGIBMGA000006	60.08	0.63	0.010486	gi|209571456|ref|NP_001129361.1|/1.33175e-118/osiris 18 precursor [Bombyx mori]
BGIBMGA000009	0.39	0	0	gi|512906122|ref|XP_004926117.1|/3.52843e-95/PREDICTED: uncharacterized protein LOC101741521 [Bombyx mori]
BGIBMGA000010	2674.55	2.51	0.000938476	gi|209571454|ref|NP_001129360.1|/1.59054e-98/osiris 9 precursor [Bombyx mori]
BGIBMGA000011	485.9	1.83	0.00376621	gi|512906118|ref|XP_004926116.1|/2.34897e-83/PREDICTED: uncharacterized protein LOC101741384 [Bombyx mori]
BGIBMGA000012	1680.49	0.68	0.000404644	gi|512906111|ref|XP_004926115.1|/2.16973e-104/PREDICTED: uncharacterized protein LOC101741151 [Bombyx mori]
BGIBMGA000013	456.05	3.6	0.00789387	gi|512906099|ref|XP_004926112.1|/5.10371e-73/PREDICTED: uncharacterized protein LOC101740726 [Bombyx mori]
BGIBMGA000016	3.33	4.63	1.39039	gi|197209950|ref|NP_001127739.1|/5.61712e-160/neuropeptide receptor A4 [Bombyx mori]
BGIBMGA000018	17.86	0	0	gi|153791246|ref|NP_001093310.1|/6.11563e-15/antibacterial peptide enbocin 3 precursor [Bombyx mori]
BGIBMGA000021	620.47	13.11	0.0211291	gi|112984238|ref|NP_001037460.1|/5.28586e-27/cecropin-B precursor [Bombyx mori]
BGIBMGA000023	123.87	3.07	0.024784	gi|112984238|ref|NP_001037460.1|/5.28586e-27/cecropin-B precursor [Bombyx mori]
BGIBMGA000024	66.03	0	0	gi|112984238|ref|NP_001037460.1|/5.28586e-27/cecropin-B precursor [Bombyx mori]
BGIBMGA000025	60.46	2.63	0.0434998	gi|512906178|ref|XP_004926131.1|/0/PREDICTED: uncharacterized protein LOC101743499 [Bombyx mori]
BGIBMGA000028	229.43	63.67	0.277514	gi|512906047|ref|XP_004926099.1|/0/PREDICTED: uncharacterized protein LOC101738974 [Bombyx mori]
BGIBMGA000029	62.2	43.58	0.700643	gi|114051934|ref|NP_001040438.1|/4.65048e-76/nucleolar protein family A member 2 [Bombyx mori]
BGIBMGA000030	9.27	6.45	0.695793	gi|357626684|gb|EHJ76688.1|/1.24645e-155/hypothetical protein KGM_11742 [Danaus plexippus]
BGIBMGA000031	0.11	0.32	2.90909	gi|220983689|dbj|BAH11147.1|/0/ebony protein [Bombyx mori]
BGIBMGA000032	4.39	5.34	1.2164	gi|512906170|ref|XP_004926129.1|/0/PREDICTED: uncharacterized protein LOC101743221 [Bombyx mori]
BGIBMGA000034	1.43	1.32	0.923077	gi|512906174|ref|XP_004926130.1|/1.2209e-96/PREDICTED: ADP-ribosylation factor-like protein 3-like [Bombyx mori]
BGIBMGA000036	41.63	13.18	0.316599	gi|112984238|ref|NP_001037460.1|/5.28586e-27/cecropin-B precursor [Bombyx mori]
BGIBMGA000037	146.97	7.96	0.0541607	gi|112984238|ref|NP_001037460.1|/5.28586e-27/cecropin-B precursor [Bombyx mori]
BGIBMGA000038	41.63	13.18	0.316599	gi|112984238|ref|NP_001037460.1|/5.28586e-27/cecropin-B precursor [Bombyx mori]
BGIBMGA000039	44.77	5.13	0.114586	gi|153791246|ref|NP_001093310.1|/2.10191e-15/antibacterial peptide enbocin 3 precursor [Bombyx mori]
BGIBMGA000040	1.35	0	0	gi|512906194|ref|XP_004926135.1|/8.24454e-73/PREDICTED: uncharacterized protein LOC101744079 [Bombyx mori]
BGIBMGA000043	18.61	0	0	gi|357626665|gb|EHJ76677.1|/1.38233e-33/hypothetical protein KGM_21545 [Danaus plexippus]
BGIBMGA000044	437.85	0	0	gi|218505755|ref|NP_001136223.1|/3.0099e-96/osiris 7 precursor [Bombyx mori]
BGIBMGA000045	2015.16	1.07	0.000530975	gi|512906103|ref|XP_004926113.1|/1.01032e-84/PREDICTED: uncharacterized protein LOC101740865 [Bombyx mori]
BGIBMGA000046	3.79	0	0	gi|512906198|ref|XP_004926136.1|/7.23953e-149/PREDICTED: uncharacterized protein LOC101744363 [Bombyx mori]
BGIBMGA000047	23.3	0	0	gi|512906126|ref|XP_004926118.1|/1.73105e-71/PREDICTED: uncharacterized protein LOC101741662 [Bombyx mori]
BGIBMGA000048	1.02	0	0	gi|357625920|gb|EHJ76199.1|/4.78766e-15/hypothetical protein KGM_04891 [Danaus plexippus]
BGIBMGA000049	0.84	0	0	gi|307215168|gb|EFN89940.1|/1.28588e-08/hypothetical protein EAI_15239 [Harpegnathos saltator]
BGIBMGA000050	1.08	0	0	gi|512906138|ref|XP_004926121.1|/1.58943e-42/PREDICTED: uncharacterized protein LOC101741954 isoform X2 [Bombyx mori]
BGIBMGA000051	83.2	0	0	gi|512906201|ref|XP_004926137.1|/2.06683e-96/PREDICTED: uncharacterized protein LOC101744505 [Bombyx mori]
BGIBMGA000052	22.21	0	0	gi|512906205|ref|XP_004926138.1|/3.33713e-57/PREDICTED: one cut domain family member 2-like [Bombyx mori]
BGIBMGA000053	1.47	0	0	gi|262034569|gb|ACY06909.1|/1.38239e-143/putative cuticle protein CPG30 [Bombyx mori]
BGIBMGA000054	36.78	1.14	0.0309951	gi|512906142|ref|XP_004926122.1|/0/PREDICTED: uncharacterized protein LOC101742205 [Bombyx mori]
BGIBMGA000056	0	0.43	NEW	gi|512906213|ref|XP_004926140.1|/1.62395e-117/PREDICTED: cytochrome P450 4V2-like [Bombyx mori]
BGIBMGA000057	8.9	15.97	1.79438	gi|512906154|ref|XP_004926125.1|/2.06122e-79/PREDICTED: golgin subfamily A member 7B-like [Bombyx mori]
BGIBMGA000058	2.81	2.51	0.893238	gi|357613639|gb|EHJ68632.1|/2.62274e-47/putative helentron 5 helitron-like transposon replicase/helicase/endonuclease [Danaus plexippus]
BGIBMGA000059	0.48	4.01	8.35417	gi|512906217|ref|XP_004926141.1|/1.07079e-97/PREDICTED: cGMP-specific 3',5'-cyclic phosphodiesterase-like [Bombyx mori]
BGIBMGA000060	2.31	3.81	1.64935	gi|512906217|ref|XP_004926141.1|/0/PREDICTED: cGMP-specific 3',5'-cyclic phosphodiesterase-like [Bombyx mori]
BGIBMGA000061	57.34	38.8	0.676666	gi|512906158|ref|XP_004926126.1|/2.51754e-99/PREDICTED: 39S ribosomal protein L35, mitochondrial-like [Bombyx mori]
BGIBMGA000062	155.13	159.1	1.02559	gi|160333413|ref|NP_001103763.1|/1.29281e-162/fumarylacetoacetase [Bombyx mori]
BGIBMGA000063	39.66	28.84	0.727181	gi|512906233|ref|XP_004926145.1|/0/PREDICTED: serine/threonine-protein kinase pelle-like [Bombyx mori]
BGIBMGA000064	0.41	1.14	2.78049	gi|114052210|ref|NP_001040464.1|/1.89407e-127/thioredoxin peroxidase [Bombyx mori]
BGIBMGA000065	11.13	16.07	1.44385	gi|512939991|ref|XP_004934367.1|/0/PREDICTED: cystathionine beta-synthase-like isoform X2 [Bombyx mori]
BGIBMGA000066	2011.33	1663.35	0.82699	gi|148298719|ref|NP_001091752.1|/2.00379e-71/ribosomal protein L32 [Bombyx mori]
BGIBMGA000067	6.41	4.25	0.663027	gi|512893537|ref|XP_004923206.1|/7.00133e-169/PREDICTED: roundabout homolog 2-like [Bombyx mori]
BGIBMGA000068	3.26	4.62	1.41718	gi|512893505|ref|XP_004923198.1|/0/PREDICTED: glucose dehydrogenase [acceptor]-like [Bombyx mori]
BGIBMGA000069	32.8	20.08	0.612195	gi|512893366|ref|XP_004923163.1|/0/PREDICTED: RNA polymerase-associated protein Rtf1-like [Bombyx mori]
BGIBMGA000072	89.13	65.16	0.731067	gi|512893358|ref|XP_004923161.1|/0/PREDICTED: regulator of chromosome condensation-like [Bombyx mori]
BGIBMGA000073	27.54	30.14	1.09441	gi|512893350|ref|XP_004923159.1|/2.64396e-160/PREDICTED: uncharacterized protein LOC101742436 [Bombyx mori]
BGIBMGA000074	137.28	167.1	1.21722	gi|512893346|ref|XP_004923158.1|/7.56934e-130/PREDICTED: rRNA 2'-O-methyltransferase fibrillarin-like [Bombyx mori]
BGIBMGA000075	7.92	4.99	0.630051	gi|512893338|ref|XP_004923156.1|/0/PREDICTED: uncharacterized protein LOC101742002 [Bombyx mori]
BGIBMGA000076	13.44	8.81	0.655506	gi|357622088|gb|EHJ73691.1|/1.01015e-129/hypothetical protein KGM_12340 [Danaus plexippus]
BGIBMGA000077	5.93	6.17	1.04047	gi|154199628|gb|ABS71025.1|/3.22342e-23/putative DNA-mediated transposase [Helicoverpa zea]
BGIBMGA000078	3.53	2.46	0.696884	gi|512893485|ref|XP_004923193.1|/0/PREDICTED: transmembrane channel-like protein 7-like [Bombyx mori]
BGIBMGA000080	5.68	4.27	0.751761	gi|512893481|ref|XP_004923192.1|/1.62277e-80/PREDICTED: protein enabled-like [Bombyx mori]
BGIBMGA000081	20.47	15.96	0.779678	gi|577858385|gb|AHH91062.1|/6.73751e-43/DNA polymerase epsilon subunit 3 [Bombyx mandarina]
BGIBMGA000082	55.58	56.6	1.01835	gi|512893303|ref|XP_004923147.1|/0/PREDICTED: actin-related protein 2-like isoform X1 [Bombyx mori]
BGIBMGA000083	0.74	0	0	gi|262034611|gb|ACY06930.1|/0/putative cuticle protein CPH35 [Bombyx mori]
BGIBMGA000084	23.58	15.01	0.636556	gi|512893293|ref|XP_004923145.1|/0/PREDICTED: poly(A) polymerase gamma-like isoform X1 [Bombyx mori]
BGIBMGA000085	2.94	3.71	1.2619	gi|512893453|ref|XP_004923185.1|/0/PREDICTED: zinc finger protein 62-like [Bombyx mori]
BGIBMGA000086	47.06	31.35	0.666171	gi|114051600|ref|NP_001040417.1|/1.80387e-137/LRP16 protein [Bombyx mori]
BGIBMGA000087	22.76	15.44	0.678383	gi|512893262|ref|XP_004923138.1|/3.79084e-108/PREDICTED: uncharacterized protein LOC101739492 isoform X2 [Bombyx mori]
BGIBMGA000088	6.28	10.83	1.72452	gi|512893278|ref|XP_004923142.1|/3.63186e-36/PREDICTED: seipin-like isoform X3 [Bombyx mori]
BGIBMGA000089	2.54	1.04	0.409449	gi|512893449|ref|XP_004923184.1|/0/PREDICTED: uncharacterized protein LOC101746134 [Bombyx mori]
BGIBMGA000090	4.69	7.46	1.59062	gi|512893437|ref|XP_004923181.1|/9.5225e-136/PREDICTED: lysosome-associated membrane glycoprotein 5-like [Bombyx mori]
BGIBMGA000091	1.49	0.23	0.154362	gi|512893433|ref|XP_004923180.1|/0/PREDICTED: homeobox protein SIX4-like [Bombyx mori]
BGIBMGA000092	14.24	6.71	0.471208	gi|215820606|ref|NP_001135962.1|/0/autophagy related protein Atg6 [Bombyx mori]
BGIBMGA000093	29.67	23.62	0.79609	gi|168823423|ref|NP_001108346.1|/3.71792e-82/sex peptide receptor [Bombyx mori]
BGIBMGA000094	1.62	1.51	0.932099	gi|168823423|ref|NP_001108346.1|/2.542e-58/sex peptide receptor [Bombyx mori]
BGIBMGA000095	7.73	11.15	1.44243	gi|512893222|ref|XP_004923128.1|/2.3502e-35/PREDICTED: calpain-B isoform X3 [Bombyx mori]
BGIBMGA000096	47.26	42.45	0.898223	gi|512893226|ref|XP_004923129.1|/3.74637e-17/PREDICTED: calpain-B isoform X4 [Bombyx mori]
BGIBMGA000097	108.5	81.89	0.754747	gi|512893214|ref|XP_004923126.1|/0/PREDICTED: calpain-B isoform X1 [Bombyx mori]
BGIBMGA000098	21.49	17.95	0.835272	gi|512893206|ref|XP_004923124.1|/6.14323e-94/PREDICTED: uncharacterized protein LOC101737900 [Bombyx mori]
BGIBMGA000099	17.32	18.72	1.08083	gi|512893422|ref|XP_004923177.1|/2.5072e-100/PREDICTED: probable basic-leucine zipper transcription factor R-like [Bombyx mori]
BGIBMGA000100	5.53	2.99	0.540687	gi|512893198|ref|XP_004923122.1|/2.19537e-99/PREDICTED: uncharacterized protein LOC101737620 [Bombyx mori]
BGIBMGA000101	6.93	6.53	0.94228	gi|512893198|ref|XP_004923122.1|/0/PREDICTED: uncharacterized protein LOC101737620 [Bombyx mori]
BGIBMGA000102	46.29	36.64	0.791532	gi|512893202|ref|XP_004923123.1|/1.1727e-145/PREDICTED: papilin-like [Bombyx mori]
BGIBMGA000103	165.08	133.98	0.811606	gi|512893414|ref|XP_004923175.1|/0/PREDICTED: heterogeneous nuclear ribonucleoprotein U-like protein 1-like [Bombyx mori]
BGIBMGA000104	99.79	64.63	0.64766	gi|289629220|ref|NP_001166194.1|/0/coatomer protein complex subunit delta [Bombyx mori]
BGIBMGA000106	72.24	42.03	0.581811	gi|160333493|ref|NP_001037412.2|/1.21905e-47/mitochondrial intermembrane space translocase subunit Tim10 [Bombyx mori]
BGIBMGA000107	214.9	164.13	0.763751	gi|512893172|ref|XP_004923115.1|/4.08522e-72/PREDICTED: mitochondrial import receptor subunit TOM20 homolog [Bombyx mori]
BGIBMGA000108	3.24	1.2	0.37037	gi|512893410|ref|XP_004923174.1|/0/PREDICTED: uncharacterized protein LOC101744544 [Bombyx mori]
BGIBMGA000109	5.52	1.68	0.304348	gi|512893410|ref|XP_004923174.1|/0/PREDICTED: uncharacterized protein LOC101744544 [Bombyx mori]
BGIBMGA000110	0.47	0.11	0.234043	gi|512893406|ref|XP_004923173.1|/0/PREDICTED: serologically defined colon cancer antigen 8 homolog [Bombyx mori]
BGIBMGA000111	0	1.12	NEW	gi|512893406|ref|XP_004923173.1|/8.18648e-150/PREDICTED: serologically defined colon cancer antigen 8 homolog [Bombyx mori]
BGIBMGA000112	10.93	8.3	0.759378	gi|512893160|ref|XP_004923112.1|/1.01256e-54/PREDICTED: cysteine-rich PDZ-binding protein-like [Bombyx mori]
BGIBMGA000114	5.91	4.99	0.844332	gi|357607968|gb|EHJ65766.1|/9.05673e-55/hypothetical protein KGM_16239 [Danaus plexippus]
BGIBMGA000115	29.61	25.79	0.87099	gi|512893156|ref|XP_004923111.1|/0/PREDICTED: BUD13 homolog [Bombyx mori]
BGIBMGA000116	11.79	16.41	1.39186	gi|512893398|ref|XP_004923171.1|/6.55276e-30/PREDICTED: uncharacterized protein LOC101744111 [Bombyx mori]
BGIBMGA000117	20.66	23.54	1.1394	gi|512893398|ref|XP_004923171.1|/0/PREDICTED: uncharacterized protein LOC101744111 [Bombyx mori]
BGIBMGA000118	13.92	12.92	0.928161	gi|512893164|ref|XP_004923113.1|/0/PREDICTED: nucleosomal histone kinase 1-like [Bombyx mori]
BGIBMGA000119	20.32	20.52	1.00984	gi|512893168|ref|XP_004923114.1|/0/PREDICTED: porphobilinogen deaminase-like [Bombyx mori]
BGIBMGA000120	30.53	18.95	0.620701	gi|512893176|ref|XP_004923116.1|/0/PREDICTED: vacuolar protein sorting-associated protein 26-like [Bombyx mori]
BGIBMGA000121	52.8	39.56	0.749242	gi|512893179|ref|XP_004923117.1|/0/PREDICTED: GPI mannosyltransferase 1-like [Bombyx mori]
BGIBMGA000122	41.41	18.82	0.45448	gi|357622835|gb|EHJ74213.1|/5.2063e-60/hypothetical protein KGM_01819 [Danaus plexippus]
BGIBMGA000123	18.18	31.45	1.72992	gi|512893191|ref|XP_004923120.1|/1.65214e-65/PREDICTED: desumoylating isopeptidase 2-like isoform X3 [Bombyx mori]
BGIBMGA000124	0.96	0	0	gi|512893418|ref|XP_004923176.1|/1.96642e-42/PREDICTED: EF-hand calcium-binding domain-containing protein 2-like [Bombyx mori]
BGIBMGA000125	16.22	11.36	0.70037	gi|512893210|ref|XP_004923125.1|/4.78534e-171/PREDICTED: uncharacterized protein LOC101738032 [Bombyx mori]
BGIBMGA000126	51.58	20.03	0.388329	gi|512893234|ref|XP_004923131.1|/7.20475e-57/PREDICTED: uncharacterized protein LOC101738649 [Bombyx mori]
BGIBMGA000127	41.33	25.25	0.610936	gi|512893238|ref|XP_004923132.1|/4.11526e-100/PREDICTED: 60S ribosome subunit biogenesis protein NIP7 homolog [Bombyx mori]
BGIBMGA000128	6.67	8.8	1.31934	gi|512893242|ref|XP_004923133.1|/0/PREDICTED: uncharacterized protein LOC101739009 [Bombyx mori]
BGIBMGA000129	1616.66	1158.59	0.716657	gi|357628081|gb|EHJ77532.1|/2.18989e-57/actin-depolymerizing factor 1 [Danaus plexippus]
BGIBMGA000130	11.82	11.2	0.947547	gi|512893282|ref|XP_004923143.1|/2.56164e-146/PREDICTED: leucine-rich repeat protein SHOC-2-like [Bombyx mori]
BGIBMGA000131	6.24	3.94	0.63141	gi|512893266|ref|XP_004923139.1|/0/PREDICTED: valine--tRNA ligase-like [Bombyx mori]
BGIBMGA000132	176.41	204.58	1.15968	gi|530233753|ref|NP_001268822.1|/0/neutral alpha-glucosidase AB-like precursor [Bombyx mori]
BGIBMGA000133	7.85	6.52	0.830573	gi|512893289|ref|XP_004923144.1|/1.0172e-125/PREDICTED: zinc finger protein 343-like [Bombyx mori]
BGIBMGA000134	5.74	1.07	0.186411	gi|512893299|ref|XP_004923146.1|/1.75901e-79/PREDICTED: MAP/microtubule affinity-regulating kinase 3-like [Bombyx mori]
BGIBMGA000135	16.89	15.21	0.900533	gi|357611312|gb|EHJ67417.1|/1.82086e-67/hypothetical protein KGM_12068 [Danaus plexippus]
BGIBMGA000136	32.69	29.19	0.892934	gi|512893299|ref|XP_004923146.1|/0/PREDICTED: MAP/microtubule affinity-regulating kinase 3-like [Bombyx mori]
BGIBMGA000137	23.13	22.01	0.951578	gi|512893299|ref|XP_004923146.1|/1.09065e-49/PREDICTED: MAP/microtubule affinity-regulating kinase 3-like [Bombyx mori]
BGIBMGA000138	35.12	18.69	0.532175	gi|209571448|ref|NP_001129357.1|/0/deoxyhypusine synthase [Bombyx mori]
BGIBMGA000139	3.42	3.71	1.0848	gi|512893465|ref|XP_004923188.1|/3.09369e-63/PREDICTED: inactive tyrosine-protein kinase 7-like [Bombyx mori]
BGIBMGA000140	21.68	35.02	1.61531	gi|512893311|ref|XP_004923149.1|/0/PREDICTED: CCAAT/enhancer-binding protein zeta-like isoform X1 [Bombyx mori]
BGIBMGA000141	24.41	9.06	0.371159	gi|512893323|ref|XP_004923152.1|/8.10645e-63/PREDICTED: ribosomal protein S6 kinase alpha-5-like isoform X2 [Bombyx mori]
BGIBMGA000142	17.25	7.01	0.406377	gi|512893323|ref|XP_004923152.1|/6.93829e-35/PREDICTED: ribosomal protein S6 kinase alpha-5-like isoform X2 [Bombyx mori]
BGIBMGA000143	26.05	11.45	0.439539	gi|512893323|ref|XP_004923152.1|/1.24428e-52/PREDICTED: ribosomal protein S6 kinase alpha-5-like isoform X2 [Bombyx mori]
BGIBMGA000144	7.7	5.47	0.71039	gi|512893469|ref|XP_004923189.1|/0/PREDICTED: mitogen-activated protein kinase kinase kinase kinase 5-like [Bombyx mori]
BGIBMGA000145	21.43	19.89	0.928138	gi|357604331|gb|EHJ64137.1|/4.02142e-75/hypothetical protein KGM_20603 [Danaus plexippus]
BGIBMGA000146	18.77	29.5	1.57166	gi|357620239|gb|EHJ72505.1|/0/hypothetical protein KGM_13211 [Danaus plexippus]
BGIBMGA000147	68.74	38.28	0.556881	gi|512893473|ref|XP_004923190.1|/1.64487e-151/PREDICTED: uncharacterized protein LOC101747106 [Bombyx mori]
BGIBMGA000148	17.14	5.86	0.34189	gi|512893477|ref|XP_004923191.1|/1.1754e-50/PREDICTED: longitudinals lacking protein, isoforms A/B/D/L-like [Bombyx mori]
BGIBMGA000149	24.44	15.91	0.650982	gi|512893331|ref|XP_004923154.1|/0/PREDICTED: tubulin-specific chaperone E-like [Bombyx mori]
BGIBMGA000150	0	0.98	NEW	gi|512893334|ref|XP_004923155.1|/0/PREDICTED: ADP-ribosylation factor-like protein 13B-like [Bombyx mori]
BGIBMGA000151	0	1.21	NEW	gi|357628493|gb|EHJ77804.1|/3.42489e-40/hypothetical protein KGM_01721 [Danaus plexippus]
BGIBMGA000152	1.84	2.08	1.13043	gi|512893489|ref|XP_004923194.1|/0/PREDICTED: ALK tyrosine kinase receptor-like [Bombyx mori]
BGIBMGA000153	2.07	1.37	0.661836	gi|512893493|ref|XP_004923195.1|/7.8042e-156/PREDICTED: uncharacterized protein LOC101735860 [Bombyx mori]
BGIBMGA000154	29.12	34.95	1.20021	gi|512893342|ref|XP_004923157.1|/0/PREDICTED: WD repeat-containing protein 43-like [Bombyx mori]
BGIBMGA000155	118.2	92	0.778342	gi|512893354|ref|XP_004923160.1|/1.48843e-76/PREDICTED: methylosome subunit pICln-like [Bombyx mori]
BGIBMGA000156	26.12	14.92	0.57121	gi|512893497|ref|XP_004923196.1|/8.93309e-35/PREDICTED: protein sine oculis-like [Bombyx mori]
BGIBMGA000157	43.81	27.36	0.624515	gi|512893370|ref|XP_004923164.1|/7.87067e-63/PREDICTED: transcription factor MafK-like [Bombyx mori]
BGIBMGA000158	37.25	270.98	7.27463	gi|300360466|ref|NP_001177919.1|/0/ecdysone oxidase [Bombyx mori]
BGIBMGA000159	0.27	0.75	2.77778	gi|391331650|ref|XP_003740256.1|/1.49232e-41/PREDICTED: uncharacterized protein LOC100905519 [Metaseiulus occidentalis]
BGIBMGA000160	9.39	5.81	0.618743	gi|512893509|ref|XP_004923199.1|/4.44665e-58/PREDICTED: nephrin-like [Bombyx mori]
BGIBMGA000161	67.96	39.1	0.575338	-
BGIBMGA000162	2.64	2.45	0.92803	gi|336319049|gb|ADN84940.2|/5.32374e-19/sticks and stones [Biston betularia]
BGIBMGA000163	10.72	4.97	0.463619	gi|357626717|gb|EHJ76701.1|/1.00515e-70/hypothetical protein KGM_01134 [Danaus plexippus]
BGIBMGA000164	12.62	5.16	0.408875	gi|357626717|gb|EHJ76701.1|/0/hypothetical protein KGM_01134 [Danaus plexippus]
BGIBMGA000165	24.29	9.02	0.371346	gi|357626717|gb|EHJ76701.1|/6.57723e-30/hypothetical protein KGM_01134 [Danaus plexippus]
BGIBMGA000167	143.54	164.13	1.14344	gi|512893382|ref|XP_004923167.1|/2.3602e-99/PREDICTED: lactoylglutathione lyase-like isoform X1 [Bombyx mori]
BGIBMGA000169	18.42	8.43	0.457655	gi|512893525|ref|XP_004923203.1|/0/PREDICTED: uncharacterized protein LOC101737048 [Bombyx mori]
BGIBMGA000170	6.53	7.16	1.09648	gi|512893529|ref|XP_004923204.1|/8.92021e-91/PREDICTED: probable ATP-dependent RNA helicase DHX35-like [Bombyx mori]
BGIBMGA000171	14.39	14.31	0.994441	gi|512893390|ref|XP_004923169.1|/7.56344e-50/PREDICTED: uncharacterized protein LOC101743815 [Bombyx mori]
BGIBMGA000172	0.32	0.9	2.8125	gi|662192625|ref|XP_008469178.1|/5.55238e-49/PREDICTED: uncharacterized protein LOC103506561 [Diaphorina citri]
BGIBMGA000173	5.99	2.32	0.387312	gi|218783306|dbj|BAH03677.1|/0/putative VPS9-ankyrin repeat-containing protein [Bombyx mori]
BGIBMGA000174	5.35	8.03	1.50093	gi|512911012|ref|XP_004927311.1|/0/PREDICTED: testis-expressed sequence 2 protein-like [Bombyx mori]
BGIBMGA000175	7.23	9.36	1.29461	gi|512911012|ref|XP_004927311.1|/9.37324e-168/PREDICTED: testis-expressed sequence 2 protein-like [Bombyx mori]
BGIBMGA000176	3.95	8.78	2.22278	gi|512911008|ref|XP_004927310.1|/2.16973e-144/PREDICTED: testis-expressed sequence 2 protein-like [Bombyx mori]
BGIBMGA000177	37.64	25.6	0.680128	gi|512910993|ref|XP_004927307.1|/1.53549e-117/PREDICTED: transmembrane protein 70 homolog, mitochondrial-like [Bombyx mori]
BGIBMGA000178	32.59	20.67	0.634244	gi|512911000|ref|XP_004927308.1|/3.08055e-124/PREDICTED: UNC93-like protein MFSD11-like [Bombyx mori]
BGIBMGA000179	17.89	11.72	0.655115	gi|512911004|ref|XP_004927309.1|/8.53047e-50/PREDICTED: meteorin-like protein-like [Bombyx mori]
BGIBMGA000180	5.88	7.42	1.2619	gi|512911016|ref|XP_004927312.1|/0/PREDICTED: serine/threonine-protein kinase/endoribonuclease IRE1-like [Bombyx mori]
BGIBMGA000181	0	0.61	NEW	gi|512911020|ref|XP_004927313.1|/0/PREDICTED: Down syndrome cell adhesion molecule-like protein Dscam2-like [Bombyx mori]
BGIBMGA000182	0.57	1.24	2.17544	gi|512938212|ref|XP_004933952.1|/0/PREDICTED: organic cation transporter protein-like [Bombyx mori]
BGIBMGA000183	22.74	16.41	0.721636	gi|512912172|ref|XP_004927591.1|/2.43896e-40/PREDICTED: cysteine dioxygenase type 1-like [Bombyx mori]
BGIBMGA000184	23.27	18.24	0.783842	gi|512912172|ref|XP_004927591.1|/6.85951e-82/PREDICTED: cysteine dioxygenase type 1-like [Bombyx mori]
BGIBMGA000185	171.26	929.29	5.42619	gi|512912168|ref|XP_004927590.1|/9.61518e-172/PREDICTED: uncharacterized protein LOC101746904 [Bombyx mori]
BGIBMGA000186	31.4	32.83	1.04554	gi|512912164|ref|XP_004927589.1|/3.38287e-129/PREDICTED: RING finger protein 113A-like [Bombyx mori]
BGIBMGA000187	10.93	6.39	0.584629	gi|512911359|ref|XP_004927392.1|/0/PREDICTED: trafficking protein particle complex subunit 11-like [Bombyx mori]
BGIBMGA000188	140.07	82.07	0.585921	gi|512911355|ref|XP_004927391.1|/1.98558e-58/PREDICTED: dolichyl-diphosphooligosaccharide--protein glycosyltransferase subunit DAD1-like [Bombyx mori]
BGIBMGA000189	21.28	15.58	0.732143	gi|512911371|ref|XP_004927395.1|/0/PREDICTED: protein VAC14 homolog [Bombyx mori]
BGIBMGA000190	2.01	1.87	0.930348	-
BGIBMGA000193	0.46	0	0	gi|357627522|gb|EHJ77191.1|/4.42321e-52/hypothetical protein KGM_18218 [Danaus plexippus]
BGIBMGA000194	0.34	0	0	-
BGIBMGA000196	1.62	2	1.23457	gi|512933332|ref|XP_004932765.1|/8.26349e-71/PREDICTED: RNA-directed DNA polymerase from mobile element jockey-like [Bombyx mori]
BGIBMGA000197	12.68	3.12	0.246057	gi|512911347|ref|XP_004927389.1|/4.56189e-128/PREDICTED: uroporphyrinogen-III synthase-like [Bombyx mori]
BGIBMGA000198	15.96	15.12	0.947368	gi|512911367|ref|XP_004927394.1|/0/PREDICTED: serine/threonine-protein kinase TBK1-like [Bombyx mori]
BGIBMGA000199	42.92	31.07	0.723905	gi|512911351|ref|XP_004927390.1|/2.58643e-50/PREDICTED: E3 ubiquitin-protein ligase AMFR-like [Bombyx mori]
BGIBMGA000200	82.34	35.19	0.427374	gi|512911351|ref|XP_004927390.1|/8.47658e-96/PREDICTED: E3 ubiquitin-protein ligase AMFR-like [Bombyx mori]
BGIBMGA000201	234.45	144.45	0.616123	gi|151301141|ref|NP_001093092.1|/2.48513e-130/proteasome beta subunit [Bombyx mori]
BGIBMGA000202	15.56	12.47	0.801414	-
BGIBMGA000203	10.83	3.91	0.361034	gi|357630095|gb|EHJ78464.1|/5.86412e-63/hypothetical protein KGM_00342 [Danaus plexippus]
BGIBMGA000204	40.94	37.68	0.920371	gi|512937070|ref|XP_004933675.1|/0/PREDICTED: paired amphipathic helix protein Sin3a-like [Bombyx mori]
BGIBMGA000205	0	0.23	NEW	gi|512937812|ref|XP_004933856.1|/0/PREDICTED: mucin-22-like, partial [Bombyx mori]
BGIBMGA000206	23.6	33.24	1.40847	gi|512937156|ref|XP_004933698.1|/0/PREDICTED: fibrillin-1-like [Bombyx mori]
BGIBMGA000207	30.16	35.8	1.187	gi|512937156|ref|XP_004933698.1|/0/PREDICTED: fibrillin-1-like [Bombyx mori]
BGIBMGA000208	29.2	40.66	1.39247	gi|512937156|ref|XP_004933698.1|/8.41016e-123/PREDICTED: fibrillin-1-like [Bombyx mori]
BGIBMGA000209	56.45	57.22	1.01364	gi|512937156|ref|XP_004933698.1|/0/PREDICTED: fibrillin-1-like [Bombyx mori]
BGIBMGA000210	4.61	2.72	0.590022	gi|512937152|ref|XP_004933697.1|/2.93706e-37/PREDICTED: uncharacterized protein LOC101738419, partial [Bombyx mori]
BGIBMGA000213	0	2.03	NEW	gi|217416184|tpg|DAA06374.1|/1.95086e-45/TPA_inf: gustatory receptor 7 [Bombyx mori]
BGIBMGA000217	18.42	6.22	0.337676	gi|357620798|gb|EHJ72850.1|/3.77075e-108/hypothetical protein KGM_20298 [Danaus plexippus]
BGIBMGA000218	32.99	18.37	0.556835	gi|512930174|ref|XP_004932002.1|/7.90356e-76/PREDICTED: DNA polymerase epsilon subunit 4-like [Bombyx mori]
BGIBMGA000219	48.27	31.94	0.661695	gi|512930162|ref|XP_004931999.1|/2.18621e-106/PREDICTED: nuclear transcription factor Y subunit beta-like isoform X1 [Bombyx mori]
BGIBMGA000220	23.08	5.46	0.236568	gi|512930426|ref|XP_004932065.1|/0/PREDICTED: ATP-binding cassette sub-family G member 8-like [Bombyx mori]
BGIBMGA000221	6.79	8.02	1.18115	gi|512930143|ref|XP_004931994.1|/0/PREDICTED: cryptochrome-1-like [Bombyx mori]
BGIBMGA000222	15.9	18.89	1.18805	gi|512930136|ref|XP_004931992.1|/0/PREDICTED: cystinosin homolog isoform X1 [Bombyx mori]
BGIBMGA000223	19.71	22.55	1.14409	gi|306518646|ref|NP_001182385.1|/0/putative sugar transporter protein 5 [Bombyx mori]
BGIBMGA000225	5.48	9.44	1.72263	gi|512930128|ref|XP_004931990.1|/6.87613e-51/PREDICTED: uncharacterized protein LOC101746958 [Bombyx mori]
BGIBMGA000226	0.23	0	0	gi|290563239|ref|NP_001166709.1|/0/cuticular protein RR-1 motif 47 precursor [Bombyx mori]
BGIBMGA000228	8.83	3.32	0.375991	gi|357612884|gb|EHJ68213.1|/0/hypothetical protein KGM_12625 [Danaus plexippus]
BGIBMGA000229	23.87	23.16	0.970256	gi|512930116|ref|XP_004931987.1|/1.82606e-116/PREDICTED: phospholipase A-2-activating protein-like [Bombyx mori]
BGIBMGA000230	34.37	20.3	0.590631	gi|512930116|ref|XP_004931987.1|/5.46999e-156/PREDICTED: phospholipase A-2-activating protein-like [Bombyx mori]
BGIBMGA000231	223.78	271.16	1.21173	gi|114051648|ref|NP_001040169.1|/5.11704e-96/vacuolar ATP synthase 21 kDa proteolipid subunit [Bombyx mori]
BGIBMGA000232	96.05	79.57	0.828423	gi|114051117|ref|NP_001040396.1|/6.92551e-112/calcyphosphine isoform 2 [Bombyx mori]
BGIBMGA000233	62.02	55.85	0.900516	gi|512930394|ref|XP_004932057.1|/4.50627e-79/PREDICTED: 27 kDa glycoprotein-like [Bombyx mori]
BGIBMGA000234	25.34	12.38	0.488556	gi|512930098|ref|XP_004931984.1|/0/PREDICTED: bifunctional 3'-phosphoadenosine 5'-phosphosulfate synthase-like isoform X2 [Bombyx mori]
BGIBMGA000235	38.55	16.09	0.41738	gi|512930098|ref|XP_004931984.1|/7.79325e-153/PREDICTED: bifunctional 3'-phosphoadenosine 5'-phosphosulfate synthase-like isoform X2 [Bombyx mori]
BGIBMGA000236	25.76	20.67	0.802407	gi|209571446|ref|NP_001129356.1|/0/isovaleryl coenzyme A dehydrogenase [Bombyx mori]
BGIBMGA000237	20.46	29.58	1.44575	gi|512930090|ref|XP_004931982.1|/0/PREDICTED: folliculin-interacting protein 2-like isoform X2 [Bombyx mori]
BGIBMGA000238	2.17	70.93	32.6866	gi|512930383|ref|XP_004932054.1|/0/PREDICTED: peroxidase-like [Bombyx mori]
BGIBMGA000239	0.5	33.66	67.32	gi|512930383|ref|XP_004932054.1|/2.87941e-163/PREDICTED: peroxidase-like [Bombyx mori]
BGIBMGA000240	6.25	3.32	0.5312	gi|512930375|ref|XP_004932052.1|/8.3834e-57/PREDICTED: dedicator of cytokinesis protein 3-like [Bombyx mori]
BGIBMGA000241	1.72	1.26	0.732558	gi|512930375|ref|XP_004932052.1|/0/PREDICTED: dedicator of cytokinesis protein 3-like [Bombyx mori]
BGIBMGA000242	2.26	2.87	1.26991	gi|512930375|ref|XP_004932052.1|/0/PREDICTED: dedicator of cytokinesis protein 3-like [Bombyx mori]
BGIBMGA000243	56.27	14.92	0.26515	gi|512930058|ref|XP_004931974.1|/7.63541e-34/PREDICTED: protein FAM32A-like [Bombyx mori]
BGIBMGA000244	23.83	19.27	0.808645	gi|512930031|ref|XP_004931968.1|/0/PREDICTED: calcium homeostasis endoplasmic reticulum protein-like isoform X1 [Bombyx mori]
BGIBMGA000245	0	0.52	NEW	gi|290560612|ref|NP_001166640.1|/3.51691e-97/cuticular protein RR-2 motif 130 precursor [Bombyx mori]
BGIBMGA000246	0.61	0	0	gi|290560879|ref|NP_001166641.1|/7.96595e-52/cuticular protein RR-2 motif 129 precursor [Bombyx mori]
BGIBMGA000247	106.44	3.14	0.0295002	gi|290566757|ref|NP_001166629.1|/6.077e-94/cuticular protein RR-3 motif 147 [Bombyx mori]
BGIBMGA000248	0.7	0	0	gi|290563386|ref|NP_001166642.1|/3.87156e-78/cuticular protein RR-2 motif 128 precursor [Bombyx mori]
BGIBMGA000249	40.77	499.28	12.2463	gi|290560897|ref|NP_001166643.1|/2.69552e-40/cuticular protein RR-2 motif 127 precursor [Bombyx mori]
BGIBMGA000250	5.32	18.51	3.47932	gi|290563408|ref|NP_001166644.1|/8.56558e-38/cuticular protein RR-2 motif 126 precursor [Bombyx mori]
BGIBMGA000262	10.2	0	0	gi|290563410|ref|NP_001166662.1|/6.44878e-41/cuticular protein RR-2 motif 106 precursor [Bombyx mori]
BGIBMGA000263	0	0.58	NEW	gi|290563420|ref|NP_001166663.1|/2.60048e-73/cuticular protein RR-2 motif 105 precursor [Bombyx mori]
BGIBMGA000267	0	1.45	NEW	gi|290563418|ref|NP_001166668.1|/3.45647e-78/cuticular protein RR-2 motif 97 precursor [Bombyx mori]
BGIBMGA000270	0.65	0	0	gi|290560907|ref|NP_001166670.1|/2.08045e-165/cuticular protein RR-2 motif 94 precursor [Bombyx mori]
BGIBMGA000271	2.04	0	0	gi|112983776|ref|NP_001036864.1|/3.87495e-112/cuticular protein RR-2 motif 93 precursor [Bombyx mori]
BGIBMGA000272	0	0.57	NEW	gi|290563394|ref|NP_001166625.1|/2.9696e-141/cuticular protein RR-2 motif 92 precursor [Bombyx mori]
BGIBMGA000273	4.17	1.55	0.371703	gi|290560630|ref|NP_001166671.1|/6.35254e-33/cuticular protein RR-2 motif 91 precursor [Bombyx mori]
BGIBMGA000274	29.71	60.27	2.02861	gi|290560913|ref|NP_001166672.1|/1.25906e-95/cuticular protein RR-2 motif 90 precursor [Bombyx mori]
BGIBMGA000275	2.11	0	0	gi|290563435|ref|NP_001166673.1|/5.72192e-46/cuticular protein RR-2 motif 89 precursor [Bombyx mori]
BGIBMGA000276	1.77	0	0	gi|290563424|ref|NP_001166674.1|/2.98146e-57/cuticular protein RR-2 motif 88 precursor [Bombyx mori]
BGIBMGA000280	0.56	0	0	gi|290560628|ref|NP_001166678.1|/7.41873e-55/cuticular protein RR-2 motif 84 precursor [Bombyx mori]
BGIBMGA000281	0.48	0.44	0.916667	gi|223671268|tpd|FAA00586.1|/8.00593e-56/TPA: putative cuticle protein [Bombyx mori]
BGIBMGA000285	1.77	2.74	1.54802	gi|290560752|ref|NP_001166681.1|/0/cuticular protein RR-2 motif 79 precursor [Bombyx mori]
BGIBMGA000286	29.3	13.35	0.455631	gi|512929985|ref|XP_004931958.1|/4.89959e-95/PREDICTED: gonadal protein gdl-like [Bombyx mori]
BGIBMGA000287	7.55	4.51	0.597351	gi|512929973|ref|XP_004931955.1|/6.4476e-114/PREDICTED: probable tRNA threonylcarbamoyladenosine biosynthesis protein Osgepl1-like [Bombyx mori]
BGIBMGA000288	30.73	21.27	0.692158	gi|512929969|ref|XP_004931954.1|/3.6567e-173/PREDICTED: traB domain-containing protein-like [Bombyx mori]
BGIBMGA000290	39.47	11.36	0.287814	gi|512929965|ref|XP_004931953.1|/4.97537e-142/PREDICTED: sulfatase-modifying factor 1-like [Bombyx mori]
BGIBMGA000291	45.51	40.13	0.881784	gi|512929937|ref|XP_004931946.1|/2.15793e-154/PREDICTED: elongation of very long chain fatty acids protein AAEL008004-like [Bombyx mori]
BGIBMGA000292	136.18	135.2	0.992804	gi|112983096|ref|NP_001037054.1|/0/dihydrolipoamide dehydrogenase [Bombyx mori]
BGIBMGA000293	21.33	13.73	0.643694	gi|512929901|ref|XP_004931937.1|/2.36871e-152/PREDICTED: GTPase Era, mitochondrial-like [Bombyx mori]
BGIBMGA000294	0.4	0	0	gi|512930321|ref|XP_004932038.1|/1.67468e-110/PREDICTED: uncharacterized protein LOC101742276 [Bombyx mori]
BGIBMGA000295	1.71	2.38	1.39181	gi|112983326|ref|NP_001037620.1|/1.27018e-122/ras-related GTP-binding protein Rab3 [Bombyx mori]
BGIBMGA000298	5.13	7.37	1.43665	gi|512929857|ref|XP_004931926.1|/1.39238e-101/PREDICTED: flocculation protein FLO11-like [Bombyx mori]
BGIBMGA000300	18.09	8.95	0.494748	gi|112983294|ref|NP_001037654.1|/0/eIF2B-gamma protein [Bombyx mori]
BGIBMGA000301	14.19	1.21	0.0852713	gi|512929849|ref|XP_004931924.1|/0/PREDICTED: pancreatic triacylglycerol lipase-like isoform X2 [Bombyx mori]
BGIBMGA000302	24.86	23.34	0.938858	gi|512930286|ref|XP_004932029.1|/0/PREDICTED: constitutive coactivator of PPAR-gamma-like protein 1-like [Bombyx mori]
BGIBMGA000303	4.91	2.9	0.590631	gi|512929821|ref|XP_004931917.1|/9.18529e-104/PREDICTED: GTP-binding protein Di-Ras2-like [Bombyx mori]
BGIBMGA000304	6.28	6.8	1.0828	gi|357619427|gb|EHJ72009.1|/1.00016e-29/putative PHD finger protein 22 [Danaus plexippus]
BGIBMGA000305	70.45	15.36	0.218027	gi|512930282|ref|XP_004932028.1|/4.18463e-120/PREDICTED: doublesex- and mab-3-related transcription factor A2-like [Bombyx mori]
BGIBMGA000306	0.28	0	0	gi|512930279|ref|XP_004932027.1|/2.71684e-170/PREDICTED: uncharacterized protein LOC101740563 [Bombyx mori]
BGIBMGA000307	18.17	42.95	2.36379	gi|512930275|ref|XP_004932026.1|/0/PREDICTED: carboxypeptidase E-like [Bombyx mori]
BGIBMGA000308	1.35	0.25	0.185185	gi|512930268|ref|XP_004932024.1|/3.35244e-110/PREDICTED: synapsin-like [Bombyx mori]
BGIBMGA000309	2.66	1.37	0.515038	gi|512930268|ref|XP_004932024.1|/7.15752e-109/PREDICTED: synapsin-like [Bombyx mori]
BGIBMGA000310	1.12	0.69	0.616071	gi|357616646|gb|EHJ70303.1|/0/hypothetical protein KGM_17480 [Danaus plexippus]
BGIBMGA000311	18.1	11.72	0.647514	gi|321400088|ref|NP_001189465.1|/4.37761e-118/fadd [Bombyx mori]
BGIBMGA000312	118.3	90.01	0.760862	gi|512929791|ref|XP_004931910.1|/3.32669e-112/PREDICTED: serine/arginine repetitive matrix protein 1-like [Bombyx mori]
BGIBMGA000313	5.55	2.29	0.412613	gi|197209914|ref|NP_001127721.1|/1.09473e-151/neuropeptide receptor A23 [Bombyx mori]
BGIBMGA000314	0.16	0	0	gi|512929771|ref|XP_004931905.1|/4.97884e-127/PREDICTED: uncharacterized protein LOC101747142 isoform X1 [Bombyx mori]
BGIBMGA000315	11.89	5.52	0.464256	gi|512929754|ref|XP_004931901.1|/2.39167e-72/PREDICTED: uncharacterized serine-rich protein C1E8.05-like [Bombyx mori]
BGIBMGA000316	16.2	7.79	0.480864	gi|512929750|ref|XP_004931900.1|/0/PREDICTED: broad-complex core protein isoforms 1/2/3/4/5-like [Bombyx mori]
BGIBMGA000317	1.18	0	0	gi|357622461|gb|EHJ73931.1|/1.30229e-36/hypothetical protein KGM_00493 [Danaus plexippus]
BGIBMGA000318	2.39	1.11	0.464435	-
BGIBMGA000319	13.71	2.12	0.154632	gi|512929742|ref|XP_004931898.1|/0/PREDICTED: PR domain zinc finger protein 1-like [Bombyx mori]
BGIBMGA000320	19.13	19.44	1.0162	gi|512929730|ref|XP_004931895.1|/0/PREDICTED: programmed cell death protein 2-like [Bombyx mori]
BGIBMGA000321	32.04	20.22	0.631086	gi|512929718|ref|XP_004931892.1|/3.99522e-149/PREDICTED: coiled-coil domain-containing protein 6-like isoform X2 [Bombyx mori]
BGIBMGA000322	2.32	3.4	1.46552	gi|512930232|ref|XP_004932015.1|/0/PREDICTED: T-related protein-like [Bombyx mori]
BGIBMGA000323	15.35	7.28	0.474267	gi|289546589|gb|ADD10139.1|/0/origin recognition complex subunit 3 [Bombyx mori]
BGIBMGA000324	199.16	1495.52	7.50914	gi|114224804|gb|ABI55236.1|/7.52534e-50/larval cuticle protein 1 precursor [Bombyx mori]
BGIBMGA000325	2.82	17.46	6.19149	gi|112983677|ref|NP_001036869.1|/9.09013e-40/cuticular protein RR-1 motif 45 precursor [Bombyx mori]
BGIBMGA000326	77.37	3.42	0.0442032	gi|290563456|ref|NP_001166710.1|/6.52654e-54/cuticular protein RR-1 motif 44 precursor [Bombyx mori]
BGIBMGA000327	1.47	4.1	2.78912	gi|290560934|ref|NP_001166711.1|/6.49634e-70/cuticular protein RR-1 motif 43 precursor [Bombyx mori]
BGIBMGA000328	107.54	4637.31	43.1217	gi|290560938|ref|NP_001166712.1|/5.63795e-74/cuticular protein RR-1 motif 42 precursor [Bombyx mori]
BGIBMGA000329	417.81	8363.01	20.0163	gi|223671184|tpd|FAA00544.1|/5.84688e-102/TPA: putative cuticle protein [Bombyx mori]
BGIBMGA000330	0.35	11.86	33.8857	gi|224177574|ref|NP_001128676.2|/9.70021e-98/cuticular protein glycine-rich 21 precursor [Bombyx mori]
BGIBMGA000331	47.99	210.73	4.39112	gi|290558786|ref|NP_001166713.1|/1.57978e-119/cuticular protein RR-1 motif 40 precursor [Bombyx mori]
BGIBMGA000332	0	0.53	NEW	gi|290563458|ref|NP_001166714.1|/6.0377e-59/cuticular protein RR-1 motif 39 precursor [Bombyx mori]
BGIBMGA000333	129.64	4541.86	35.0344	gi|112984038|ref|NP_001036828.1|/1.62207e-87/larval cuticle protein LCP-22 precursor [Bombyx mori]
BGIBMGA000335	0.62	11.1	17.9032	gi|223671172|tpd|FAA00538.1|/1.08064e-104/TPA: putative cuticle protein [Bombyx mori]
BGIBMGA000336	29.77	51.08	1.71582	gi|290563241|ref|NP_001166717.1|/1.24841e-105/cuticular protein RR-1 motif 34 precursor [Bombyx mori]
BGIBMGA000337	3.63	2.81	0.774105	gi|290558788|ref|NP_001166718.1|/1.26004e-81/cuticular protein RR-1 motif 33 precursor [Bombyx mori]
BGIBMGA000338	3.71	81.49	21.965	gi|290563462|ref|NP_001166719.1|/9.46571e-61/cuticular protein RR-1 motif 32 precursor [Bombyx mori]
BGIBMGA000339	4.34	19.87	4.57834	gi|512929699|ref|XP_004931887.1|/1.3101e-64/PREDICTED: larval cuticle protein 16/17-like [Bombyx mori]
BGIBMGA000340	3.36	0	0	gi|223671162|tpd|FAA00533.1|/2.50064e-39/TPA: putative cuticle protein [Bombyx mori]
BGIBMGA000341	135.93	2721.67	20.0226	gi|290563470|ref|NP_001166722.1|/3.66975e-36/cuticular protein RR-1 motif 28 precursor [Bombyx mori]
BGIBMGA000342	0	5.76	NEW	gi|290560772|ref|NP_001166723.1|/1.1645e-66/cuticular protein RR-1 motif 27 precursor [Bombyx mori]
BGIBMGA000343	4.13	2.3	0.556901	gi|290563245|ref|NP_001166724.1|/1.44735e-61/cuticular protein RR-1 motif 26 precursor [Bombyx mori]
BGIBMGA000344	0.95	0	0	gi|512929691|ref|XP_004931885.1|/2.10072e-36/PREDICTED: uncharacterized protein LOC101744193 [Bombyx mori]
BGIBMGA000345	0.94	0	0	gi|290558790|ref|NP_001166725.1|/7.16921e-53/cuticular protein RR-1 motif 25 precursor [Bombyx mori]
BGIBMGA000346	23.77	10.59	0.44552	gi|290573149|ref|NP_001166727.1|/1.30972e-54/cuticular protein RR-1 motif 23 precursor [Bombyx mori]
BGIBMGA000347	8.55	10.68	1.24912	gi|512929679|ref|XP_004931882.1|/0/PREDICTED: protein lethal(3)malignant blood neoplasm 1-like [Bombyx mori]
BGIBMGA000348	16.75	15.85	0.946269	gi|262034563|gb|ACY06906.1|/8.28427e-156/putative cuticle protein CPR149 [Bombyx mori]
BGIBMGA000349	4.68	4.34	0.92735	gi|512929671|ref|XP_004931880.1|/0/PREDICTED: probable tRNA threonylcarbamoyladenosine biosynthesis protein Osgepl1-like isoform X1 [Bombyx mori]
BGIBMGA000350	35.1	23.18	0.660399	gi|512929667|ref|XP_004931879.1|/5.89475e-79/PREDICTED: uncharacterized protein LOC101743330 isoform X2 [Bombyx mori]
BGIBMGA000351	3.71	2.01	0.541779	gi|512929660|ref|XP_004931877.1|/0/PREDICTED: band 4.1-like protein 5-like [Bombyx mori]
BGIBMGA000352	0.2	0	0	gi|512930216|ref|XP_004932011.1|/0/PREDICTED: sodium channel protein Nach-like [Bombyx mori]
BGIBMGA000353	1198.99	897.32	0.748397	gi|261245087|ref|NP_001159614.1|/0/beta-1,3-glucan recognition protein 4 precursor [Bombyx mori]
BGIBMGA000354	16.08	10.47	0.651119	gi|313851105|ref|NP_001186538.1|/0/HOP precursor [Bombyx mori]
BGIBMGA000355	15.74	12.21	0.775731	gi|512929653|ref|XP_004931875.1|/0/PREDICTED: general transcription factor IIE subunit 1-like isoform X1 [Bombyx mori]
BGIBMGA000356	8.26	8.12	0.983051	gi|512930200|ref|XP_004932007.1|/2.82062e-50/PREDICTED: zinc finger protein 729-like [Bombyx mori]
BGIBMGA000357	0.6	0.55	0.916667	gi|439241|emb|CAA53542.1|/3.76422e-86/preproPTTH [Bombyx mori]
BGIBMGA000358	5.07	4.87	0.960552	gi|512930196|ref|XP_004932006.1|/0/PREDICTED: rapamycin-insensitive companion of mTOR-like [Bombyx mori]
BGIBMGA000359	4.11	5.05	1.22871	gi|512930196|ref|XP_004932006.1|/0/PREDICTED: rapamycin-insensitive companion of mTOR-like [Bombyx mori]
BGIBMGA000360	66.2	32.04	0.483988	gi|512929634|ref|XP_004931870.1|/1.09588e-60/PREDICTED: zinc finger matrin-type protein 2-like [Bombyx mori]
BGIBMGA000361	12.2	7.07	0.579508	gi|357629416|gb|EHJ78195.1|/1.50351e-43/hypothetical protein KGM_13206 [Danaus plexippus]
BGIBMGA000362	11.86	10.34	0.871838	gi|512929642|ref|XP_004931872.1|/0/PREDICTED: myoneurin-like isoform X2 [Bombyx mori]
BGIBMGA000363	20.77	23.13	1.11363	gi|357613514|gb|EHJ68556.1|/3.35242e-13/hypothetical protein KGM_03858 [Danaus plexippus]
BGIBMGA000364	12.82	8.43	0.657566	gi|512930204|ref|XP_004932008.1|/2.03188e-179/PREDICTED: LOW QUALITY PROTEIN: putative ATPase N2B-like [Bombyx mori]
BGIBMGA000365	29.65	22.21	0.749073	gi|512929650|ref|XP_004931874.1|/1.9627e-73/PREDICTED: rab-like protein 3-like [Bombyx mori]
BGIBMGA000366	9.77	11.51	1.1781	gi|512930212|ref|XP_004932010.1|/0/PREDICTED: probable cation-transporting ATPase 13A3-like [Bombyx mori]
BGIBMGA000367	326.44	190.97	0.585008	gi|95102874|gb|ABF51378.1|/2.65193e-146/eukaryotic translation initiation factor 3 subunit 4 [Bombyx mori]
BGIBMGA000368	1.75	1.3	0.742857	gi|112983260|ref|NP_001036953.1|/0/cytochrome P450 302A1 [Bombyx mori]
BGIBMGA000369	0.85	3.16	3.71765	gi|290560802|ref|NP_001166726.1|/1.04504e-59/cuticular protein RR-1 motif 24 precursor [Bombyx mori]
BGIBMGA000371	0	4.5	NEW	gi|290560770|ref|NP_001166716.1|/2.87035e-155/cuticular protein RR-1 motif 36 precursor [Bombyx mori]
BGIBMGA000372	7.86	0	0	gi|512930236|ref|XP_004932016.1|/2.12069e-07/PREDICTED: putative cyclin-dependent serine/threonine-protein kinase DDB_G0272797/DDB_G0274007-like [Bombyx mori]
BGIBMGA000373	12.12	6.87	0.566832	gi|512930240|ref|XP_004932017.1|/0/PREDICTED: nuclear transcription factor Y subunit beta-like [Bombyx mori]
BGIBMGA000374	23.2	16.22	0.699138	gi|512929726|ref|XP_004931894.1|/0/PREDICTED: sentrin-specific protease 6-like isoform X2 [Bombyx mori]
BGIBMGA000375	6.7	2.72	0.40597	gi|512929738|ref|XP_004931897.1|/2.58955e-126/PREDICTED: tRNA-dihydrouridine(20a/20b) synthase [NAD(P)+]-like [Bombyx mori]
BGIBMGA000376	3.71	0	0	gi|512930244|ref|XP_004932018.1|/2.62148e-161/PREDICTED: zinc finger protein 569-like [Bombyx mori]
BGIBMGA000377	12.98	1.72	0.132512	gi|512929746|ref|XP_004931899.1|/5.33769e-80/PREDICTED: protein lin-28 homolog [Bombyx mori]
BGIBMGA000378	0.69	0.85	1.23188	gi|512930248|ref|XP_004932019.1|/0/PREDICTED: protein still life, isoform SIF type 1-like [Bombyx mori]
BGIBMGA000379	1.11	0.88	0.792793	gi|512930248|ref|XP_004932019.1|/0/PREDICTED: protein still life, isoform SIF type 1-like [Bombyx mori]
BGIBMGA000380	1.16	0	0	-
BGIBMGA000381	136.03	80.26	0.590017	gi|114052643|ref|NP_001040262.1|/5.1166e-68/nuclear migration protein nudC [Bombyx mori]
BGIBMGA000382	102.44	63.39	0.618801	gi|114052643|ref|NP_001040262.1|/2.38288e-80/nuclear migration protein nudC [Bombyx mori]
BGIBMGA000383	20.69	13.49	0.652006	gi|512929757|ref|XP_004931902.1|/2.38099e-168/PREDICTED: protein odr-4 homolog [Bombyx mori]
BGIBMGA000384	32.26	28.87	0.894916	gi|512929764|ref|XP_004931904.1|/2.78756e-180/PREDICTED: uncharacterized protein LOC101746816 isoform X2 [Bombyx mori]
BGIBMGA000385	5.26	3.16	0.60076	gi|512930252|ref|XP_004932020.1|/3.3741e-161/PREDICTED: transmembrane protease serine 9-like [Bombyx mori]
BGIBMGA000387	16.84	31.07	1.84501	gi|512930260|ref|XP_004932022.1|/0/PREDICTED: uncharacterized protein LOC101739891 [Bombyx mori]
BGIBMGA000388	2839.68	153.25	0.0539673	gi|284413718|ref|NP_001165114.1|/1.59162e-113/collagen precursor [Bombyx mori]
BGIBMGA000390	37.92	55.82	1.47205	gi|512929795|ref|XP_004931911.1|/0/PREDICTED: phosphoribosylformylglycinamidine synthase-like [Bombyx mori]
BGIBMGA000391	28.34	28.09	0.991179	gi|512929799|ref|XP_004931912.1|/0/PREDICTED: glycine dehydrogenase [decarboxylating], mitochondrial-like [Bombyx mori]
BGIBMGA000392	12.99	42.48	3.27021	gi|512930271|ref|XP_004932025.1|/1.36309e-113/PREDICTED: uncharacterized protein LOC101740299 [Bombyx mori]
BGIBMGA000393	8.22	6.7	0.815085	gi|512929817|ref|XP_004931916.1|/1.20757e-172/PREDICTED: uncharacterized protein LOC101736820 [Bombyx mori]
BGIBMGA000394	27.93	14.03	0.502327	gi|512929825|ref|XP_004931918.1|/1.20572e-137/PREDICTED: GPN-loop GTPase 2-like isoform X1 [Bombyx mori]
BGIBMGA000395	1545.11	1146.88	0.742264	gi|112984134|ref|NP_001037247.1|/5.59689e-13/ribosomal protein L37 [Bombyx mori]
BGIBMGA000396	29.05	41.03	1.41239	gi|114052432|ref|NP_001040127.1|/4.77097e-28/RGS-GAIP interacting protein GIPC [Bombyx mori]
BGIBMGA000397	59.08	52.57	0.88981	gi|114052432|ref|NP_001040127.1|/3.0561e-125/RGS-GAIP interacting protein GIPC [Bombyx mori]
BGIBMGA000398	35.89	51.03	1.42184	gi|512929837|ref|XP_004931921.1|/0/PREDICTED: succinyl-CoA:3-ketoacid coenzyme A transferase 1, mitochondrial-like [Bombyx mori]
BGIBMGA000399	56.75	36.6	0.644934	gi|114050757|ref|NP_001040151.1|/2.35776e-88/ribosomal protein L20 [Bombyx mori]
BGIBMGA000400	0.35	0	0	gi|512930293|ref|XP_004932031.1|/1.86421e-93/PREDICTED: uncharacterized protein LOC101741124 [Bombyx mori]
BGIBMGA000401	0.23	0.21	0.913043	gi|512930293|ref|XP_004932031.1|/0/PREDICTED: uncharacterized protein LOC101741124 [Bombyx mori]
BGIBMGA000402	6.17	4.3	0.696921	gi|512929861|ref|XP_004931927.1|/0/PREDICTED: multiple inositol polyphosphate phosphatase 1-like [Bombyx mori]
BGIBMGA000403	0	0.44	NEW	gi|512930301|ref|XP_004932033.1|/0/PREDICTED: pickpocket protein 11-like [Bombyx mori]
BGIBMGA000404	12.33	9.48	0.768856	gi|512929869|ref|XP_004931929.1|/1.38659e-129/PREDICTED: uncharacterized protein LOC101738500 isoform X1 [Bombyx mori]
BGIBMGA000405	0.51	1.43	2.80392	gi|357609974|gb|EHJ66765.1|/2.06675e-25/hypothetical protein KGM_00433 [Danaus plexippus]
BGIBMGA000406	0.31	0.29	0.935484	gi|512930313|ref|XP_004932036.1|/9.24926e-71/PREDICTED: class E vacuolar protein-sorting machinery protein HSE1-like [Bombyx mori]
BGIBMGA000407	17.3	19.88	1.14913	gi|512929877|ref|XP_004931931.1|/0/PREDICTED: transcription cofactor vestigial-like protein 4-like isoform X1 [Bombyx mori]
BGIBMGA000408	47.84	28.62	0.598244	gi|298566246|ref|NP_001177296.1|/0/Ca2 /calmodulin-dependent protein kinase II [Bombyx mori]
BGIBMGA000409	5.47	6.77	1.23766	gi|512929889|ref|XP_004931934.1|/2.02389e-26/PREDICTED: uncharacterized protein LOC101739091 isoform X1 [Bombyx mori]
BGIBMGA000410	11.14	9.85	0.884201	gi|512929893|ref|XP_004931935.1|/0/PREDICTED: uncharacterized protein LOC101739091 isoform X2 [Bombyx mori]
BGIBMGA000411	9.78	5.72	0.584867	gi|512930317|ref|XP_004932037.1|/1.96684e-129/PREDICTED: uncharacterized protein LOC101742124 [Bombyx mori]
BGIBMGA000412	19.89	18.76	0.943188	gi|512929897|ref|XP_004931936.1|/1.56837e-139/PREDICTED: THUMP domain-containing protein 1 homolog [Bombyx mori]
BGIBMGA000414	25.55	16.12	0.63092	gi|512929909|ref|XP_004931939.1|/0/PREDICTED: uncharacterized protein LOC101739754 [Bombyx mori]
BGIBMGA000415	7.83	5.93	0.757344	gi|512930325|ref|XP_004932039.1|/0/PREDICTED: uncharacterized protein LOC101742417 [Bombyx mori]
BGIBMGA000416	10.15	21.53	2.12118	gi|512929913|ref|XP_004931940.1|/1.35208e-44/PREDICTED: protein FAM107B-like [Bombyx mori]
BGIBMGA000417	0.34	0	0	gi|512930329|ref|XP_004932040.1|/1.89324e-175/PREDICTED: probable serine/threonine-protein kinase clkA-like, partial [Bombyx mori]
BGIBMGA000418	157.61	51.05	0.323901	gi|379046448|gb|AFC87785.1|/2.68227e-156/yellow-c [Bombyx mori]
BGIBMGA000419	124.69	385.61	3.09255	gi|512929917|ref|XP_004931941.1|/7.08953e-163/PREDICTED: lambda-crystallin homolog isoform X1 [Bombyx mori]
BGIBMGA000420	6.73	7.11	1.05646	gi|187281665|ref|NP_001119722.1|/2.28161e-167/serine/threonine kinase LKB1 [Bombyx mori]
BGIBMGA000421	1.28	0.59	0.460937	gi|512930333|ref|XP_004932041.1|/0/PREDICTED: adhesive plaque matrix protein-like [Bombyx mori]
BGIBMGA000422	43.14	68.97	1.59875	gi|512929941|ref|XP_004931947.1|/7.27922e-169/PREDICTED: elongation of very long chain fatty acids protein AAEL008004-like isoform X1 [Bombyx mori]
BGIBMGA000423	16.52	9	0.544794	-
BGIBMGA000424	60.98	93.39	1.53149	gi|512929961|ref|XP_004931952.1|/7.04925e-106/PREDICTED: elongation of very long chain fatty acids protein AAEL008004-like isoform X2 [Bombyx mori]
BGIBMGA000425	47.61	32.39	0.680319	gi|512929977|ref|XP_004931956.1|/1.32503e-171/PREDICTED: 1-acyl-sn-glycerol-3-phosphate acyltransferase gamma-like isoform X1 [Bombyx mori]
BGIBMGA000428	0	0.58	NEW	gi|290563414|ref|NP_001166665.1|/6.00901e-62/cuticular protein RR-2 motif 101 precursor [Bombyx mori]
BGIBMGA000430	0.42	0	0	gi|223671310|tpd|FAA00607.1|/1.26224e-72/TPA: putative cuticle protein [Bombyx mori]
BGIBMGA000431	6.6	0	0	gi|290563406|ref|NP_001166660.1|/5.69757e-29/cuticular protein RR-2 motif 108 precursor [Bombyx mori]
BGIBMGA000438	35.1	0.41	0.0116809	gi|290560881|ref|NP_001166646.1|/9.30458e-104/cuticular protein RR-2 motif 123 precursor [Bombyx mori]
BGIBMGA000439	3.59	1	0.278552	gi|512930360|ref|XP_004932048.1|/1.76398e-101/PREDICTED: mechanosensory protein 2-like [Bombyx mori]
BGIBMGA000440	39	27.24	0.698462	gi|512930008|ref|XP_004931963.1|/1.08878e-139/PREDICTED: 39S ribosomal protein L47, mitochondrial-like [Bombyx mori]
BGIBMGA000441	13.08	6.94	0.530581	gi|512930015|ref|XP_004931964.1|/7.02279e-64/PREDICTED: bifunctional heparan sulfate N-deacetylase/N-sulfotransferase-like [Bombyx mori]
BGIBMGA000442	16.18	8.17	0.504944	gi|512930015|ref|XP_004931964.1|/0/PREDICTED: bifunctional heparan sulfate N-deacetylase/N-sulfotransferase-like [Bombyx mori]
BGIBMGA000444	26.67	21.87	0.820022	gi|512930019|ref|XP_004931965.1|/0/PREDICTED: myb-like protein X-like isoform X1 [Bombyx mori]
BGIBMGA000445	22.4	20.14	0.899107	gi|512930027|ref|XP_004931967.1|/1.57741e-149/PREDICTED: uncharacterized protein LOC101743421 [Bombyx mori]
BGIBMGA000446	10.15	8.61	0.848276	gi|512930039|ref|XP_004931970.1|/0/PREDICTED: protein misato-like isoform X1 [Bombyx mori]
BGIBMGA000447	18.97	19.5	1.02794	gi|512930371|ref|XP_004932051.1|/0/PREDICTED: vesicle-fusing ATPase 1 [Bombyx mori]
BGIBMGA000448	18.88	15.28	0.809322	gi|512930054|ref|XP_004931973.1|/0/PREDICTED: uncharacterized protein LOC101744240 [Bombyx mori]
BGIBMGA000449	9.12	16.5	1.80921	gi|512930062|ref|XP_004931975.1|/3.02084e-72/PREDICTED: GATA-binding factor C-like [Bombyx mori]
BGIBMGA000450	14.21	14.65	1.03096	gi|665799356|ref|XP_008547589.1|/1.2904e-25/PREDICTED: transcription factor GATA-3-like isoform X1 [Microplitis demolitor]
BGIBMGA000451	12.17	14.31	1.17584	gi|512930062|ref|XP_004931975.1|/7.67152e-47/PREDICTED: GATA-binding factor C-like [Bombyx mori]
BGIBMGA000452	147.05	68.46	0.465556	gi|219362823|ref|NP_001136442.1|/0/innexin 3 [Bombyx mori]
BGIBMGA000453	19.22	96.34	5.01249	gi|56462288|gb|AAV91427.1|/8.73504e-22/protease inhibitor 5 [Lonomia obliqua]
BGIBMGA000454	0.83	0.77	0.927711	gi|512930070|ref|XP_004931977.1|/0/PREDICTED: rho GTPase-activating protein 100F-like [Bombyx mori]
BGIBMGA000455	1.61	0.75	0.465839	gi|512930379|ref|XP_004932053.1|/4.05247e-59/PREDICTED: uncharacterized protein LOC101744721 [Bombyx mori]
BGIBMGA000456	1.29	2.06	1.5969	gi|512930379|ref|XP_004932053.1|/0/PREDICTED: uncharacterized protein LOC101744721 [Bombyx mori]
BGIBMGA000457	0	24.47	NEW	gi|512930383|ref|XP_004932054.1|/0/PREDICTED: peroxidase-like [Bombyx mori]
BGIBMGA000459	2.49	1.26	0.506024	gi|512930078|ref|XP_004931979.1|/0/PREDICTED: lysine-specific demethylase 8-like isoform X1 [Bombyx mori]
BGIBMGA000460	0	1.65	NEW	gi|512903424|ref|XP_004925616.1|/3.97752e-11/PREDICTED: WAS/WASL-interacting protein family member 1-like [Bombyx mori]
BGIBMGA000461	20.29	17.49	0.862001	gi|357617619|gb|EHJ70890.1|/1.09681e-67/hypothetical protein KGM_13038 [Danaus plexippus]
BGIBMGA000462	3363.98	3953.25	1.17517	gi|112983548|ref|NP_001036878.1|/3.81642e-128/27 kDa glycoprotein precursor [Bombyx mori]
BGIBMGA000463	1.72	1.59	0.924419	gi|391353401|ref|NP_001254654.1|/3.18376e-24/aminopeptidase N precursor [Bombyx mori]
BGIBMGA000464	25.87	14.69	0.567839	gi|512930109|ref|XP_004931986.1|/1.68756e-124/PREDICTED: ribosome biogenesis protein TSR3 homolog [Bombyx mori]
BGIBMGA000465	1.13	0	0	gi|357617628|gb|EHJ70899.1|/5.05469e-43/hypothetical protein KGM_13043 [Danaus plexippus]
BGIBMGA000466	2.56	1.46	0.570312	gi|512930410|ref|XP_004932061.1|/0/PREDICTED: protocadherin-like wing polarity protein stan-like [Bombyx mori]
BGIBMGA000467	8.73	4.54	0.520046	gi|512930410|ref|XP_004932061.1|/0/PREDICTED: protocadherin-like wing polarity protein stan-like [Bombyx mori]
BGIBMGA000468	2.88	2.3	0.798611	gi|512930414|ref|XP_004932062.1|/0/PREDICTED: protein dispatched-like [Bombyx mori]
BGIBMGA000469	30.08	27.44	0.912234	gi|512930120|ref|XP_004931988.1|/1.63618e-171/PREDICTED: IST1 homolog [Bombyx mori]
BGIBMGA000470	0.45	0.63	1.4	gi|512930418|ref|XP_004932063.1|/0/PREDICTED: aminoacylase-1-like [Bombyx mori]
BGIBMGA000471	7.33	10.21	1.39291	gi|512930147|ref|XP_004931995.1|/6.96291e-103/PREDICTED: spermatogenesis-associated protein 6-like isoform X1 [Bombyx mori]
BGIBMGA000472	39.55	11.34	0.286726	gi|512930154|ref|XP_004931997.1|/0/PREDICTED: ATP-binding cassette sub-family G member 5-like [Bombyx mori]
BGIBMGA000473	8.05	7.62	0.946584	gi|512930158|ref|XP_004931998.1|/0/PREDICTED: 5'-3' exoribonuclease 1-like [Bombyx mori]
BGIBMGA000474	55.2	51.95	0.941123	gi|512930181|ref|XP_004932003.1|/0/PREDICTED: guanine nucleotide-binding protein-like 3 homolog [Bombyx mori]
BGIBMGA000475	1408.52	847.81	0.601915	gi|28804517|dbj|BAC57964.1|/0/calreticulin [Bombyx mori]
BGIBMGA000476	52.3	52.01	0.994455	gi|512930189|ref|XP_004932005.1|/1.51185e-66/PREDICTED: uncharacterized protein LOC101737035 [Bombyx mori]
BGIBMGA000477	0.25	0.93	3.72	gi|512922001|ref|XP_004930013.1|/0/PREDICTED: intraflagellar transport protein 122 homolog, partial [Bombyx mori]
BGIBMGA000478	0.73	0.54	0.739726	gi|512922001|ref|XP_004930013.1|/0/PREDICTED: intraflagellar transport protein 122 homolog, partial [Bombyx mori]
BGIBMGA000479	0.74	4.14	5.59459	gi|512921998|ref|XP_004930012.1|/2.66894e-39/PREDICTED: LOW QUALITY PROTEIN: protein scabrous-like [Bombyx mori]
BGIBMGA000480	3.69	3.86	1.04607	gi|512921998|ref|XP_004930012.1|/0/PREDICTED: LOW QUALITY PROTEIN: protein scabrous-like [Bombyx mori]
BGIBMGA000481	18.81	29.84	1.58639	gi|512921696|ref|XP_004929937.1|/0/PREDICTED: sulfhydryl oxidase 1-like [Bombyx mori]
BGIBMGA000482	2.71	1.08	0.398524	gi|357622651|gb|EHJ74077.1|/7.92887e-50/hypothetical protein KGM_18644 [Danaus plexippus]
BGIBMGA000483	2.14	1.33	0.621495	gi|512921979|ref|XP_004930007.1|/7.54301e-165/PREDICTED: uncharacterized protein LOC101737214 [Bombyx mori]
BGIBMGA000484	36.46	24.77	0.679375	gi|112983936|ref|NP_001036846.1|/0/nonclathrin coat protein gamma1-COP [Bombyx mori]
BGIBMGA000485	3.51	7.07	2.01425	gi|62122365|dbj|BAD93177.1|/6.46893e-15/PERIOD [Bombyx mori]
BGIBMGA000486	8.22	14.91	1.81387	gi|112982655|ref|NP_001036975.1|/0/period [Bombyx mori]
BGIBMGA000487	7.03	15.85	2.25462	gi|94471737|gb|ABF21088.1|/8.38054e-25/period [Bombyx mori]
BGIBMGA000488	30.64	19.44	0.634465	gi|512921670|ref|XP_004929932.1|/2.10974e-127/PREDICTED: uncharacterized protein LOC101737163 isoform X1 [Bombyx mori]
BGIBMGA000493	3.72	0	0	gi|512921647|ref|XP_004929927.1|/3.88978e-101/PREDICTED: uncharacterized protein LOC101736369 [Bombyx mori]
BGIBMGA000494	4.66	4.09	0.877682	gi|512921957|ref|XP_004930001.1|/0/PREDICTED: uncharacterized protein LOC101736416 [Bombyx mori]
BGIBMGA000496	14.99	21.98	1.46631	gi|512921949|ref|XP_004929999.1|/0/PREDICTED: peptide transporter family 1-like [Bombyx mori]
BGIBMGA000498	11.22	7.89	0.703209	gi|38232198|gb|AAR14936.1|/2.86323e-36/CLOCK [Antheraea pernyi]
BGIBMGA000499	4.53	2.26	0.498896	gi|512921929|ref|XP_004929994.1|/1.05856e-88/PREDICTED: uncharacterized protein LOC101735479 [Bombyx mori]
BGIBMGA000500	10.88	2.54	0.233456	gi|512921929|ref|XP_004929994.1|/1.62761e-159/PREDICTED: uncharacterized protein LOC101735479 [Bombyx mori]
BGIBMGA000501	3.4	0	0	gi|307199937|gb|EFN80305.1|/1.32368e-06/hypothetical protein EAI_00127 [Harpegnathos saltator]
BGIBMGA000502	8.04	5.6	0.696517	gi|512921617|ref|XP_004929920.1|/8.15256e-73/PREDICTED: ankyrin repeat domain-containing protein 12-like isoform X1 [Bombyx mori]
BGIBMGA000503	32.08	21.94	0.683915	gi|512921617|ref|XP_004929920.1|/0/PREDICTED: ankyrin repeat domain-containing protein 12-like isoform X1 [Bombyx mori]
BGIBMGA000504	86.81	60.86	0.701071	gi|512921609|ref|XP_004929918.1|/0/PREDICTED: uncharacterized protein LOC101746861 [Bombyx mori]
BGIBMGA000505	71.38	31.62	0.442981	gi|512921609|ref|XP_004929918.1|/5.32503e-40/PREDICTED: uncharacterized protein LOC101746861 [Bombyx mori]
BGIBMGA000506	27.68	16.41	0.592847	gi|512921601|ref|XP_004929916.1|/8.9142e-59/PREDICTED: lysophospholipase-like protein 1-like [Bombyx mori]
BGIBMGA000507	0	0.23	NEW	gi|357614855|gb|EHJ69328.1|/1.95084e-114/putative sperm associated antigen 17 [Danaus plexippus]
BGIBMGA000509	9.58	5.8	0.605428	gi|319803029|ref|NP_001188364.1|/0/polyhomeotic [Bombyx mori]
BGIBMGA000510	5.07	6.05	1.19329	gi|319803029|ref|NP_001188364.1|/1.88474e-61/polyhomeotic [Bombyx mori]
BGIBMGA000511	119.58	96.53	0.807242	gi|114051676|ref|NP_001040424.1|/6.74426e-138/3-hydroxyacyl-CoA dehydrogenase [Bombyx mori]
BGIBMGA000512	5.43	4.63	0.85267	gi|512921914|ref|XP_004929991.1|/0/PREDICTED: USP6 N-terminal-like protein-like [Bombyx mori]
BGIBMGA000513	4.05	2.68	0.661728	gi|512921902|ref|XP_004929988.1|/1.95053e-91/PREDICTED: uncharacterized protein LOC101746155 [Bombyx mori]
BGIBMGA000514	4.96	3.07	0.618952	gi|512921902|ref|XP_004929988.1|/1.00232e-62/PREDICTED: uncharacterized protein LOC101746155 [Bombyx mori]
BGIBMGA000516	137.9	187.45	1.35932	gi|512921555|ref|XP_004929905.1|/0/PREDICTED: insulin-like growth factor 2 mRNA-binding protein 1-like isoform X1 [Bombyx mori]
BGIBMGA000517	1.87	2.42	1.29412	gi|512921894|ref|XP_004929986.1|/0/PREDICTED: flocculation protein FLO11-like [Bombyx mori]
BGIBMGA000518	11.41	8.32	0.729185	gi|512921517|ref|XP_004929897.1|/0/PREDICTED: Pyruvate dehydrogenase [acetyl-transferring]-phosphatase 1-like isoform X2 [Bombyx mori]
BGIBMGA000519	1.82	0	0	-
BGIBMGA000520	262.58	8.26	0.0314571	gi|223671402|tpd|FAA00653.1|/3.95017e-67/TPA: putative cuticle protein [Bombyx mori]
BGIBMGA000521	9.9	8.4	0.848485	gi|512921509|ref|XP_004929895.1|/0/PREDICTED: zinc finger protein 271-like [Bombyx mori]
BGIBMGA000523	2.93	1.09	0.372014	gi|512921489|ref|XP_004929890.1|/5.55e-83/PREDICTED: hemicentin-1-like [Bombyx mori]
BGIBMGA000526	2307.78	2140.35	0.92745	gi|112982792|ref|NP_001036897.1|/9.61764e-63/Y-box protein [Bombyx mori]
BGIBMGA000527	28.4	5.39	0.189789	gi|512921870|ref|XP_004929980.1|/2.89671e-106/PREDICTED: facilitated trehalose transporter Tret1-like [Bombyx mori]
BGIBMGA000528	61.44	45.41	0.739095	gi|512921473|ref|XP_004929886.1|/0/PREDICTED: eukaryotic translation initiation factor 4 gamma 3-like [Bombyx mori]
BGIBMGA000529	343.89	26.37	0.0766815	gi|112983290|ref|NP_001036959.1|/0/neutral endopeptidase 24.11 [Bombyx mori]
BGIBMGA000530	0.51	1.41	2.76471	gi|512921858|ref|XP_004929977.1|/0/PREDICTED: uncharacterized protein LOC101744279 [Bombyx mori]
BGIBMGA000532	7.89	6.54	0.828897	gi|512921850|ref|XP_004929975.1|/0/PREDICTED: microtubule-associated protein futsch-like [Bombyx mori]
BGIBMGA000533	7.92	5.51	0.695707	gi|512921441|ref|XP_004929878.1|/2.65652e-47/PREDICTED: WW domain-containing adapter protein with coiled-coil-like [Bombyx mori]
BGIBMGA000534	14.49	12.11	0.835749	gi|512921441|ref|XP_004929878.1|/3.35002e-34/PREDICTED: WW domain-containing adapter protein with coiled-coil-like [Bombyx mori]
BGIBMGA000535	0.84	0.39	0.464286	gi|512921437|ref|XP_004929877.1|/0/PREDICTED: ras-GEF domain-containing family member 1B-like [Bombyx mori]
BGIBMGA000536	20.1	20.93	1.04129	gi|512921429|ref|XP_004929875.1|/1.44493e-144/PREDICTED: uncharacterized protein LOC101740738 [Bombyx mori]
BGIBMGA000537	13.67	5.95	0.43526	gi|512921835|ref|XP_004929972.1|/0/PREDICTED: MATH and LRR domain-containing protein PFE0570w-like [Bombyx mori]
BGIBMGA000538	1.18	0.73	0.618644	gi|512921409|ref|XP_004929870.1|/0/PREDICTED: sodium/potassium/calcium exchanger 4-like [Bombyx mori]
BGIBMGA000539	1.28	2.63	2.05469	gi|153792307|ref|NP_001093306.1|/0/MSL1 protein [Bombyx mori]
BGIBMGA000540	11.62	8.18	0.703959	gi|512921393|ref|XP_004929866.1|/0/PREDICTED: TBC1 domain family member CG11727-like [Bombyx mori]
BGIBMGA000541	24.64	30.94	1.25568	gi|512921369|ref|XP_004929860.1|/1.96402e-34/PREDICTED: lipopolysaccharide-induced tumor necrosis factor-alpha factor homolog isoform X1 [Bombyx mori]
BGIBMGA000542	24.39	22.24	0.911849	gi|512921365|ref|XP_004929859.1|/0/PREDICTED: ATPase family AAA domain-containing protein 3-like [Bombyx mori]
BGIBMGA000543	9.92	13.04	1.31452	gi|512921357|ref|XP_004929857.1|/3.03194e-43/PREDICTED: slit homolog 3 protein-like [Bombyx mori]
BGIBMGA000544	9.95	13.26	1.33266	gi|512921357|ref|XP_004929857.1|/0/PREDICTED: slit homolog 3 protein-like [Bombyx mori]
BGIBMGA000545	7.02	5.21	0.742165	gi|512921361|ref|XP_004929858.1|/0/PREDICTED: protein zer-1 homolog [Bombyx mori]
BGIBMGA000546	17.17	19.87	1.15725	gi|512921346|ref|XP_004929854.1|/0/PREDICTED: uncharacterized protein LOC101738134 [Bombyx mori]
BGIBMGA000548	5.81	4.99	0.858864	gi|512921338|ref|XP_004929852.1|/1.26402e-155/PREDICTED: UPF0420 protein C16orf58-like [Bombyx mori]
BGIBMGA000549	16.32	15.53	0.951593	gi|512921330|ref|XP_004929850.1|/0/PREDICTED: putative serine protease K12H4.7-like [Bombyx mori]
BGIBMGA000550	3.18	2.67	0.839623	gi|512921319|ref|XP_004929848.1|/0/PREDICTED: LOW QUALITY PROTEIN: mediator of RNA polymerase II transcription subunit 23-like [Bombyx mori]
BGIBMGA000551	8.84	1.49	0.168552	gi|512921315|ref|XP_004929847.1|/2.31183e-38/PREDICTED: failed axon connections-like isoform X2 [Bombyx mori]
BGIBMGA000552	21.89	5.47	0.249886	gi|512921315|ref|XP_004929847.1|/5.38027e-134/PREDICTED: failed axon connections-like isoform X2 [Bombyx mori]
BGIBMGA000553	40.39	80.2	1.98564	gi|512921307|ref|XP_004929845.1|/0/PREDICTED: peroxidasin-like [Bombyx mori]
BGIBMGA000554	21.84	1.97	0.0902015	gi|512921303|ref|XP_004929844.1|/0/PREDICTED: uncharacterized protein LOC101736626 [Bombyx mori]
BGIBMGA000555	10.9	10.4	0.954128	gi|512921291|ref|XP_004929841.1|/3.41803e-73/PREDICTED: palmitoyltransferase ZDHHC3-like isoform X1 [Bombyx mori]
BGIBMGA000556	1.71	0.53	0.309942	gi|512921284|ref|XP_004929840.1|/1.86386e-84/PREDICTED: uncharacterized protein LOC101736058 [Bombyx mori]
BGIBMGA000557	0.88	0	0	gi|512921277|ref|XP_004929838.1|/2.08533e-30/PREDICTED: uncharacterized protein LOC101735804 [Bombyx mori]
BGIBMGA000559	505.56	351.43	0.69513	gi|187281708|ref|NP_001119730.1|/1.62961e-71/triosephosphate isomerase [Bombyx mori]
BGIBMGA000560	3.49	2.4	0.687679	gi|512921783|ref|XP_004929959.1|/3.51789e-168/PREDICTED: serine/threonine-protein kinase OSR1-like [Bombyx mori]
BGIBMGA000561	1.61	150.7	93.6025	gi|255652897|ref|NP_001157389.1|/2.51816e-29/cold-related protein precursor [Bombyx mori]
BGIBMGA000562	4.24	5.06	1.1934	gi|512921249|ref|XP_004929831.1|/1.53673e-87/PREDICTED: BTB/POZ domain-containing protein KCTD1-like [Bombyx mori]
BGIBMGA000563	12.86	70.73	5.5	gi|223890158|ref|NP_001138794.1|/0/tyrosine hydroxylase [Bombyx mori]
BGIBMGA000564	16.09	8.65	0.537601	gi|512921241|ref|XP_004929829.1|/0/PREDICTED: endoplasmic reticulum mannosyl-oligosaccharide 1,2-alpha-mannosidase-like [Bombyx mori]
BGIBMGA000565	8.07	4.23	0.524164	gi|512921214|ref|XP_004929823.1|/1.35671e-136/PREDICTED: N(G),N(G)-dimethylarginine dimethylaminohydrolase 1-like [Bombyx mori]
BGIBMGA000568	0.73	0.45	0.616438	gi|357607538|gb|EHJ65576.1|/8.59577e-174/GABA-gated chloride channel isoform a3 [Danaus plexippus]
BGIBMGA000569	1.37	0	0	-
BGIBMGA000570	0	0.4	NEW	gi|512921204|ref|XP_004929822.1|/0/PREDICTED: JNK-interacting protein 1-like [Bombyx mori]
BGIBMGA000572	10.53	16.22	1.54036	gi|168823402|ref|NP_001108335.1|/2.09236e-137/glycerol kinase [Bombyx mori]
BGIBMGA000573	5.61	4.88	0.869875	gi|512921755|ref|XP_004929952.1|/1.55949e-116/PREDICTED: ankyrin repeat domain-containing protein SOWAHB-like [Bombyx mori]
BGIBMGA000574	18.79	9.12	0.485365	gi|357607500|gb|EHJ65539.1|/9.2517e-65/hypothetical protein KGM_15198 [Danaus plexippus]
BGIBMGA000576	6.63	0	0	-
BGIBMGA000577	0.17	0.62	3.64706	gi|512921751|ref|XP_004929951.1|/0/PREDICTED: cyclic nucleotide-gated cation channel-like [Bombyx mori]
BGIBMGA000578	5.68	3.92	0.690141	gi|512921192|ref|XP_004929819.1|/4.67434e-163/PREDICTED: major facilitator superfamily domain-containing protein 6-A-like [Bombyx mori]
BGIBMGA000579	8.02	2.41	0.300499	gi|512921188|ref|XP_004929818.1|/0/PREDICTED: DENN domain-containing protein 1A-like [Bombyx mori]
BGIBMGA000580	7.12	4.87	0.683989	gi|512921188|ref|XP_004929818.1|/9.41122e-17/PREDICTED: DENN domain-containing protein 1A-like [Bombyx mori]
BGIBMGA000581	10.46	10.34	0.988528	gi|530233838|ref|NP_001268823.1|/5.25412e-168/uncharacterized protein LOC101744278 [Bombyx mori]
BGIBMGA000582	60.43	30.56	0.505709	gi|512921173|ref|XP_004929815.1|/0/PREDICTED: UNC93-like protein-like [Bombyx mori]
BGIBMGA000583	347.34	66.1	0.190303	gi|512921165|ref|XP_004929813.1|/3.28098e-175/PREDICTED: peptidoglycan-recognition protein 2-like [Bombyx mori]
BGIBMGA000584	5.65	8.07	1.42832	gi|512921169|ref|XP_004929814.1|/1.51964e-161/PREDICTED: peptidoglycan-recognition protein SC2-like [Bombyx mori]
BGIBMGA000585	6.94	5.88	0.847262	gi|512921169|ref|XP_004929814.1|/1.35386e-120/PREDICTED: peptidoglycan-recognition protein SC2-like [Bombyx mori]
BGIBMGA000586	5.48	6.1	1.11314	gi|512921740|ref|XP_004929948.1|/8.08811e-144/PREDICTED: peptidoglycan-recognition protein 2-like [Bombyx mori]
BGIBMGA000587	3.24	3.1	0.95679	gi|357631556|gb|EHJ79026.1|/0/hypothetical protein KGM_15700 [Danaus plexippus]
BGIBMGA000588	2.38	0.44	0.184874	gi|357631557|gb|EHJ79027.1|/2.15551e-111/hypothetical protein KGM_15701 [Danaus plexippus]
BGIBMGA000589	15.21	18.53	1.21828	gi|169234706|ref|NP_001108474.1|/2.47002e-53/syntaxin 6 [Bombyx mori]
BGIBMGA000590	630.09	121.11	0.192211	gi|169234710|ref|NP_001108476.1|/1.91369e-53/pleiotrophin-like protein precursor [Bombyx mori]
BGIBMGA000591	8.35	4.76	0.57006	gi|169234692|ref|NP_001108467.1|/0/projectin-like protein [Bombyx mori]
BGIBMGA000592	13.23	5.95	0.449735	gi|169234698|ref|NP_001108470.1|/0/leucyl aminopeptidase-like protein [Bombyx mori]
BGIBMGA000593	3.57	2.55	0.714286	gi|169234694|ref|NP_001108468.1|/0/hikaru genki [Bombyx mori]
BGIBMGA000594	10.4	8.05	0.774038	gi|512921134|ref|XP_004929805.1|/4.48468e-26/PREDICTED: protein NDRG3-like [Bombyx mori]
BGIBMGA000595	8.22	13.36	1.6253	gi|512921134|ref|XP_004929805.1|/2.66676e-15/PREDICTED: protein NDRG3-like [Bombyx mori]
BGIBMGA000596	138.46	84.06	0.607107	gi|114052663|ref|NP_001040488.1|/0/vacuolar ATP synthase subunit H [Bombyx mori]
BGIBMGA000597	12.5	15.34	1.2272	gi|512921134|ref|XP_004929805.1|/6.55216e-118/PREDICTED: protein NDRG3-like [Bombyx mori]
BGIBMGA000599	25.1	17.33	0.690438	gi|512921728|ref|XP_004929945.1|/0/PREDICTED: PAB-dependent poly(A)-specific ribonuclease subunit 3-like [Bombyx mori]
BGIBMGA000600	5.65	5.66	1.00177	gi|284813577|ref|NP_001165394.1|/0/phospholipase C gamma [Bombyx mori]
BGIBMGA000601	11.38	16.03	1.40861	gi|512921116|ref|XP_004929802.1|/0/PREDICTED: TGF-beta receptor type-1-like [Bombyx mori]
BGIBMGA000602	17.48	14.51	0.830092	gi|512921104|ref|XP_004929799.1|/0/PREDICTED: LOW QUALITY PROTEIN: epidermal growth factor receptor-like [Bombyx mori]
BGIBMGA000603	10.83	5.44	0.502308	gi|512921716|ref|XP_004929942.1|/0/PREDICTED: JNK-interacting protein 3-like [Bombyx mori]
BGIBMGA000604	0.34	0.63	1.85294	gi|512921704|ref|XP_004929939.1|/1.22533e-111/PREDICTED: transcriptional repressor scratch 2-like, partial [Bombyx mori]
BGIBMGA000607	0	0.3	NEW	gi|512921712|ref|XP_004929941.1|/6.79574e-148/PREDICTED: transcriptional repressor scratch 2-like [Bombyx mori]
BGIBMGA000608	18.86	4.97	0.263521	gi|525344039|ref|NP_001266391.1|/0/uncharacterized protein LOC101741444 [Bombyx mori]
BGIBMGA000609	3.08	4.77	1.5487	-
BGIBMGA000610	0.22	0	0	gi|512921108|ref|XP_004929800.1|/0/PREDICTED: uncharacterized protein LOC101741822 [Bombyx mori]
BGIBMGA000612	1047.78	727.3	0.694134	gi|193795848|gb|ACF21977.1|/0/paramyosin [Bombyx mandarina]
BGIBMGA000613	692.45	516.03	0.745223	gi|221327579|gb|ACM17460.1|/0/miniparamyosin [Bombyx mori]
BGIBMGA000614	4.77	0.98	0.205451	gi|512921720|ref|XP_004929943.1|/0/PREDICTED: dentin sialophosphoprotein-like [Bombyx mori]
BGIBMGA000615	12.43	3.45	0.277554	gi|512921724|ref|XP_004929944.1|/0/PREDICTED: FH1/FH2 domain-containing protein 3-like [Bombyx mori]
BGIBMGA000616	39.22	22.83	0.582101	gi|512921112|ref|XP_004929801.1|/6.9263e-80/PREDICTED: uncharacterized protein LOC101741973 [Bombyx mori]
BGIBMGA000617	14.32	11.33	0.791201	gi|512921120|ref|XP_004929803.1|/2.04293e-99/PREDICTED: syntaxin-7-like [Bombyx mori]
BGIBMGA000618	516.04	219.34	0.425045	gi|169234934|ref|NP_001108408.1|/2.79062e-20/FK506-binding protein precursor [Bombyx mori]
BGIBMGA000619	500.82	182.1	0.363604	gi|18700445|dbj|BAB85190.1|/5.45046e-64/FK506-binding protein [Bombyx mori]
BGIBMGA000620	7.91	4.24	0.53603	gi|169234700|ref|NP_001108471.1|/0/heparanase-like protein [Bombyx mori]
BGIBMGA000621	8.37	3.78	0.451613	gi|169234704|ref|NP_001108473.1|/2.49329e-113/chromosome associated protein D3 [Bombyx mori]
BGIBMGA000622	23.23	21.89	0.942316	gi|168823429|ref|NP_001108348.1|/0/kettin protein [Bombyx mori]
BGIBMGA000623	9.36	7.69	0.821581	gi|22474513|dbj|BAC10618.1|/0/Titin-like protein [Bombyx mori]
BGIBMGA000624	22.74	21.57	0.948549	gi|18700461|dbj|BAB85198.1|/0/Titin-like protein [Bombyx mori]
BGIBMGA000626	36.1	25.98	0.719668	gi|169234702|ref|NP_001108472.1|/0/PM-Scl autoantigen-like protein [Bombyx mori]
BGIBMGA000627	76.66	43.22	0.563788	gi|169234708|ref|NP_001108475.1|/1.38433e-111/ubiquitin conjugating enzyme 4 [Bombyx mori]
BGIBMGA000628	18.28	27.46	1.50219	gi|512921145|ref|XP_004929808.1|/0/PREDICTED: bestrophin-3-like isoform X3 [Bombyx mori]
BGIBMGA000629	32.59	32.5	0.997238	gi|512921161|ref|XP_004929812.1|/0/PREDICTED: cold shock domain-containing protein E1-like isoform X3 [Bombyx mori]
BGIBMGA000630	9.17	3.8	0.414395	gi|512921181|ref|XP_004929817.1|/0/PREDICTED: WD repeat-containing protein 47-like [Bombyx mori]
BGIBMGA000631	5.46	1.01	0.184982	gi|357631546|gb|EHJ79016.1|/4.12391e-79/hypothetical protein KGM_15377 [Danaus plexippus]
BGIBMGA000632	28.53	10.82	0.37925	gi|512921181|ref|XP_004929817.1|/3.63881e-164/PREDICTED: WD repeat-containing protein 47-like [Bombyx mori]
BGIBMGA000634	1.9	3.53	1.85789	gi|512921747|ref|XP_004929950.1|/4.12843e-08/PREDICTED: forkhead box protein L2-like [Bombyx mori]
BGIBMGA000635	3.18	3.44	1.08176	gi|512921747|ref|XP_004929950.1|/1.97141e-83/PREDICTED: forkhead box protein L2-like [Bombyx mori]
BGIBMGA000636	0	2.74	NEW	gi|512921747|ref|XP_004929950.1|/1.78449e-27/PREDICTED: forkhead box protein L2-like [Bombyx mori]
BGIBMGA000637	6.03	10.26	1.70149	gi|512921196|ref|XP_004929820.1|/8.5152e-38/PREDICTED: homeobox protein araucan-like [Bombyx mori]
BGIBMGA000638	10.78	7.82	0.725417	gi|512921196|ref|XP_004929820.1|/1.32248e-92/PREDICTED: homeobox protein araucan-like [Bombyx mori]
BGIBMGA000639	15.76	9.22	0.585025	gi|512921759|ref|XP_004929953.1|/5.37893e-112/PREDICTED: homeobox protein caupolican-like [Bombyx mori]
BGIBMGA000640	0.21	0	0	gi|163838672|ref|NP_001106220.1|/0/cytochrome P450 Cyp305B1 precursor [Bombyx mori]
BGIBMGA000642	0	0.33	NEW	gi|512921767|ref|XP_004929955.1|/0/PREDICTED: tryptophan 5-hydroxylase 1-like [Bombyx mori]
BGIBMGA000643	1.79	2.56	1.43017	gi|357607539|gb|EHJ65577.1|/0/hypothetical protein KGM_15173 [Danaus plexippus]
BGIBMGA000646	6.13	4.38	0.714519	gi|512921218|ref|XP_004929824.1|/0/PREDICTED: transcription initiation factor TFIID subunit 7-like isoform X1 [Bombyx mori]
BGIBMGA000647	100.96	75.33	0.746137	gi|512921230|ref|XP_004929827.1|/0/PREDICTED: nucleobindin-2-like isoform X2 [Bombyx mori]
BGIBMGA000648	1058.24	1860.46	1.75807	gi|152061158|dbj|BAF73623.1|/0/imaginal disk growth factor [Bombyx mori]
BGIBMGA000650	4.5	6.95	1.54444	gi|512921779|ref|XP_004929958.1|/6.81214e-19/PREDICTED: carboxyl-terminal PDZ ligand of neuronal nitric oxide synthase protein-like [Bombyx mori]
BGIBMGA000651	2.06	5.73	2.78155	gi|512921779|ref|XP_004929958.1|/9.22777e-48/PREDICTED: carboxyl-terminal PDZ ligand of neuronal nitric oxide synthase protein-like [Bombyx mori]
BGIBMGA000652	0.4	0.74	1.85	gi|357625074|gb|EHJ75626.1|/1.27814e-41/hypothetical protein KGM_19619 [Danaus plexippus]
BGIBMGA000653	4.62	4.29	0.928571	gi|512921779|ref|XP_004929958.1|/1.07815e-40/PREDICTED: carboxyl-terminal PDZ ligand of neuronal nitric oxide synthase protein-like [Bombyx mori]
BGIBMGA000654	1.51	1.4	0.927152	gi|512921779|ref|XP_004929958.1|/5.5945e-180/PREDICTED: carboxyl-terminal PDZ ligand of neuronal nitric oxide synthase protein-like [Bombyx mori]
BGIBMGA000656	0	2.22	NEW	gi|294345367|dbj|BAJ05086.1|/8.63459e-22/methoprene-tolerant homolog-2 [Bombyx mori]
BGIBMGA000657	0	0.13	NEW	gi|169234671|ref|NP_001108457.1|/0/juvenile hormone resistence protein II [Bombyx mori]
BGIBMGA000658	0	1.95	NEW	gi|512921253|ref|XP_004929832.1|/1.93493e-102/PREDICTED: uncharacterized protein LOC101746951 [Bombyx mori]
BGIBMGA000659	19.53	6.63	0.339478	gi|512921791|ref|XP_004929961.1|/0/PREDICTED: putative fatty acyl-CoA reductase CG5065-like [Bombyx mori]
BGIBMGA000660	12.38	4.92	0.397415	gi|525344211|ref|NP_001266404.1|/3.37973e-85/geminin-like [Bombyx mori]
BGIBMGA000661	31.04	31.85	1.0261	gi|512921265|ref|XP_004929835.1|/0/PREDICTED: protein disulfide-isomerase A5-like isoform X2 [Bombyx mori]
BGIBMGA000662	32.65	0	0	-
BGIBMGA000663	15.11	0	0	gi|512921273|ref|XP_004929837.1|/2.51677e-29/PREDICTED: glycine-rich cell wall structural protein 1.0-like [Bombyx mori]
BGIBMGA000664	44.48	13.93	0.313174	gi|114052268|ref|NP_001040235.1|/6.24422e-74/uncharacterized protein LOC692928 [Bombyx mori]
BGIBMGA000666	0.35	0.33	0.942857	gi|512921295|ref|XP_004929842.1|/5.38481e-101/PREDICTED: clavesin-1-like [Bombyx mori]
BGIBMGA000667	19.16	93.69	4.88987	gi|350536339|ref|NP_001233285.1|/7.95967e-60/insulin-like peptide precursor [Bombyx mori]
BGIBMGA000668	19.97	12.35	0.618428	gi|114053051|ref|NP_001040504.1|/4.65826e-52/acyl-CoA thioesterase 13 [Bombyx mori]
BGIBMGA000669	1.4	1.43	1.02143	gi|512921799|ref|XP_004929963.1|/0/PREDICTED: uncharacterized protein LOC101741974 [Bombyx mori]
BGIBMGA000671	4.55	3.62	0.795604	gi|512921326|ref|XP_004929849.1|/4.72155e-101/PREDICTED: solute carrier family 46 member 3-like [Bombyx mori]
BGIBMGA000672	190.66	290.67	1.52455	gi|512921334|ref|XP_004929851.1|/0/PREDICTED: probable citrate synthase 1, mitochondrial-like [Bombyx mori]
BGIBMGA000673	5.24	2.43	0.46374	gi|512921811|ref|XP_004929966.1|/6.44823e-78/PREDICTED: peptidoglycan-recognition protein LE-like [Bombyx mori]
BGIBMGA000674	0	0.54	NEW	gi|357612139|gb|EHJ67830.1|/1.85181e-75/hypothetical protein KGM_02562 [Danaus plexippus]
BGIBMGA000675	0.65	1.4	2.15385	gi|512921815|ref|XP_004929967.1|/3.93846e-149/PREDICTED: sodium/potassium/calcium exchanger 4-like [Bombyx mori]
BGIBMGA000676	0	1.71	NEW	gi|328698631|ref|XP_003240690.1|/6.31402e-20/PREDICTED: uncharacterized protein LOC100569746 [Acyrthosiphon pisum]
BGIBMGA000679	65.3	39.16	0.599694	gi|114052054|ref|NP_001040206.1|/1.72468e-55/rotamase Pin1 [Bombyx mori]
BGIBMGA000680	243.96	129.59	0.531194	gi|512921350|ref|XP_004929855.1|/0/PREDICTED: glutamine synthetase 2 cytoplasmic-like isoform X1 [Bombyx mori]
BGIBMGA000681	334.8	1067.55	3.18862	gi|290563372|ref|NP_001166628.1|/2.7473e-152/cuticular protein tweedle motif 1 precursor [Bombyx mori]
BGIBMGA000682	10.1	11.72	1.1604	gi|512921823|ref|XP_004929969.1|/4.56626e-71/PREDICTED: ras-related protein Rab-21-like [Bombyx mori]
BGIBMGA000683	50.17	34.81	0.693841	gi|512921377|ref|XP_004929862.1|/0/PREDICTED: beta-parvin-like isoform X1 [Bombyx mori]
BGIBMGA000684	1.6	0.3	0.1875	gi|512921827|ref|XP_004929970.1|/6.95718e-110/PREDICTED: uncharacterized protein LOC101743131 [Bombyx mori]
BGIBMGA000685	6.42	1.83	0.285047	gi|357627308|gb|EHJ77044.1|/1.16524e-53/hypothetical protein KGM_21496 [Danaus plexippus]
BGIBMGA000686	6.14	4.75	0.773616	gi|512921831|ref|XP_004929971.1|/0/PREDICTED: voltage-gated potassium channel subunit beta-3-like [Bombyx mori]
BGIBMGA000687	1.14	0.8	0.701754	gi|512921401|ref|XP_004929868.1|/1.02124e-113/PREDICTED: sodium-coupled monocarboxylate transporter 1-like [Bombyx mori]
BGIBMGA000688	12.75	18.35	1.43922	gi|512921405|ref|XP_004929869.1|/0/PREDICTED: sodium/potassium/calcium exchanger 4-like [Bombyx mori]
BGIBMGA000689	16.03	12.35	0.77043	gi|512921417|ref|XP_004929872.1|/0/PREDICTED: ER degradation-enhancing alpha-mannosidase-like protein 3-like isoform X1 [Bombyx mori]
BGIBMGA000690	0.73	0.27	0.369863	gi|512921433|ref|XP_004929876.1|/0/PREDICTED: uncharacterized protein LOC101740877 [Bombyx mori]
BGIBMGA000691	224.17	94.12	0.41986	gi|357627291|gb|EHJ77027.1|/3.90878e-80/hypothetical protein KGM_21511 [Danaus plexippus]
BGIBMGA000692	0.51	0.06	0.117647	gi|512921842|ref|XP_004929973.1|/0/PREDICTED: LOW QUALITY PROTEIN: dynein heavy chain 6, axonemal-like [Bombyx mori]
BGIBMGA000693	2.08	0.08	0.0384615	gi|512921842|ref|XP_004929973.1|/0/PREDICTED: LOW QUALITY PROTEIN: dynein heavy chain 6, axonemal-like [Bombyx mori]
BGIBMGA000694	64.05	40.06	0.625449	gi|512921445|ref|XP_004929879.1|/7.05351e-72/PREDICTED: prefoldin subunit 1-like [Bombyx mori]
BGIBMGA000695	11.62	5.89	0.506885	gi|512921846|ref|XP_004929974.1|/3.9075e-144/PREDICTED: protein GCY-like [Bombyx mori]
BGIBMGA000696	3.29	2.91	0.884498	gi|512921449|ref|XP_004929880.1|/0/PREDICTED: ras-specific guanine nucleotide-releasing factor RalGPS1-like [Bombyx mori]
BGIBMGA000697	0.27	0.75	2.77778	gi|512921854|ref|XP_004929976.1|/1.34277e-175/PREDICTED: probable G-protein coupled receptor 52-like [Bombyx mori]
BGIBMGA000698	5.74	9.89	1.723	gi|357627286|gb|EHJ77022.1|/0/hypothetical protein KGM_21508 [Danaus plexippus]
BGIBMGA000699	15.2	14.43	0.949342	gi|512921461|ref|XP_004929883.1|/0/PREDICTED: abnormal cell migration protein 10-like isoform X2 [Bombyx mori]
BGIBMGA000701	621.6	1331.6	2.14221	gi|112982683|ref|NP_001036912.1|/0/catalase [Bombyx mori]
BGIBMGA000703	114.36	96.33	0.84234	gi|512921493|ref|XP_004929891.1|/0/PREDICTED: procollagen-lysine,2-oxoglutarate 5-dioxygenase 3-like [Bombyx mori]
BGIBMGA000704	331.57	231.36	0.697771	gi|512921493|ref|XP_004929891.1|/1.23843e-164/PREDICTED: procollagen-lysine,2-oxoglutarate 5-dioxygenase 3-like [Bombyx mori]
BGIBMGA000705	0.17	0	0	gi|512921878|ref|XP_004929982.1|/0/PREDICTED: LOW QUALITY PROTEIN: potassium channel subfamily T member 2-like [Bombyx mori]
BGIBMGA000707	5.4	2.22	0.411111	-
BGIBMGA000708	5.94	4.31	0.725589	gi|512921882|ref|XP_004929983.1|/0/PREDICTED: tetratricopeptide repeat protein 39B-like [Bombyx mori]
BGIBMGA000709	0.61	1.14	1.86885	gi|512921525|ref|XP_004929899.1|/6.50705e-78/PREDICTED: frequenin-1-like [Bombyx mori]
BGIBMGA000710	61.93	65.45	1.05684	gi|512921533|ref|XP_004929901.1|/4.00569e-116/PREDICTED: vesicle-associated membrane protein/synaptobrevin-binding protein-like isoform X2 [Bombyx mori]
BGIBMGA000711	4.53	2.4	0.529801	gi|512921898|ref|XP_004929987.1|/0/PREDICTED: MAGUK p55 subfamily member 7-like [Bombyx mori]
BGIBMGA000714	32.79	38.95	1.18786	gi|512921587|ref|XP_004929913.1|/0/PREDICTED: proton-coupled amino acid transporter 1-like [Bombyx mori]
BGIBMGA000715	214.09	129.96	0.607034	gi|357614862|gb|EHJ69335.1|/0/acyl-CoA dehydrogenase [Danaus plexippus]
BGIBMGA000716	1.5	9.12	6.08	gi|341926128|dbj|BAK53999.1|/0/nuclear hormone receptor [Bombyx mori]
BGIBMGA000717	0	0.17	NEW	gi|512921918|ref|XP_004929992.1|/0/PREDICTED: angiopoietin-1-like [Bombyx mori]
BGIBMGA000718	1.25	0	0	-
BGIBMGA000719	7.48	6.21	0.830214	gi|512921925|ref|XP_004929993.1|/0/PREDICTED: membrane-bound transcription factor site-1 protease-like [Bombyx mori]
BGIBMGA000720	7.32	3.96	0.540984	gi|512921925|ref|XP_004929993.1|/3.95517e-59/PREDICTED: membrane-bound transcription factor site-1 protease-like [Bombyx mori]
BGIBMGA000721	11.82	3.5	0.296108	gi|512921605|ref|XP_004929917.1|/0/PREDICTED: acetyl-coenzyme A synthetase-like [Bombyx mori]
BGIBMGA000722	29.47	16.01	0.543264	gi|114050943|ref|NP_001040328.1|/9.22417e-151/surfeit 1 isoform 1 [Bombyx mori]
BGIBMGA000723	18.15	12.23	0.673829	gi|512921613|ref|XP_004929919.1|/5.12295e-171/PREDICTED: prostaglandin E synthase 2-like [Bombyx mori]
BGIBMGA000724	0.99	0.92	0.929293	gi|512921625|ref|XP_004929922.1|/0/PREDICTED: multidrug resistance protein homolog 49-like [Bombyx mori]
BGIBMGA000725	0.85	3.25	3.82353	gi|512921632|ref|XP_004929924.1|/0/PREDICTED: multidrug resistance protein homolog 49-like [Bombyx mori]
BGIBMGA000726	1.05	1.62	1.54286	gi|512921933|ref|XP_004929995.1|/1.19504e-140/PREDICTED: uncharacterized protein LOC101735615 [Bombyx mori]
BGIBMGA000727	3.44	4.1	1.19186	gi|512921937|ref|XP_004929996.1|/0/PREDICTED: LON peptidase N-terminal domain and RING finger protein 1-like [Bombyx mori]
BGIBMGA000728	3.3	3.67	1.11212	gi|512921941|ref|XP_004929997.1|/1.22782e-162/PREDICTED: probable palmitoyltransferase ZDHHC16-like, partial [Bombyx mori]
BGIBMGA000730	0	14.15	NEW	gi|512921639|ref|XP_004929925.1|/3.58917e-15/PREDICTED: SPARC-related modular calcium-binding protein 1-like [Bombyx mori]
BGIBMGA000731	3.82	5.16	1.35079	gi|512921961|ref|XP_004930002.1|/0/PREDICTED: ubiquitin carboxyl-terminal hydrolase 35-like [Bombyx mori]
BGIBMGA000733	3.21	4.83	1.50467	gi|512921965|ref|XP_004930003.1|/0/PREDICTED: polypeptide N-acetylgalactosaminyltransferase 35A-like [Bombyx mori]
BGIBMGA000736	158.75	154.81	0.975181	gi|389609045|dbj|BAM18134.1|/5.06077e-38/unknown unsecreted protein [Papilio xuthus]
BGIBMGA000737	111.13	97.16	0.874291	gi|357622644|gb|EHJ74070.1|/3.32256e-51/hypothetical protein KGM_18639 [Danaus plexippus]
BGIBMGA000738	68.72	66.9	0.973516	gi|212276210|ref|NP_001130045.1|/6.58731e-47/flightin [Bombyx mori]
BGIBMGA000741	16.35	21.36	1.30642	gi|357624418|gb|EHJ75200.1|/6.56206e-30/hypothetical protein KGM_13894 [Danaus plexippus]
BGIBMGA000742	19.17	19.17	1	gi|512921681|ref|XP_004929934.1|/0/PREDICTED: RING finger and SPRY domain-containing protein 1-like isoform X1 [Bombyx mori]
BGIBMGA000743	36.27	33.07	0.911773	gi|512921692|ref|XP_004929936.1|/0/PREDICTED: flotillin-1-like [Bombyx mori]
BGIBMGA000744	28.11	37.06	1.31839	gi|512921994|ref|XP_004930011.1|/1.09964e-82/PREDICTED: uncharacterized protein LOC101737920 [Bombyx mori]
BGIBMGA000745	19.04	19.25	1.01103	gi|512921994|ref|XP_004930011.1|/4.02101e-131/PREDICTED: uncharacterized protein LOC101737920 [Bombyx mori]
BGIBMGA000746	0.83	1.16	1.39759	gi|512921994|ref|XP_004930011.1|/5.21173e-168/PREDICTED: uncharacterized protein LOC101737920 [Bombyx mori]
BGIBMGA000748	0	0.17	NEW	gi|512921994|ref|XP_004930011.1|/0/PREDICTED: uncharacterized protein LOC101737920 [Bombyx mori]
BGIBMGA000750	3.08	2.86	0.928571	gi|576938426|dbj|BAO48186.1|/9.03863e-11/homothorax [Bombyx mori]
BGIBMGA000751	13.35	21.68	1.62397	gi|557768240|ref|XP_005183802.1|/8.73387e-14/PREDICTED: homeobox protein homothorax-like isoform X2 [Musca domestica]
BGIBMGA000752	3.38	3.81	1.12722	gi|512903950|ref|XP_004925742.1|/0/PREDICTED: decaprenyl-diphosphate synthase subunit 2-like [Bombyx mori]
BGIBMGA000753	29.11	28.28	0.971487	gi|512903935|ref|XP_004925739.1|/0/PREDICTED: nuclear export mediator factor NEMF homolog isoform X1 [Bombyx mori]
BGIBMGA000754	8.24	4.33	0.525485	gi|512904712|ref|XP_004925764.1|/0/PREDICTED: mitochondrial GTPase 1-like [Bombyx mori]
BGIBMGA000755	1.61	0.75	0.465839	gi|512903923|ref|XP_004925736.1|/6.33137e-102/PREDICTED: location of vulva defective 1-like [Bombyx mori]
BGIBMGA000756	14.43	15.11	1.04712	gi|512903893|ref|XP_004925728.1|/1.27019e-109/PREDICTED: protein RRP5 homolog [Bombyx mori]
BGIBMGA000757	34.96	27.08	0.7746	gi|512903893|ref|XP_004925728.1|/0/PREDICTED: protein RRP5 homolog [Bombyx mori]
BGIBMGA000758	26.44	18.1	0.684569	gi|512903905|ref|XP_004925731.1|/3.06358e-121/PREDICTED: N(6)-adenine-specific DNA methyltransferase 2-like isoform X2 [Bombyx mori]
BGIBMGA000759	662.46	539.11	0.8138	gi|512903882|ref|XP_004925726.1|/1.59911e-39/PREDICTED: uncharacterized protein LOC101746841 isoform X1 [Bombyx mori]
BGIBMGA000760	18.51	18.85	1.01837	gi|512904699|ref|XP_004925761.1|/0/PREDICTED: DNA-directed RNA polymerase III subunit RPC1-like [Bombyx mori]
BGIBMGA000761	0.33	0	0	gi|512904013|ref|XP_004925758.1|/9.21667e-49/PREDICTED: thyroid transcription factor 1-like [Bombyx mori]
BGIBMGA000763	0.94	0	0	gi|512904013|ref|XP_004925758.1|/8.26083e-33/PREDICTED: thyroid transcription factor 1-like [Bombyx mori]
BGIBMGA000765	10.43	10.65	1.02109	gi|512903867|ref|XP_004925722.1|/0/PREDICTED: ribosome-releasing factor 2, mitochondrial-like [Bombyx mori]
BGIBMGA000766	10.95	10.51	0.959817	gi|512904005|ref|XP_004925756.1|/0/PREDICTED: uncharacterized protein LOC101738799 [Bombyx mori]
BGIBMGA000767	68.75	59.66	0.867782	gi|512903852|ref|XP_004925719.1|/0/PREDICTED: atlastin-like isoform X3 [Bombyx mori]
BGIBMGA000768	17.37	11.54	0.664364	gi|512903836|ref|XP_004925715.1|/0/PREDICTED: uncharacterized protein LOC101745283 [Bombyx mori]
BGIBMGA000769	26.07	23.85	0.914845	gi|512903828|ref|XP_004925713.1|/0/PREDICTED: hippocampus abundant transcript 1 protein-like [Bombyx mori]
BGIBMGA000770	12.95	9.73	0.751351	gi|512903989|ref|XP_004925752.1|/0/PREDICTED: putative tyrosine-protein kinase Wsck-like [Bombyx mori]
BGIBMGA000771	17.27	16.8	0.972785	gi|512903796|ref|XP_004925705.1|/4.93137e-128/PREDICTED: transmembrane protein 179-like [Bombyx mori]
BGIBMGA000772	11.93	11.07	0.927913	gi|40022274|gb|AAR37335.1|/0/juvenile hormone esterase [Bombyx mori]
BGIBMGA000773	0.18	0	0	gi|512903974|ref|XP_004925748.1|/0/PREDICTED: carboxylesterase 5A-like [Bombyx mori]
BGIBMGA000774	1.12	5.77	5.15179	gi|306518658|ref|NP_001182392.1|/0/carboxyl/cholinesterase 6 precursor [Bombyx mori]
BGIBMGA000776	0.63	1.02	1.61905	gi|512903792|ref|XP_004925704.1|/0/PREDICTED: juvenile hormone esterase-like [Bombyx mori]
BGIBMGA000777	1.34	2.34	1.74627	gi|512903966|ref|XP_004925746.1|/0/PREDICTED: esterase FE4-like [Bombyx mori]
BGIBMGA000778	31.08	25.65	0.82529	gi|512903780|ref|XP_004925701.1|/0/PREDICTED: pinin-like isoform X1 [Bombyx mori]
BGIBMGA000779	13.9	13.78	0.991367	gi|512903958|ref|XP_004925744.1|/0/PREDICTED: calcium-independent protein kinase C-like [Bombyx mori]
BGIBMGA000783	78.54	35.74	0.455055	gi|512903954|ref|XP_004925743.1|/0/PREDICTED: protein serrate-like [Bombyx mori]
BGIBMGA000784	15.94	3.14	0.196989	-
BGIBMGA000785	0.57	5	8.77193	-
BGIBMGA000786	51.11	38.9	0.761104	gi|512903773|ref|XP_004925700.1|/2.71755e-65/PREDICTED: ADP-ribosylation factor-like protein 2-like isoform X1 [Bombyx mori]
BGIBMGA000787	3.76	1.75	0.465426	gi|512903788|ref|XP_004925703.1|/3.21368e-84/PREDICTED: paired box protein Pax-1-like [Bombyx mori]
BGIBMGA000788	65.22	117.01	1.79408	gi|114052274|ref|NP_001040467.1|/1.45057e-83/copper transporter [Bombyx mori]
BGIBMGA000790	21.97	9.18	0.417843	gi|512903978|ref|XP_004925749.1|/3.83046e-78/PREDICTED: serine/threonine-protein kinase D3-like [Bombyx mori]
BGIBMGA000791	7.03	2.4	0.341394	gi|512903978|ref|XP_004925749.1|/0/PREDICTED: serine/threonine-protein kinase D3-like [Bombyx mori]
BGIBMGA000792	6.39	7.22	1.12989	gi|512903981|ref|XP_004925750.1|/0/PREDICTED: zinc finger protein 91-like [Bombyx mori]
BGIBMGA000793	60.99	50.69	0.83112	gi|512903804|ref|XP_004925707.1|/3.12945e-176/PREDICTED: protein YIF1B-like isoform X2 [Bombyx mori]
BGIBMGA000794	13.1	25.33	1.93359	gi|512903812|ref|XP_004925709.1|/6.30486e-28/PREDICTED: RNA-binding protein Nova-2-like [Bombyx mori]
BGIBMGA000795	19.5	26.55	1.36154	gi|512903812|ref|XP_004925709.1|/3.93e-22/PREDICTED: RNA-binding protein Nova-2-like [Bombyx mori]
BGIBMGA000796	23.01	52.28	2.27206	gi|512903812|ref|XP_004925709.1|/2.47629e-53/PREDICTED: RNA-binding protein Nova-2-like [Bombyx mori]
BGIBMGA000797	24.53	59.3	2.41745	gi|512903812|ref|XP_004925709.1|/2.16744e-24/PREDICTED: RNA-binding protein Nova-2-like [Bombyx mori]
BGIBMGA000798	34.6	84.45	2.44075	gi|512903812|ref|XP_004925709.1|/2.28379e-62/PREDICTED: RNA-binding protein Nova-2-like [Bombyx mori]
BGIBMGA000799	7.35	8.08	1.09932	gi|512903993|ref|XP_004925753.1|/2.23625e-71/PREDICTED: uncharacterized protein LOC101738390 [Bombyx mori]
BGIBMGA000800	45.22	26.31	0.581822	gi|285027713|gb|ADC34230.1|/1.45193e-77/clathrin coat assembly protein ap17 [Solenopsis invicta]
BGIBMGA000801	24.17	17.12	0.708316	gi|512904001|ref|XP_004925755.1|/9.98742e-155/PREDICTED: 70 kDa peptidyl-prolyl isomerase-like [Bombyx mori]
BGIBMGA000802	8.72	27.94	3.20413	gi|512903840|ref|XP_004925716.1|/0/PREDICTED: atlastin-like [Bombyx mori]
BGIBMGA000803	63.47	38.19	0.601702	gi|512903856|ref|XP_004925720.1|/1.76091e-105/PREDICTED: viral IAP-associated factor homolog [Bombyx mori]
BGIBMGA000804	812.53	522.11	0.642573	gi|148298673|ref|NP_001091814.1|/1.52101e-18/mitochondrial ATP synthase coupling factor 6 [Bombyx mori]
BGIBMGA000805	2.76	8.98	3.25362	gi|357602344|gb|EHJ63367.1|/7.75823e-10/hypothetical protein KGM_14194 [Danaus plexippus]
BGIBMGA000806	66.97	77.35	1.15499	gi|357615793|gb|EHJ69833.1|/0/hypothetical protein KGM_03373 [Danaus plexippus]
BGIBMGA000807	0	0.2	NEW	gi|512903863|ref|XP_004925721.1|/0/PREDICTED: AMP deaminase 2-like [Bombyx mori]
BGIBMGA000808	25.59	38.53	1.50567	gi|512903870|ref|XP_004925723.1|/0/PREDICTED: LOW QUALITY PROTEIN: 5'-3' exoribonuclease 2 homolog [Bombyx mori]
BGIBMGA000809	47.65	56.62	1.18825	gi|512903870|ref|XP_004925723.1|/1.01018e-172/PREDICTED: LOW QUALITY PROTEIN: 5'-3' exoribonuclease 2 homolog [Bombyx mori]
BGIBMGA000810	36.02	30.4	0.843976	-
BGIBMGA000812	3.28	5.84	1.78049	gi|512904017|ref|XP_004925759.1|/0/PREDICTED: patj homolog [Bombyx mori]
BGIBMGA000813	32.65	29.77	0.911792	gi|512903874|ref|XP_004925724.1|/3.29742e-157/PREDICTED: retinol dehydrogenase 13-like isoform X1 [Bombyx mori]
BGIBMGA000814	2.11	4.25	2.01422	gi|512904705|ref|XP_004925762.1|/0/PREDICTED: LOW QUALITY PROTEIN: bromodomain adjacent to zinc finger domain protein 1A-like [Bombyx mori]
BGIBMGA000815	6.89	7.41	1.07547	gi|512904705|ref|XP_004925762.1|/3.23981e-150/PREDICTED: LOW QUALITY PROTEIN: bromodomain adjacent to zinc finger domain protein 1A-like [Bombyx mori]
BGIBMGA000816	10.29	8.97	0.87172	gi|512904709|ref|XP_004925763.1|/0/PREDICTED: kinesin-like protein KIF16B-like [Bombyx mori]
BGIBMGA000817	12.31	10.65	0.86515	gi|357616539|gb|EHJ70252.1|/4.52407e-108/hypothetical protein KGM_16512 [Danaus plexippus]
BGIBMGA000818	5.12	3.02	0.589844	gi|512903897|ref|XP_004925729.1|/2.35438e-106/PREDICTED: uncharacterized protein LOC101735376 [Bombyx mori]
BGIBMGA000819	226.1	212.31	0.939009	gi|512903927|ref|XP_004925737.1|/1.98066e-117/PREDICTED: flavin reductase (NADPH)-like isoform X1 [Bombyx mori]
BGIBMGA000822	9.24	18.37	1.9881	gi|512903942|ref|XP_004925740.1|/3.2298e-16/PREDICTED: exosome complex component RRP46-like [Bombyx mori]
BGIBMGA000825	12.3	13.79	1.12114	gi|512938134|ref|XP_004933932.1|/0/PREDICTED: transmembrane protein nessy-like [Bombyx mori]
BGIBMGA000826	40.75	53.48	1.31239	gi|512912319|ref|XP_004927626.1|/0/PREDICTED: melanotransferrin-like [Bombyx mori]
BGIBMGA000827	1.94	2.2	1.13402	gi|512912315|ref|XP_004927625.1|/0/PREDICTED: glycerate kinase-like [Bombyx mori]
BGIBMGA000828	15.93	15.31	0.96108	gi|512912307|ref|XP_004927623.1|/0/PREDICTED: LOW QUALITY PROTEIN: DNA replication licensing factor Mcm6-like [Bombyx mori]
BGIBMGA000829	58.9	50.86	0.863497	gi|512936911|ref|XP_004933635.1|/0/PREDICTED: splicing factor 3B subunit 3-like isoform X1 [Bombyx mori]
BGIBMGA000830	10.97	8.27	0.753874	gi|357615761|gb|EHJ69823.1|/9.22777e-48/hypothetical protein KGM_03503 [Danaus plexippus]
BGIBMGA000831	16.08	11.19	0.695896	gi|512939869|ref|XP_004934346.1|/1.19983e-07/PREDICTED: uncharacterized protein LOC101738286, partial [Bombyx mori]
BGIBMGA000832	8.69	7.12	0.819333	gi|512937144|ref|XP_004933695.1|/4.59264e-97/PREDICTED: fibroblast growth factor receptor-like [Bombyx mori]
BGIBMGA000834	2.6	2.41	0.926923	gi|512939884|ref|XP_004934349.1|/0/PREDICTED: zinc finger protein 354A-like [Bombyx mori]
BGIBMGA000835	59.59	153.43	2.57476	gi|512937160|ref|XP_004933699.1|/6.51584e-54/PREDICTED: uncharacterized protein LOC101738683 [Bombyx mori]
BGIBMGA000836	5.19	7.22	1.39114	gi|512937164|ref|XP_004933700.1|/1.51039e-128/PREDICTED: uncharacterized protein LOC101738823 [Bombyx mori]
BGIBMGA000837	0.66	4.76	7.21212	gi|512914393|ref|XP_004928131.1|/0/PREDICTED: bile salt-activated lipase-like [Bombyx mori]
BGIBMGA000838	0.85	0.4	0.470588	gi|512913823|ref|XP_004927987.1|/7.44649e-123/PREDICTED: forkhead box protein L2-like [Bombyx mori]
BGIBMGA000839	42.59	48.68	1.14299	gi|512914373|ref|XP_004928126.1|/0/PREDICTED: periodic tryptophan protein 2 homolog [Bombyx mori]
BGIBMGA000840	16.2	3.45	0.212963	gi|512914365|ref|XP_004928124.1|/2.38119e-147/PREDICTED: uncharacterized protein LOC101746664 [Bombyx mori]
BGIBMGA000841	0.34	0.63	1.85294	gi|512914365|ref|XP_004928124.1|/1.93821e-141/PREDICTED: uncharacterized protein LOC101746664 [Bombyx mori]
BGIBMGA000842	2.17	0.4	0.184332	gi|512914357|ref|XP_004928122.1|/4.87976e-127/PREDICTED: elongation of very long chain fatty acids protein 4-like, partial [Bombyx mori]
BGIBMGA000843	0.43	1.81	4.2093	gi|512914350|ref|XP_004928120.1|/0/PREDICTED: glycine receptor subunit alpha-1-like [Bombyx mori]
BGIBMGA000844	2.34	1	0.42735	gi|512913811|ref|XP_004927984.1|/0/PREDICTED: proton-coupled amino acid transporter 4-like [Bombyx mori]
BGIBMGA000845	7.4	5.26	0.710811	gi|512913803|ref|XP_004927982.1|/3.50335e-77/PREDICTED: proton-coupled amino acid transporter 4-like [Bombyx mori]
BGIBMGA000846	6.92	10.29	1.48699	gi|512913787|ref|XP_004927978.1|/0/PREDICTED: phospholipase D2-like [Bombyx mori]
BGIBMGA000847	1.9	4.41	2.32105	gi|357622157|gb|EHJ73738.1|/3.98945e-11/hypothetical protein KGM_16434 [Danaus plexippus]
BGIBMGA000848	6.4	4.69	0.732812	gi|512914338|ref|XP_004928117.1|/0/PREDICTED: uncharacterized protein LOC101745530 [Bombyx mori]
BGIBMGA000849	3.8	6.89	1.81316	gi|357611208|gb|EHJ67371.1|/0/hypothetical protein KGM_19203 [Danaus plexippus]
BGIBMGA000850	5.24	8.36	1.59542	gi|357611207|gb|EHJ67370.1|/1.58065e-92/hypothetical protein KGM_19204 [Danaus plexippus]
BGIBMGA000851	9.49	6.03	0.635406	gi|512913783|ref|XP_004927977.1|/0/PREDICTED: probable arginine--tRNA ligase, mitochondrial-like [Bombyx mori]
BGIBMGA000852	25.87	18.86	0.72903	gi|512914330|ref|XP_004928115.1|/6.09866e-139/PREDICTED: LOW QUALITY PROTEIN: histone acetyltransferase p300-like [Bombyx mori]
BGIBMGA000853	36.91	31.58	0.855595	gi|512914330|ref|XP_004928115.1|/0/PREDICTED: LOW QUALITY PROTEIN: histone acetyltransferase p300-like [Bombyx mori]
BGIBMGA000854	10.33	3.91	0.378509	gi|512913771|ref|XP_004927974.1|/5.89582e-133/PREDICTED: probable GDP-fucose transporter-like isoform X1 [Bombyx mori]
BGIBMGA000855	14.26	14.06	0.985975	gi|512914323|ref|XP_004928113.1|/0/PREDICTED: microtubule-associated protein futsch-like [Bombyx mori]
BGIBMGA000856	37.79	5.27	0.139455	gi|512913767|ref|XP_004927973.1|/0/PREDICTED: uncharacterized protein LOC101745768 [Bombyx mori]
BGIBMGA000857	1.7	18.94	11.1412	gi|682122016|gb|AIN34703.1|/2.1006e-15/fatty alcohol acetyltransferase [Agrotis segetum]
BGIBMGA000858	6.45	6.53	1.0124	gi|357624912|gb|EHJ75508.1|/0/hypothetical protein KGM_17167 [Danaus plexippus]
BGIBMGA000859	8.29	3.85	0.464415	gi|512914312|ref|XP_004928111.1|/4.52726e-26/PREDICTED: uncharacterized protein LOC101744228 [Bombyx mori]
BGIBMGA000860	10.4	4.83	0.464423	gi|512914312|ref|XP_004928111.1|/1.48649e-37/PREDICTED: uncharacterized protein LOC101744228 [Bombyx mori]
BGIBMGA000862	2.07	2.28	1.10145	gi|512914297|ref|XP_004928107.1|/0/PREDICTED: LOW QUALITY PROTEIN: centromere-associated protein E-like [Bombyx mori]
BGIBMGA000863	2.27	1.78	0.784141	gi|512914297|ref|XP_004928107.1|/0/PREDICTED: LOW QUALITY PROTEIN: centromere-associated protein E-like [Bombyx mori]
BGIBMGA000864	6.36	5.23	0.822327	gi|512914297|ref|XP_004928107.1|/0/PREDICTED: LOW QUALITY PROTEIN: centromere-associated protein E-like [Bombyx mori]
BGIBMGA000865	12.13	7.76	0.639736	gi|512913760|ref|XP_004927972.1|/4.21301e-145/PREDICTED: protein FAM50 homolog [Bombyx mori]
BGIBMGA000866	27.23	21.12	0.775615	gi|112982715|ref|NP_001037686.1|/2.11417e-133/aspartylglucosaminidase [Bombyx mori]
BGIBMGA000867	4446.37	3559.39	0.800516	gi|112982669|ref|NP_001037564.1|/3.91286e-112/ribosomal protein S2 [Bombyx mori]
BGIBMGA000868	0	1.82	NEW	gi|433338901|dbj|BAM73806.1|/3.20022e-77/cytochrome P450 [Bombyx mori]
BGIBMGA000870	0.61	1.12	1.83607	-
BGIBMGA000871	1.47	0.51	0.346939	gi|512914281|ref|XP_004928103.1|/0/PREDICTED: synaptotagmin-5-like [Bombyx mori]
BGIBMGA000872	5.62	4.24	0.754448	gi|512913715|ref|XP_004927963.1|/0/PREDICTED: TBC domain-containing protein kinase-like protein-like [Bombyx mori]
BGIBMGA000873	36.84	17.1	0.464169	gi|512913707|ref|XP_004927961.1|/2.05996e-31/PREDICTED: cyclic AMP response element-binding protein A-like [Bombyx mori]
BGIBMGA000874	53.05	13.61	0.25655	gi|512913707|ref|XP_004927961.1|/8.54193e-79/PREDICTED: cyclic AMP response element-binding protein A-like [Bombyx mori]
BGIBMGA000875	16.15	9.15	0.566563	gi|530233692|ref|NP_001268820.1|/0/juvenile hormone esterase-like precursor [Bombyx mori]
BGIBMGA000876	0.37	0.69	1.86486	gi|512913703|ref|XP_004927960.1|/2.71546e-136/PREDICTED: lipase member H-B-like [Bombyx mori]
BGIBMGA000877	30.45	27.45	0.901478	gi|512913699|ref|XP_004927959.1|/1.07317e-152/PREDICTED: uncharacterized protein LOC101743079 [Bombyx mori]
BGIBMGA000878	0	0.35	NEW	gi|357626553|gb|EHJ76605.1|/1.27465e-98/hypothetical protein KGM_03325 [Danaus plexippus]
BGIBMGA000879	17.68	18.46	1.04412	gi|512913675|ref|XP_004927953.1|/1.00224e-70/PREDICTED: retinal rod rhodopsin-sensitive cGMP 3',5'-cyclic phosphodiesterase subunit delta-like isoform X1 [Bombyx mori]
BGIBMGA000880	14.07	11.04	0.784648	gi|512914257|ref|XP_004928097.1|/0/PREDICTED: ATP-dependent RNA helicase SUV3 homolog, mitochondrial-like [Bombyx mori]
BGIBMGA000881	1.79	0.28	0.156425	gi|512914257|ref|XP_004928097.1|/7.51912e-159/PREDICTED: ATP-dependent RNA helicase SUV3 homolog, mitochondrial-like [Bombyx mori]
BGIBMGA000882	54.63	31.36	0.574044	gi|512913644|ref|XP_004927946.1|/7.61438e-71/PREDICTED: 39S ribosomal protein L27, mitochondrial-like [Bombyx mori]
BGIBMGA000883	56.66	319.02	5.63043	gi|512914241|ref|XP_004928093.1|/2.74885e-76/PREDICTED: lipopolysaccharide-induced tumor necrosis factor-alpha factor homolog [Bombyx mori]
BGIBMGA000884	324.2	312.17	0.962893	gi|512913617|ref|XP_004927940.1|/2.40659e-57/PREDICTED: lipopolysaccharide-induced tumor necrosis factor-alpha factor homolog [Bombyx mori]
BGIBMGA000885	8.84	16.88	1.9095	gi|512913621|ref|XP_004927941.1|/1.43534e-56/PREDICTED: lipopolysaccharide-induced tumor necrosis factor-alpha factor homolog isoform X1 [Bombyx mori]
BGIBMGA000886	331.57	666.47	2.01004	gi|512913636|ref|XP_004927944.1|/4.09958e-64/PREDICTED: lipopolysaccharide-induced tumor necrosis factor-alpha factor homolog [Bombyx mori]
BGIBMGA000888	0.44	0.27	0.613636	gi|512914233|ref|XP_004928091.1|/0/PREDICTED: protein sax-3-like [Bombyx mori]
BGIBMGA000889	21.11	8.63	0.408811	-
BGIBMGA000890	7.13	3.11	0.436185	gi|512914213|ref|XP_004928086.1|/0/PREDICTED: LOW QUALITY PROTEIN: sorting nexin-25-like [Bombyx mori]
BGIBMGA000892	4.79	4.12	0.860125	gi|512913582|ref|XP_004927932.1|/0/PREDICTED: probable phosphorylase b kinase regulatory subunit alpha-like [Bombyx mori]
BGIBMGA000893	14.69	14.69	1	gi|512913582|ref|XP_004927932.1|/0/PREDICTED: probable phosphorylase b kinase regulatory subunit alpha-like [Bombyx mori]
BGIBMGA000894	11.63	8.77	0.754084	gi|512914193|ref|XP_004928081.1|/0/PREDICTED: LOW QUALITY PROTEIN: protein lava lamp-like [Bombyx mori]
BGIBMGA000895	0	0.12	NEW	gi|512913558|ref|XP_004927926.1|/0/PREDICTED: myosin-10-like [Bombyx mori]
BGIBMGA000896	19.05	22.17	1.16378	gi|512913554|ref|XP_004927925.1|/1.79728e-158/PREDICTED: zinc transporter 8-like [Bombyx mori]
BGIBMGA000897	162.48	138.96	0.855244	gi|512913550|ref|XP_004927924.1|/0/PREDICTED: NADH dehydrogenase [ubiquinone] 1 alpha subcomplex subunit 9, mitochondrial-like [Bombyx mori]
BGIBMGA000898	43.12	25.33	0.58743	gi|512914181|ref|XP_004928078.1|/4.62762e-79/PREDICTED: splicing factor 3A subunit 2-like [Bombyx mori]
BGIBMGA000899	7.44	3.34	0.448925	gi|512913546|ref|XP_004927923.1|/0/PREDICTED: putative leucine-rich repeat-containing protein DDB_G0290503-like [Bombyx mori]
BGIBMGA000900	10.52	16.74	1.59125	gi|512913530|ref|XP_004927919.1|/2.33595e-168/PREDICTED: neurogenic protein mastermind-like [Bombyx mori]
BGIBMGA000901	9.27	8.61	0.928803	gi|512913530|ref|XP_004927919.1|/3.75697e-25/PREDICTED: neurogenic protein mastermind-like [Bombyx mori]
BGIBMGA000902	23.8	29.2	1.22689	gi|512913530|ref|XP_004927919.1|/2.67609e-39/PREDICTED: neurogenic protein mastermind-like [Bombyx mori]
BGIBMGA000903	137.93	91.91	0.666352	gi|512913526|ref|XP_004927918.1|/0/PREDICTED: eukaryotic translation initiation factor 3 subunit M-like [Bombyx mori]
BGIBMGA000905	0.33	0	0	gi|512914169|ref|XP_004928075.1|/4.51834e-109/PREDICTED: protein krueppel-like [Bombyx mori]
BGIBMGA000906	60.85	52.95	0.870173	gi|512913518|ref|XP_004927916.1|/1.00748e-38/PREDICTED: uncharacterized protein LOC101736979 [Bombyx mori]
BGIBMGA000907	0	0.24	NEW	gi|512913510|ref|XP_004927914.1|/5.35763e-175/PREDICTED: intraflagellar transport protein 88 homolog isoform X1 [Bombyx mori]
BGIBMGA000908	4.44	1.24	0.279279	gi|512913514|ref|XP_004927915.1|/2.76432e-31/PREDICTED: intraflagellar transport protein 88 homolog isoform X2 [Bombyx mori]
BGIBMGA000909	0.72	0.47	0.652778	gi|512914165|ref|XP_004928074.1|/0/PREDICTED: cytoplasmic dynein 2 heavy chain 1-like [Bombyx mori]
BGIBMGA000910	115.22	53.1	0.460857	gi|357607280|gb|EHJ65435.1|/0/hypothetical protein KGM_05418 [Danaus plexippus]
BGIBMGA000911	1.61	0.45	0.279503	gi|512914158|ref|XP_004928072.1|/0/PREDICTED: cytoplasmic dynein 2 heavy chain 1-like [Bombyx mori]
BGIBMGA000912	1.45	2.02	1.3931	gi|588321139|emb|CCW59876.1|/2.54643e-44/unnamed protein product [Phytomonas sp. isolate EM1]
BGIBMGA000913	1.82	1.76	0.967033	gi|357607279|gb|EHJ65434.1|/0/hypothetical protein KGM_05419 [Danaus plexippus]
BGIBMGA000914	4.67	4.95	1.05996	gi|357607279|gb|EHJ65434.1|/5.62584e-19/hypothetical protein KGM_05419 [Danaus plexippus]
BGIBMGA000915	6.16	4.67	0.758117	gi|379699026|ref|NP_001243987.1|/5.1335e-84/laminin beta-2 chain [Bombyx mori]
BGIBMGA000916	21.05	8.79	0.417577	gi|357607275|gb|EHJ65430.1|/8.73544e-30/hypothetical protein KGM_05422 [Danaus plexippus]
BGIBMGA000917	15.49	12.74	0.822466	-
BGIBMGA000918	181.52	105.44	0.580873	gi|114052370|ref|NP_001040518.1|/1.08315e-78/S-phase kinase-associated protein [Bombyx mori]
BGIBMGA000919	17.14	8.25	0.48133	gi|512913474|ref|XP_004927905.1|/0/PREDICTED: histone-lysine N-methyltransferase SUV420H1-like isoform X2 [Bombyx mori]
BGIBMGA000920	7.07	4.65	0.657709	gi|357607258|gb|EHJ65413.1|/3.46063e-103/hypothetical protein KGM_05430 [Danaus plexippus]
BGIBMGA000921	55.44	30.17	0.544192	gi|512913446|ref|XP_004927898.1|/1.514e-107/PREDICTED: ER membrane protein complex subunit 10-like isoform X2 [Bombyx mori]
BGIBMGA000922	21.63	11.29	0.52196	gi|512913423|ref|XP_004927892.1|/7.86909e-160/PREDICTED: interaptin-like [Bombyx mori]
BGIBMGA000923	204.23	184.94	0.905548	gi|512913419|ref|XP_004927891.1|/6.40353e-41/PREDICTED: cytochrome b-c1 complex subunit 8-like [Bombyx mori]
BGIBMGA000924	53.88	35.05	0.65052	gi|512913415|ref|XP_004927890.1|/2.3347e-117/PREDICTED: 39S ribosomal protein L22, mitochondrial-like [Bombyx mori]
BGIBMGA000925	45.26	16.61	0.366991	gi|221579697|gb|ACM24350.1|/3.30049e-102/Ssu72 domain protein [Bombyx mori]
BGIBMGA000926	192.26	140.1	0.728701	gi|114052613|ref|NP_001040544.1|/3.21735e-174/transaldolase [Bombyx mori]
BGIBMGA000927	1	0.93	0.93	gi|512914131|ref|XP_004928065.1|/0/PREDICTED: sodium- and chloride-dependent glycine transporter 1-like [Bombyx mori]
BGIBMGA000928	21.77	4.7	0.215893	gi|512914123|ref|XP_004928063.1|/0/PREDICTED: putative mediator of RNA polymerase II transcription subunit 26-like [Bombyx mori]
BGIBMGA000929	20.34	9.44	0.46411	gi|512914123|ref|XP_004928063.1|/4.91635e-57/PREDICTED: putative mediator of RNA polymerase II transcription subunit 26-like [Bombyx mori]
BGIBMGA000930	22.91	18.35	0.80096	gi|512913393|ref|XP_004927884.1|/0/PREDICTED: chromatin-remodeling complex ATPase chain Iswi-like [Bombyx mori]
BGIBMGA000931	29.09	19.51	0.670677	gi|512913385|ref|XP_004927882.1|/7.62655e-162/PREDICTED: CCR4-NOT transcription complex subunit 7-like [Bombyx mori]
BGIBMGA000932	6.18	2.37	0.383495	gi|512913381|ref|XP_004927881.1|/0/PREDICTED: serine/threonine-protein phosphatase rdgC-like [Bombyx mori]
BGIBMGA000934	0.36	0	0	gi|512913367|ref|XP_004927879.1|/4.02909e-130/PREDICTED: carbonic anhydrase-related protein 10-like [Bombyx mori]
BGIBMGA000936	44.6	34.13	0.765247	gi|512913359|ref|XP_004927877.1|/2.36238e-131/PREDICTED: E3 ubiquitin-protein ligase BRE1-like isoform X2 [Bombyx mori]
BGIBMGA000937	34.89	13.45	0.385497	gi|512913333|ref|XP_004927871.1|/1.61974e-169/PREDICTED: uroporphyrinogen decarboxylase-like [Bombyx mori]
BGIBMGA000938	9.25	5.46	0.59027	gi|512913313|ref|XP_004927866.1|/3.59698e-148/PREDICTED: probable dolichyl pyrophosphate Glc1Man9GlcNAc2 alpha-1,3-glucosyltransferase-like [Bombyx mori]
BGIBMGA000940	6.54	1.73	0.264526	gi|512913305|ref|XP_004927864.1|/1.65362e-160/PREDICTED: alpha-tocopherol transfer protein-like [Bombyx mori]
BGIBMGA000941	14.47	3.28	0.226676	gi|512913301|ref|XP_004927863.1|/2.40027e-169/PREDICTED: semaphorin-2A-like [Bombyx mori]
BGIBMGA000942	26.16	7.12	0.272171	gi|512913301|ref|XP_004927863.1|/1.8027e-104/PREDICTED: semaphorin-2A-like [Bombyx mori]
BGIBMGA000943	204.42	128.75	0.629831	gi|512913297|ref|XP_004927862.1|/3.01673e-43/PREDICTED: synaptobrevin-like [Bombyx mori]
BGIBMGA000944	666.65	487.27	0.730923	gi|112983414|ref|NP_001036985.1|/1.99412e-95/heat shock protein hsp21.4 [Bombyx mori]
BGIBMGA000946	7.54	7.43	0.985411	gi|298160921|ref|NP_001177140.1|/0/nucleotide excision repair protein [Bombyx mori]
BGIBMGA000947	81.48	60.61	0.743864	gi|512913281|ref|XP_004927858.1|/7.91906e-93/PREDICTED: 15 kDa selenoprotein-like [Bombyx mori]
BGIBMGA000948	23.78	11.52	0.484441	gi|114051628|ref|NP_001040166.1|/6.37579e-104/anaphase promoting complex subunit 10 [Bombyx mori]
BGIBMGA000949	0	0.24	NEW	gi|512914103|ref|XP_004928058.1|/7.53479e-116/PREDICTED: Bardet-Biedl syndrome 7 protein homolog [Bombyx mori]
BGIBMGA000950	19.19	16.59	0.864513	gi|512914099|ref|XP_004928057.1|/0/PREDICTED: THO complex subunit 2-like [Bombyx mori]
BGIBMGA000951	0.77	1.23	1.5974	gi|512914095|ref|XP_004928056.1|/0/PREDICTED: uncharacterized protein LOC101735330 [Bombyx mori]
BGIBMGA000952	0.34	0	0	gi|512914083|ref|XP_004928053.1|/4.21036e-125/PREDICTED: ras-related and estrogen-regulated growth inhibitor-like [Bombyx mori]
BGIBMGA000953	3.68	3.42	0.929348	gi|512913261|ref|XP_004927853.1|/7.70049e-26/PREDICTED: uncharacterized protein LOC101740144 [Bombyx mori]
BGIBMGA000954	7.07	19.7	2.78642	gi|512913261|ref|XP_004927853.1|/2.59376e-18/PREDICTED: uncharacterized protein LOC101740144 [Bombyx mori]
BGIBMGA000955	12.31	12.47	1.013	gi|512913245|ref|XP_004927849.1|/2.49101e-24/PREDICTED: uncharacterized protein LOC101739643 [Bombyx mori]
BGIBMGA000956	19.07	16.7	0.875721	gi|512913245|ref|XP_004927849.1|/0/PREDICTED: uncharacterized protein LOC101739643 [Bombyx mori]
BGIBMGA000957	14.77	9.92	0.671632	gi|512913222|ref|XP_004927844.1|/0/PREDICTED: pericentriolar material 1 protein-like isoform X3 [Bombyx mori]
BGIBMGA000958	22.68	13.32	0.587302	gi|512913202|ref|XP_004927839.1|/0/PREDICTED: zinc transporter 9-like [Bombyx mori]
BGIBMGA000959	2044.57	1407.48	0.688399	gi|148298875|ref|NP_001091751.1|/2.88224e-57/ribosomal protein L31 [Bombyx mori]
BGIBMGA000962	1	0.93	0.93	gi|512914076|ref|XP_004928051.1|/5.45736e-08/PREDICTED: teneurin-a-like [Bombyx mori]
BGIBMGA000963	0.79	1.11	1.40506	gi|512914076|ref|XP_004928051.1|/0/PREDICTED: teneurin-a-like [Bombyx mori]
BGIBMGA000964	2.18	1.82	0.834862	gi|512914076|ref|XP_004928051.1|/0/PREDICTED: teneurin-a-like [Bombyx mori]
BGIBMGA000965	3.76	4.37	1.16223	gi|512914068|ref|XP_004928049.1|/0/PREDICTED: brain tumor protein-like [Bombyx mori]
BGIBMGA000966	1.2	0	0	gi|512914064|ref|XP_004928048.1|/0/PREDICTED: insulin-like growth factor-binding protein complex acid labile subunit-like [Bombyx mori]
BGIBMGA000967	3.63	0	0	-
BGIBMGA000970	34.43	9.86	0.286378	gi|512913194|ref|XP_004927837.1|/3.51599e-104/PREDICTED: mediator of RNA polymerase II transcription subunit 7-like [Bombyx mori]
BGIBMGA000971	244.33	83.32	0.341014	gi|512913175|ref|XP_004927833.1|/5.51732e-77/PREDICTED: proteasome maturation protein-like [Bombyx mori]
BGIBMGA000972	8.7	6.73	0.773563	gi|512914052|ref|XP_004928045.1|/3.71248e-25/PREDICTED: tyrosine-protein kinase Btk29A-like [Bombyx mori]
BGIBMGA000973	10.75	6.1	0.567442	gi|512914052|ref|XP_004928045.1|/1.10031e-69/PREDICTED: tyrosine-protein kinase Btk29A-like [Bombyx mori]
BGIBMGA000974	13.7	9.82	0.716788	gi|512914052|ref|XP_004928045.1|/6.52756e-86/PREDICTED: tyrosine-protein kinase Btk29A-like [Bombyx mori]
BGIBMGA000975	5.48	4.49	0.819343	gi|512914040|ref|XP_004928042.1|/0/PREDICTED: DENN domain-containing protein 5B-like [Bombyx mori]
BGIBMGA000976	13.99	12.36	0.883488	gi|512914036|ref|XP_004928041.1|/0/PREDICTED: mucin-19-like [Bombyx mori]
BGIBMGA000977	36.97	14.92	0.40357	gi|114051211|ref|NP_001040384.1|/2.37578e-59/mitochondrial single-stranded DNA-binding protein [Bombyx mori]
BGIBMGA000978	0	0.56	NEW	gi|357612325|gb|EHJ67918.1|/4.70061e-20/hypothetical protein KGM_21232 [Danaus plexippus]
BGIBMGA000979	4.4	4.21	0.956818	gi|357626953|gb|EHJ76832.1|/0/hypothetical protein KGM_17361 [Danaus plexippus]
BGIBMGA000980	16.21	10.26	0.632943	gi|512914024|ref|XP_004928038.1|/9.08594e-64/PREDICTED: TIP41-like protein-like [Bombyx mori]
BGIBMGA000981	3.61	1.64	0.454294	gi|307209356|gb|EFN86406.1|/2.40424e-154/hypothetical protein EAI_04132 [Harpegnathos saltator]
BGIBMGA000983	1.94	1.05	0.541237	gi|512914020|ref|XP_004928037.1|/0/PREDICTED: potassium channel subfamily K member 18-like [Bombyx mori]
BGIBMGA000986	0	0.57	NEW	gi|357623052|gb|EHJ74356.1|/5.04038e-38/hypothetical protein KGM_02261 [Danaus plexippus]
BGIBMGA000987	48.54	0	0	gi|320580017|gb|ADW54423.1|/1.65812e-12/OVO protein [Bombyx mori]
BGIBMGA000988	75.43	9.15	0.121305	gi|320580019|gb|ADW54424.1|/0/OVO protein [Bombyx mori]
BGIBMGA000989	0.27	0.25	0.925926	gi|512914016|ref|XP_004928036.1|/0/PREDICTED: cytosolic carboxypeptidase NnaD-like [Bombyx mori]
BGIBMGA000990	40.88	24.41	0.597114	gi|512913119|ref|XP_004927819.1|/6.34084e-133/PREDICTED: exonuclease 3'-5' domain-containing protein 1-like [Bombyx mori]
BGIBMGA000991	31.68	23.08	0.728535	gi|512914012|ref|XP_004928035.1|/0/PREDICTED: histidine--tRNA ligase, cytoplasmic-like [Bombyx mori]
BGIBMGA000995	25.95	9.8	0.377649	gi|512914004|ref|XP_004928033.1|/4.924e-84/PREDICTED: nuclear pore complex protein Nup50-like [Bombyx mori]
BGIBMGA000996	12.2	8.49	0.695902	gi|512913093|ref|XP_004927813.1|/2.41017e-72/PREDICTED: uncharacterized protein LOC101746483 [Bombyx mori]
BGIBMGA000998	21.13	19.61	0.928064	gi|512913992|ref|XP_004928030.1|/8.10371e-60/PREDICTED: uncharacterized protein LOC101742838 [Bombyx mori]
BGIBMGA000999	5.19	3.14	0.60501	gi|512913988|ref|XP_004928029.1|/0/PREDICTED: tyrosine-protein kinase-like otk-like [Bombyx mori]
BGIBMGA001001	0	0.45	NEW	gi|112984016|ref|NP_001037416.1|/1.38372e-89/achaete-scute-like protein [Bombyx mori]
BGIBMGA001002	0.22	0.21	0.954545	gi|157412310|ref|NP_001098696.1|/0/achaete-scute-like protein ASE [Bombyx mori]
BGIBMGA001003	0	5.22	NEW	gi|433339049|dbj|BAM73879.1|/0/cytochrome P450 [Bombyx mori]
BGIBMGA001004	1.47	139.54	94.9252	gi|433339109|dbj|BAM73905.1|/0/cytochrome P450 [Bombyx mori]
BGIBMGA001005	2.86	53.14	18.5804	gi|433339035|dbj|BAM73873.1|/2.06144e-163/cytochrome P450 [Bombyx mori]
BGIBMGA001007	37.11	20.6	0.555106	gi|512913053|ref|XP_004927806.1|/0/PREDICTED: uncharacterized protein LOC101744989 [Bombyx mori]
BGIBMGA001008	94.1	28.7	0.304995	gi|512913049|ref|XP_004927805.1|/0/PREDICTED: monocarboxylate transporter 9-like [Bombyx mori]
BGIBMGA001009	45.62	31.57	0.692021	gi|512913033|ref|XP_004927801.1|/0/PREDICTED: protein PTCD3 homolog, mitochondrial-like [Bombyx mori]
BGIBMGA001010	17.3	0	0	gi|357624065|gb|EHJ74969.1|/6.99672e-86/hypothetical protein KGM_12201 [Danaus plexippus]
BGIBMGA001011	13.88	10.09	0.726945	gi|512913015|ref|XP_004927797.1|/0/PREDICTED: ER degradation-enhancing alpha-mannosidase-like protein 2-like [Bombyx mori]
BGIBMGA001013	0.51	0.47	0.921569	gi|512913012|ref|XP_004927796.1|/0/PREDICTED: testis-specific serine/threonine-protein kinase 1-like [Bombyx mori]
BGIBMGA001014	14.02	9.81	0.699715	gi|512912998|ref|XP_004927792.1|/0/PREDICTED: transmembrane protein 184C-like [Bombyx mori]
BGIBMGA001015	31.36	22.9	0.73023	gi|512912983|ref|XP_004927788.1|/2.23786e-96/PREDICTED: uncharacterized protein C6orf106 homolog isoform X1 [Bombyx mori]
BGIBMGA001018	29	7.97	0.274828	gi|512912975|ref|XP_004927786.1|/1.29768e-152/PREDICTED: epoxide hydrolase 4-like [Bombyx mori]
BGIBMGA001019	32.15	21.55	0.670295	gi|512912971|ref|XP_004927785.1|/1.19686e-111/PREDICTED: FGFR1 oncogene partner 2 homolog [Bombyx mori]
BGIBMGA001022	143.25	175.14	1.22262	gi|512912959|ref|XP_004927782.1|/1.45029e-104/PREDICTED: CD9 antigen-like [Bombyx mori]
BGIBMGA001023	3.02	7.01	2.32119	gi|512913964|ref|XP_004928023.1|/1.08917e-40/PREDICTED: transmembrane and TPR repeat-containing protein CG4050-like [Bombyx mori]
BGIBMGA001024	11.34	9.18	0.809524	gi|512913964|ref|XP_004928023.1|/0/PREDICTED: transmembrane and TPR repeat-containing protein CG4050-like [Bombyx mori]
BGIBMGA001025	20.61	8.56	0.415332	gi|512912947|ref|XP_004927779.1|/9.50946e-88/PREDICTED: histone deacetylase complex subunit SAP30 homolog [Bombyx mori]
BGIBMGA001026	1.46	0.17	0.116438	gi|512912951|ref|XP_004927780.1|/0/PREDICTED: glutamate receptor ionotropic, delta-2-like isoform X1 [Bombyx mori]
BGIBMGA001027	19.3	12.14	0.629016	gi|512912931|ref|XP_004927775.1|/2.93009e-86/PREDICTED: mitochondrial inner membrane protease subunit 1-like isoform X1 [Bombyx mori]
BGIBMGA001028	3.75	2.72	0.725333	gi|512913950|ref|XP_004928019.1|/0/PREDICTED: tetratricopeptide repeat protein 17-like [Bombyx mori]
BGIBMGA001029	4.23	4.37	1.0331	gi|512913950|ref|XP_004928019.1|/4.79109e-88/PREDICTED: tetratricopeptide repeat protein 17-like [Bombyx mori]
BGIBMGA001030	5260.5	3337.14	0.634377	gi|225346695|gb|ACN86370.1|/9.19433e-32/troponin I transcript variant C [Bombyx mandarina]
BGIBMGA001031	863.8	581.62	0.673327	gi|357612924|gb|EHJ68237.1|/1.35247e-55/hypothetical protein KGM_05708 [Danaus plexippus]
BGIBMGA001032	41.54	29.56	0.711603	gi|512912927|ref|XP_004927774.1|/0/PREDICTED: sorting nexin-9-like [Bombyx mori]
BGIBMGA001033	3.12	4.7	1.50641	gi|512913942|ref|XP_004928017.1|/1.5045e-109/PREDICTED: CD151 antigen-like [Bombyx mori]
BGIBMGA001034	426.31	98.98	0.232178	gi|512912923|ref|XP_004927773.1|/1.70217e-138/PREDICTED: GATA zinc finger domain-containing protein 14-like [Bombyx mori]
BGIBMGA001035	54.18	63.23	1.16704	gi|512912919|ref|XP_004927772.1|/0/PREDICTED: inosine-5'-monophosphate dehydrogenase-like [Bombyx mori]
BGIBMGA001036	11.26	8.89	0.78952	gi|512912911|ref|XP_004927770.1|/7.23297e-131/PREDICTED: UPF0609 protein CG1218-like [Bombyx mori]
BGIBMGA001037	39.93	29.18	0.730779	gi|512912899|ref|XP_004927767.1|/0/PREDICTED: leucine--tRNA ligase, cytoplasmic-like [Bombyx mori]
BGIBMGA001038	10.33	8.21	0.794773	gi|512912895|ref|XP_004927766.1|/0/PREDICTED: tudor domain-containing protein 3-like [Bombyx mori]
BGIBMGA001039	49.41	17.93	0.362882	gi|389611205|dbj|BAM19214.1|/1.36097e-71/tetraspanin 74F [Papilio polytes]
BGIBMGA001040	0.5	1.39	2.78	gi|512912888|ref|XP_004927765.1|/3.2773e-53/PREDICTED: uncharacterized protein LOC101739082 isoform X2 [Bombyx mori]
BGIBMGA001041	11.95	6.81	0.569874	gi|512912880|ref|XP_004927763.1|/0/PREDICTED: acyl-CoA synthetase family member 4 homolog [Bombyx mori]
BGIBMGA001042	13.35	13.46	1.00824	gi|512913922|ref|XP_004928012.1|/0/PREDICTED: LOW QUALITY PROTEIN: probable phospholipid-transporting ATPase VD-like, partial [Bombyx mori]
BGIBMGA001043	1741.91	1244.57	0.714486	gi|112983527|ref|NP_001037522.1|/7.33317e-53/ribosomal protein L27A [Bombyx mori]
BGIBMGA001044	48.63	25.65	0.527452	gi|124365239|gb|ABN09648.1|/6.14176e-97/apoptosis-linked protein 2 [Bombyx mori]
BGIBMGA001045	4.09	2.04	0.498778	gi|512912860|ref|XP_004927758.1|/2.35884e-135/PREDICTED: hemicentin-1-like [Bombyx mori]
BGIBMGA001046	2.25	0.01	0.00444444	gi|512913906|ref|XP_004928008.1|/2.7518e-20/PREDICTED: uncharacterized protein LOC101739176 [Bombyx mori]
BGIBMGA001048	7.32	8.66	1.18306	gi|512913899|ref|XP_004928006.1|/0/PREDICTED: low-density lipoprotein receptor-related protein 6-like [Bombyx mori]
BGIBMGA001050	8.52	0.99	0.116197	gi|512912849|ref|XP_004927756.1|/1.06542e-43/PREDICTED: uncharacterized protein LOC101737868 [Bombyx mori]
BGIBMGA001051	4.65	4.32	0.929032	gi|112984522|ref|NP_001037197.1|/5.96687e-31/glutathione S-transferase epsilon 1 [Bombyx mori]
BGIBMGA001052	2.06	0	0	gi|512912841|ref|XP_004927754.1|/4.64463e-110/PREDICTED: uncharacterized protein LOC101737637 isoform X1 [Bombyx mori]
BGIBMGA001054	30.4	21.76	0.715789	gi|379698942|ref|NP_001243942.1|/0/ubiquitin carboxyl-terminal hydrolase 46 [Bombyx mori]
BGIBMGA001055	5.23	4.13	0.789675	gi|512912833|ref|XP_004927752.1|/0/PREDICTED: uncharacterized protein LOC101737353 [Bombyx mori]
BGIBMGA001056	8.84	15.17	1.71606	gi|289177022|ref|NP_001165929.1|/0/adipose triglyceride lipase brummer [Bombyx mori]
BGIBMGA001057	15.05	19.21	1.27641	gi|569534449|gb|AHE57674.1|/2.4046e-19/adipose triglyceride lipase [Manduca sexta]
BGIBMGA001058	16.45	35.31	2.1465	gi|569534449|gb|AHE57674.1|/1.09978e-24/adipose triglyceride lipase [Manduca sexta]
BGIBMGA001059	0	0.43	NEW	gi|357612342|gb|EHJ67935.1|/6.17539e-101/adipose triglyceride lipase brummer [Danaus plexippus]
BGIBMGA001060	312.35	192.18	0.615271	gi|512912813|ref|XP_004927747.1|/1.58712e-103/PREDICTED: clathrin light chain-like isoform X1 [Bombyx mori]
BGIBMGA001061	10.31	11.12	1.07856	gi|512912809|ref|XP_004927746.1|/0/PREDICTED: alkylated DNA repair protein alkB homolog 8-like [Bombyx mori]
BGIBMGA001062	45.82	14.18	0.309472	gi|112982986|ref|NP_001037086.1|/4.18393e-64/hemolin-interacting protein [Bombyx mori]
BGIBMGA001063	1.1	0	0	gi|512913879|ref|XP_004928001.1|/0/PREDICTED: uncharacterized protein LOC101737689 [Bombyx mori]
BGIBMGA001064	4.55	5.53	1.21538	gi|512913871|ref|XP_004927999.1|/0/PREDICTED: N-acetylgalactosaminyltransferase 6-like [Bombyx mori]
BGIBMGA001068	3.87	27.56	7.12145	gi|512912791|ref|XP_004927742.1|/2.67377e-152/PREDICTED: fumarylacetoacetate hydrolase domain-containing protein 2-like [Bombyx mori]
BGIBMGA001069	6.74	7.14	1.05935	gi|512913855|ref|XP_004927995.1|/0/PREDICTED: zinc finger protein 699-like [Bombyx mori]
BGIBMGA001070	93.04	50.42	0.541917	gi|512912779|ref|XP_004927739.1|/2.63622e-88/PREDICTED: ADP-ribosylation factor-like protein 1-like [Bombyx mori]
BGIBMGA001071	1.3	0.6	0.461538	gi|357613724|gb|EHJ68683.1|/9.5972e-148/hypothetical protein KGM_13295 [Danaus plexippus]
BGIBMGA001072	8.9	3.95	0.44382	gi|512913851|ref|XP_004927994.1|/0/PREDICTED: ankyrin repeat and BTB/POZ domain-containing protein 2-like [Bombyx mori]
BGIBMGA001073	61.87	31.49	0.50897	gi|512912764|ref|XP_004927736.1|/0/PREDICTED: choline/ethanolaminephosphotransferase 1-like isoform X1 [Bombyx mori]
BGIBMGA001074	11.42	14.31	1.25306	gi|512912760|ref|XP_004927735.1|/0/PREDICTED: probable phospholipid-transporting ATPase IA-like [Bombyx mori]
BGIBMGA001075	41.75	53	1.26946	gi|512912756|ref|XP_004927734.1|/0/PREDICTED: phosphatidylcholine:ceramide cholinephosphotransferase 1-like [Bombyx mori]
BGIBMGA001076	56.98	51.32	0.900667	gi|512913843|ref|XP_004927992.1|/6.39989e-111/PREDICTED: caseinolytic peptidase B protein homolog [Bombyx mori]
BGIBMGA001077	35.31	43	1.21779	gi|304307735|ref|NP_001182007.1|/6.46184e-156/R2D2 protein [Bombyx mori]
BGIBMGA001078	38.49	27.91	0.725123	gi|512913835|ref|XP_004927990.1|/7.13522e-77/PREDICTED: tyrosine-protein phosphatase 10D-like [Bombyx mori]
BGIBMGA001079	53.36	50.29	0.942466	gi|512913835|ref|XP_004927990.1|/0/PREDICTED: tyrosine-protein phosphatase 10D-like [Bombyx mori]
BGIBMGA001080	367.93	179.36	0.487484	-
BGIBMGA001081	270.67	95.47	0.352717	gi|512913831|ref|XP_004927989.1|/3.22816e-24/PREDICTED: eukaryotic translation initiation factor 4 gamma 2-like [Bombyx mori]
BGIBMGA001082	138.57	108.94	0.786173	gi|512913827|ref|XP_004927988.1|/7.86652e-70/PREDICTED: uncharacterized protein LOC101735795 [Bombyx mori]
BGIBMGA001083	22.86	22.3	0.975503	gi|512912748|ref|XP_004927732.1|/0/PREDICTED: palmitoyltransferase ZDHHC17-like [Bombyx mori]
BGIBMGA001084	49.15	35.65	0.725331	gi|112983948|ref|NP_001036845.1|/0/meiotic recombination 11 [Bombyx mori]
BGIBMGA001085	10.3	5.75	0.558252	gi|512913839|ref|XP_004927991.1|/0/PREDICTED: transient receptor potential-gamma protein-like [Bombyx mori]
BGIBMGA001086	1.67	1.55	0.928144	gi|512913847|ref|XP_004927993.1|/3.54591e-15/PREDICTED: uncharacterized protein KIAA0930 homolog [Bombyx mori]
BGIBMGA001087	26.01	13.28	0.510573	gi|512913847|ref|XP_004927993.1|/2.22642e-25/PREDICTED: uncharacterized protein KIAA0930 homolog [Bombyx mori]
BGIBMGA001088	9.24	1.7	0.183983	gi|512913847|ref|XP_004927993.1|/1.27981e-12/PREDICTED: uncharacterized protein KIAA0930 homolog [Bombyx mori]
BGIBMGA001089	10.28	1.91	0.185798	gi|512913847|ref|XP_004927993.1|/3.97571e-19/PREDICTED: uncharacterized protein KIAA0930 homolog [Bombyx mori]
BGIBMGA001090	9.9	4.6	0.464646	gi|512913847|ref|XP_004927993.1|/6.86776e-67/PREDICTED: uncharacterized protein KIAA0930 homolog [Bombyx mori]
BGIBMGA001091	288.53	427.91	1.48307	gi|512912752|ref|XP_004927733.1|/0/PREDICTED: spondin-1-like [Bombyx mori]
BGIBMGA001092	2.88	10.26	3.5625	gi|512912783|ref|XP_004927740.1|/4.23034e-78/PREDICTED: uncharacterized protein LOC101735793 [Bombyx mori]
BGIBMGA001093	27.15	22.89	0.843094	gi|512912787|ref|XP_004927741.1|/0/PREDICTED: lipoyl synthase, mitochondrial-like [Bombyx mori]
BGIBMGA001094	0	12.43	NEW	gi|357621565|gb|EHJ73357.1|/1.18872e-18/alpha amylase [Danaus plexippus]
BGIBMGA001096	1.88	2.3	1.2234	gi|512913867|ref|XP_004927998.1|/0/PREDICTED: teneurin-m-like [Bombyx mori]
BGIBMGA001097	99.65	74.89	0.75153	gi|512912798|ref|XP_004927743.1|/0/PREDICTED: calnexin-like [Bombyx mori]
BGIBMGA001098	25.69	16.27	0.63332	gi|512913875|ref|XP_004928000.1|/0/PREDICTED: arylsulfatase I-like [Bombyx mori]
BGIBMGA001100	9.04	9.37	1.0365	gi|557761530|ref|XP_005180483.1|/1.45086e-153/PREDICTED: tyrosine-protein phosphatase corkscrew-like isoform X3 [Musca domestica]
BGIBMGA001102	4.84	1.37	0.283058	gi|512912825|ref|XP_004927750.1|/0/PREDICTED: phosphatidylinositol N-acetylglucosaminyltransferase subunit A-like isoform X1 [Bombyx mori]
BGIBMGA001103	82.44	40.48	0.491024	gi|512913883|ref|XP_004928002.1|/1.58885e-68/PREDICTED: growth arrest and DNA damage-inducible proteins-interacting protein 1-like [Bombyx mori]
BGIBMGA001104	51.09	38.3	0.749657	-
BGIBMGA001105	12.27	9.05	0.737571	gi|512912837|ref|XP_004927753.1|/1.08812e-156/PREDICTED: nitric oxide synthase-interacting protein homolog [Bombyx mori]
BGIBMGA001106	2177	1844.83	0.847418	gi|112984298|ref|NP_001037223.1|/7.58465e-87/ribosomal protein L21 [Bombyx mori]
BGIBMGA001107	332.92	218.49	0.656284	gi|347326520|gb|AEO79985.1|/0/DNA supercoiling factor [Bombyx mori]
BGIBMGA001108	0.64	0.59	0.921875	gi|357620199|gb|EHJ72480.1|/9.04343e-35/hypothetical protein KGM_01887 [Danaus plexippus]
BGIBMGA001110	0.53	0	0	gi|357609019|gb|EHJ66252.1|/5.04828e-63/hypothetical protein KGM_11539 [Danaus plexippus]
BGIBMGA001111	0.74	0	0	gi|357609019|gb|EHJ66252.1|/3.12303e-84/hypothetical protein KGM_11539 [Danaus plexippus]
BGIBMGA001112	0.37	0	0	gi|512901887|ref|XP_004925241.1|/1.46296e-72/PREDICTED: SH3 and multiple ankyrin repeat domains protein 1-like [Bombyx mori]
BGIBMGA001115	38.21	22.29	0.583355	gi|512912864|ref|XP_004927759.1|/2.96183e-167/PREDICTED: dolichyl-phosphate beta-glucosyltransferase-like [Bombyx mori]
BGIBMGA001116	9.67	5.98	0.618407	gi|512912868|ref|XP_004927760.1|/0/PREDICTED: uncharacterized protein LOC101738535 [Bombyx mori]
BGIBMGA001117	40.49	13.26	0.327488	gi|512913918|ref|XP_004928011.1|/0/PREDICTED: protein SPT2 homolog [Bombyx mori]
BGIBMGA001118	19.84	16.54	0.833669	gi|512912872|ref|XP_004927761.1|/1.04042e-150/PREDICTED: 7-methylguanosine phosphate-specific 5'-nucleotidase-like [Bombyx mori]
BGIBMGA001119	278.15	163.56	0.588028	gi|512912876|ref|XP_004927762.1|/0/PREDICTED: rab GDP dissociation inhibitor alpha-like [Bombyx mori]
BGIBMGA001120	3.52	2.7	0.767045	-
BGIBMGA001121	4.13	12.25	2.9661	gi|512913926|ref|XP_004928013.1|/0/PREDICTED: protein kinase C-binding protein NELL1-like, partial [Bombyx mori]
BGIBMGA001123	27.51	25.95	0.943293	gi|512913934|ref|XP_004928015.1|/0/PREDICTED: exportin-5-like [Bombyx mori]
BGIBMGA001124	195.06	126.07	0.646314	gi|512912903|ref|XP_004927768.1|/0/PREDICTED: recombination repair protein 1-like isoform X1 [Bombyx mori]
BGIBMGA001125	26.37	19	0.720516	gi|512913938|ref|XP_004928016.1|/1.67959e-128/PREDICTED: uncharacterized protein LOC101740546 [Bombyx mori]
BGIBMGA001126	74.95	36.06	0.481121	gi|512912915|ref|XP_004927771.1|/0/PREDICTED: rab proteins geranylgeranyltransferase component A 2-like [Bombyx mori]
BGIBMGA001128	7.62	5.66	0.742782	gi|512913957|ref|XP_004928021.1|/1.37889e-11/PREDICTED: transcriptional enhancer factor TEF-3-like [Bombyx mori]
BGIBMGA001129	5.09	7.83	1.53831	gi|512913960|ref|XP_004928022.1|/8.68819e-118/PREDICTED: glucosylceramidase-like [Bombyx mori]
BGIBMGA001130	33.87	30	0.88574	gi|512912943|ref|XP_004927778.1|/2.00949e-169/PREDICTED: zinc transporter 1-like isoform X2 [Bombyx mori]
BGIBMGA001131	24.53	14.88	0.606604	gi|357618708|gb|EHJ71589.1|/2.4384e-160/hypothetical protein KGM_20827 [Danaus plexippus]
BGIBMGA001132	61.52	80.34	1.30592	gi|189236107|ref|XP_973934.2|/8.52546e-72/PREDICTED: high mobility group protein DSP1-like [Tribolium castaneum]
BGIBMGA001134	0.75	0	0	-
BGIBMGA001135	9.43	1.67	0.177094	gi|512912967|ref|XP_004927784.1|/0/PREDICTED: flocculation protein FLO11-like [Bombyx mori]
BGIBMGA001136	187.89	95.48	0.50817	gi|148298671|ref|NP_001091763.1|/1.08145e-56/signal peptidase complex subunit 3 [Bombyx mori]
BGIBMGA001137	13.52	5.43	0.401627	gi|114053279|ref|NP_001040281.1|/5.98437e-147/thymidylate synthase isoform 1 [Bombyx mori]
BGIBMGA001138	19.12	11.28	0.589958	gi|512913002|ref|XP_004927793.1|/0/PREDICTED: putative neutral sphingomyelinase-like [Bombyx mori]
BGIBMGA001139	40.96	17.76	0.433594	gi|512913005|ref|XP_004927794.1|/0/PREDICTED: DNA-binding protein Ikaros-like [Bombyx mori]
BGIBMGA001140	10.2	7.29	0.714706	gi|357624076|gb|EHJ74980.1|/1.66568e-145/hypothetical protein KGM_12188 [Danaus plexippus]
BGIBMGA001141	21.17	16.2	0.765234	gi|512913009|ref|XP_004927795.1|/9.87387e-168/PREDICTED: liprin-beta-1-like [Bombyx mori]
BGIBMGA001142	28.12	34.63	1.23151	gi|237648966|ref|NP_001153659.1|/0/cyclin A [Bombyx mori]
BGIBMGA001143	12.44	15.61	1.25482	gi|512913976|ref|XP_004928026.1|/5.1393e-174/PREDICTED: mucin-5AC-like [Bombyx mori]
BGIBMGA001144	1.19	0.22	0.184874	gi|512913045|ref|XP_004927804.1|/0/PREDICTED: flocculation protein FLO11-like [Bombyx mori]
BGIBMGA001145	11.28	7.81	0.692376	gi|512913980|ref|XP_004928027.1|/0/PREDICTED: uncharacterized protein LOC101742398 [Bombyx mori]
BGIBMGA001146	8.53	14.74	1.72802	gi|512913057|ref|XP_004927807.1|/0/PREDICTED: monocarboxylate transporter 7-like [Bombyx mori]
BGIBMGA001147	8.37	13.38	1.59857	gi|512913984|ref|XP_004928028.1|/0/PREDICTED: facilitated trehalose transporter Tret1-like [Bombyx mori]
BGIBMGA001149	0	0.33	NEW	gi|87248445|gb|ABD36275.1|/0/yellow protein [Bombyx mori]
BGIBMGA001150	1.47	9.19	6.2517	gi|512913070|ref|XP_004927808.1|/1.84881e-140/PREDICTED: proton-coupled amino acid transporter 1-like [Bombyx mori]
BGIBMGA001151	1.46	3.05	2.08904	gi|512913074|ref|XP_004927809.1|/1.24782e-144/PREDICTED: proton-coupled amino acid transporter 4-like [Bombyx mori]
BGIBMGA001152	34.94	37.02	1.05953	gi|512913085|ref|XP_004927811.1|/1.15083e-132/PREDICTED: NADH-cytochrome b5 reductase 2-like isoform X2 [Bombyx mori]
BGIBMGA001153	0.46	0.43	0.934783	gi|512914000|ref|XP_004928032.1|/2.59332e-100/PREDICTED: uncharacterized protein LOC101743120 [Bombyx mori]
BGIBMGA001154	15.66	7.05	0.450192	gi|267844865|ref|NP_001161185.1|/0/aly protein [Bombyx mori]
BGIBMGA001155	5.29	4.67	0.882798	gi|512914008|ref|XP_004928034.1|/6.72587e-130/PREDICTED: uncharacterized protein LOC101743404 [Bombyx mori]
BGIBMGA001156	0.27	0	0	gi|512913105|ref|XP_004927816.1|/0/PREDICTED: malate dehydrogenase, mitochondrial-like [Bombyx mori]
BGIBMGA001157	7.4	10.31	1.39324	gi|114052529|ref|NP_001040254.1|/6.07028e-102/beadex/dLMO protein [Bombyx mori]
BGIBMGA001158	2.13	1.69	0.793427	gi|512889734|ref|XP_004922358.1|/4.2108e-69/PREDICTED: uncharacterized protein LOC101747063 [Bombyx mori]
BGIBMGA001159	28.11	19.78	0.703664	gi|512913115|ref|XP_004927818.1|/0/PREDICTED: vacuolar protein-sorting-associated protein 36-like [Bombyx mori]
BGIBMGA001160	7.09	6.22	0.877292	gi|512913123|ref|XP_004927820.1|/0/PREDICTED: probable glutamine-dependent NAD(+) synthetase-like [Bombyx mori]
BGIBMGA001161	66.31	126.14	1.90228	gi|124804827|ref|XP_001348123.1|/5.38821e-08/conserved Plasmodium protein [Plasmodium falciparum 3D7]
BGIBMGA001162	205.71	444.21	2.1594	gi|433338887|dbj|BAM73799.1|/0/cytochrome P450 [Bombyx mori]
BGIBMGA001164	94.76	117.73	1.2424	gi|112983390|ref|NP_001036987.1|/5.19532e-140/juvenile hormone binding protein brP-2095 precursor [Bombyx mori]
BGIBMGA001165	28.98	18.71	0.645618	gi|645000715|ref|XP_008216106.1|/0/PREDICTED: dynamin-1-like protein [Nasonia vitripennis]
BGIBMGA001166	14.14	6.69	0.473126	gi|512913155|ref|XP_004927828.1|/0/PREDICTED: transient receptor potential cation channel protein painless-like [Bombyx mori]
BGIBMGA001167	47.54	51.89	1.0915	gi|525344627|ref|NP_001266436.1|/0/ets DNA-binding protein pokkuri-like [Bombyx mori]
BGIBMGA001168	91.35	97.01	1.06196	gi|114051483|ref|NP_001040301.1|/0/glycosyl-phosphatidyl-inositol-anchored protein [Bombyx mori]
BGIBMGA001169	8.64	12.03	1.39236	gi|379699012|ref|NP_001243979.1|/2.36361e-165/glycosyltransferase precursor [Bombyx mori]
BGIBMGA001170	3.93	0	0	-
BGIBMGA001171	0.82	2.28	2.78049	gi|357608852|gb|EHJ66187.1|/1.29727e-51/hypothetical protein KGM_06010 [Danaus plexippus]
BGIBMGA001172	1.37	5.73	4.18248	gi|512914044|ref|XP_004928043.1|/1.14993e-138/PREDICTED: eye-specific diacylglycerol kinase-like [Bombyx mori]
BGIBMGA001173	780.5	1082.64	1.38711	gi|148298778|ref|NP_001091744.1|/1.60505e-127/alkaline nuclease precursor [Bombyx mori]
BGIBMGA001174	11.53	6.34	0.54987	gi|512913167|ref|XP_004927831.1|/2.7344e-125/PREDICTED: CRAL-TRIO domain-containing protein C589.09, mitochondrial-like [Bombyx mori]
BGIBMGA001175	33.28	21.73	0.652945	gi|512914056|ref|XP_004928046.1|/0/PREDICTED: apoptosis inhibitor 5-like [Bombyx mori]
BGIBMGA001176	172.92	42.59	0.246299	gi|512913171|ref|XP_004927832.1|/3.34076e-76/PREDICTED: 2-oxo-4-hydroxy-4-carboxy-5-ureidoimidazoline decarboxylase-like [Bombyx mori]
BGIBMGA001177	0.53	0.83	1.56604	gi|512913179|ref|XP_004927834.1|/0/PREDICTED: uncharacterized protein LOC101737495 [Bombyx mori]
BGIBMGA001178	27.87	27.65	0.992106	gi|512913186|ref|XP_004927835.1|/8.2617e-41/PREDICTED: uncharacterized protein LOC101737730 isoform X1 [Bombyx mori]
BGIBMGA001179	5	10.06	2.012	gi|112984380|ref|NP_001037514.1|/2.94403e-38/caudal-like [Bombyx mori]
BGIBMGA001180	5.85	17.63	3.01368	gi|112984380|ref|NP_001037514.1|/7.01981e-24/caudal-like [Bombyx mori]
BGIBMGA001182	53.93	70.06	1.29909	gi|512913190|ref|XP_004927836.1|/0/PREDICTED: uncharacterized protein LOC101737730 isoform X2 [Bombyx mori]
BGIBMGA001183	7.01	7.3	1.04137	gi|512914060|ref|XP_004928047.1|/0/PREDICTED: vascular endothelial growth factor receptor 1-like [Bombyx mori]
BGIBMGA001185	74.94	9.97	0.13304	gi|512913198|ref|XP_004927838.1|/0/PREDICTED: putative N-acetylglucosamine-6-phosphate deacetylase-like [Bombyx mori]
BGIBMGA001186	72.58	37.97	0.523147	gi|148298835|ref|NP_001091816.1|/6.04891e-39/signal recognition particle 9 kDa protein [Bombyx mori]
BGIBMGA001187	1.18	2.29	1.94068	gi|512914072|ref|XP_004928050.1|/0/PREDICTED: transcription factor SPT20 homolog [Bombyx mori]
BGIBMGA001188	34.63	21.91	0.632688	gi|357627282|gb|EHJ77019.1|/0/hypothetical protein KGM_00061 [Danaus plexippus]
BGIBMGA001189	63.16	39.36	0.623179	gi|512913234|ref|XP_004927847.1|/2.36287e-59/PREDICTED: uncharacterized protein LOC101739083 isoform X3 [Bombyx mori]
BGIBMGA001190	123.81	111.09	0.897262	gi|512913241|ref|XP_004927848.1|/0/PREDICTED: uncharacterized protein LOC101739504 [Bombyx mori]
BGIBMGA001191	9.7	20.9	2.15464	gi|512913249|ref|XP_004927850.1|/0/PREDICTED: uncharacterized protein T20G5.4-like isoform X1 [Bombyx mori]
BGIBMGA001192	16.29	14.58	0.895028	gi|512913257|ref|XP_004927852.1|/3.60411e-66/PREDICTED: translation initiation factor IF-3, mitochondrial-like [Bombyx mori]
BGIBMGA001193	0	5.57	NEW	gi|662223478|ref|XP_008486032.1|/4.63622e-26/PREDICTED: uncharacterized protein LOC103522716, partial [Diaphorina citri]
BGIBMGA001194	10.65	7.52	0.706103	gi|357619561|gb|EHJ72087.1|/0/hypothetical protein KGM_05261 [Danaus plexippus]
BGIBMGA001195	77.6	44.87	0.578222	gi|512913265|ref|XP_004927854.1|/8.89441e-83/PREDICTED: probable 28S ribosomal protein S6, mitochondrial-like [Bombyx mori]
BGIBMGA001196	0.44	0	0	gi|512913269|ref|XP_004927855.1|/8.14189e-119/PREDICTED: ferritin heavy chain A-like [Bombyx mori]
BGIBMGA001197	32.4	11.59	0.357716	gi|512913273|ref|XP_004927856.1|/2.88973e-158/PREDICTED: translation initiation factor eIF-2B subunit epsilon-like isoform X1 [Bombyx mori]
BGIBMGA001198	0	0.3	NEW	gi|379698930|ref|NP_001243936.1|/1.3232e-151/cyclin D [Bombyx mori]
BGIBMGA001201	1483.69	1805.46	1.21687	gi|114052470|ref|NP_001040476.1|/1.05632e-101/muscular protein 20 [Bombyx mori]
BGIBMGA001202	893.79	950.25	1.06317	gi|160333386|ref|NP_001103762.1|/0/muscle LIM protein isoform 1 [Bombyx mori]
BGIBMGA001203	0.8	2.35	2.9375	gi|512913906|ref|XP_004928008.1|/2.29406e-14/PREDICTED: uncharacterized protein LOC101739176 [Bombyx mori]
BGIBMGA001204	17.05	9.57	0.56129	gi|512913285|ref|XP_004927859.1|/3.56319e-108/PREDICTED: LIM domain only protein 3-like isoform X1 [Bombyx mori]
BGIBMGA001205	4.04	7.74	1.91584	gi|512913293|ref|XP_004927861.1|/0/PREDICTED: ankyrin repeat, SAM and basic leucine zipper domain-containing protein 1-like [Bombyx mori]
BGIBMGA001206	153.26	127.09	0.829244	gi|114051313|ref|NP_001040109.1|/0/chaperonin containing t-complex polypeptide 1 beta subunit [Bombyx mori]
BGIBMGA001207	13.14	11.99	0.912481	gi|512885135|ref|XP_004921545.1|/2.12677e-20/PREDICTED: uncharacterized protein LOC101740706, partial [Bombyx mori]
BGIBMGA001208	12.73	7.66	0.601728	gi|512913325|ref|XP_004927869.1|/0/PREDICTED: anaphase-promoting complex subunit 4-like [Bombyx mori]
BGIBMGA001209	25.97	20.72	0.797844	gi|512913336|ref|XP_004927872.1|/0/PREDICTED: COP9 signalosome complex subunit 3-like [Bombyx mori]
BGIBMGA001210	0.53	0	0	gi|512913340|ref|XP_004927873.1|/0/PREDICTED: uncharacterized protein LOC101743032 [Bombyx mori]
BGIBMGA001211	29.64	29.65	1.00034	gi|512913344|ref|XP_004927874.1|/0/PREDICTED: sterol regulatory element-binding protein 1-like isoform X1 [Bombyx mori]
BGIBMGA001212	37.98	22.54	0.59347	gi|114051744|ref|NP_001040177.1|/1.64252e-63/centrin [Bombyx mori]
BGIBMGA001214	0	0.85	NEW	gi|512913363|ref|XP_004927878.1|/7.1493e-56/PREDICTED: growth-blocking peptide, long form-like [Bombyx mori]
BGIBMGA001216	3.16	2.93	0.927215	gi|357615710|gb|EHJ69793.1|/1.53482e-10/hypothetical protein KGM_15291 [Danaus plexippus]
BGIBMGA001217	13.67	3.81	0.278713	gi|512913389|ref|XP_004927883.1|/4.76724e-110/PREDICTED: CCR4-NOT transcription complex subunit 7-like [Bombyx mori]
BGIBMGA001218	63.67	48.01	0.754044	gi|512913407|ref|XP_004927888.1|/0/PREDICTED: 97 kDa heat shock protein-like [Bombyx mori]
BGIBMGA001219	7.99	6.43	0.804756	gi|512913400|ref|XP_004927886.1|/2.12285e-160/PREDICTED: ethanolamine kinase-like [Bombyx mori]
BGIBMGA001220	16.73	8.81	0.526599	gi|512913411|ref|XP_004927889.1|/0/PREDICTED: UDP-N-acetylglucosamine transporter-like [Bombyx mori]
BGIBMGA001221	9.27	10.59	1.14239	gi|512913427|ref|XP_004927893.1|/4.60797e-71/PREDICTED: coiled-coil domain-containing protein 22 homolog [Bombyx mori]
BGIBMGA001222	12.79	6.44	0.503518	gi|512913427|ref|XP_004927893.1|/3.30666e-121/PREDICTED: coiled-coil domain-containing protein 22 homolog [Bombyx mori]
BGIBMGA001223	43.62	28.56	0.654746	gi|512913430|ref|XP_004927894.1|/0/PREDICTED: DEAD-box helicase Dbp80-like isoform X1 [Bombyx mori]
BGIBMGA001226	0.11	0.2	1.81818	gi|512914143|ref|XP_004928068.1|/0/PREDICTED: solute carrier family 22 member 3-like [Bombyx mori]
BGIBMGA001227	13.64	37.97	2.78372	gi|512914147|ref|XP_004928069.1|/1.16387e-109/PREDICTED: uncharacterized protein LOC101737355 [Bombyx mori]
BGIBMGA001228	26.1	38.31	1.46782	gi|512914147|ref|XP_004928069.1|/0/PREDICTED: uncharacterized protein LOC101737355 [Bombyx mori]
BGIBMGA001230	4.49	3.67	0.817372	gi|512913462|ref|XP_004927902.1|/0/PREDICTED: otopetrin-2-like [Bombyx mori]
BGIBMGA001231	3.9	7.23	1.85385	gi|512913466|ref|XP_004927903.1|/0/PREDICTED: otopetrin-2-like [Bombyx mori]
BGIBMGA001232	279.86	113.47	0.405453	gi|114052775|ref|NP_001040275.1|/1.24676e-52/ring box protein [Bombyx mori]
BGIBMGA001233	17.5	23.53	1.34457	gi|512913482|ref|XP_004927907.1|/2.70275e-153/PREDICTED: mitochondrial ornithine transporter 1-like [Bombyx mori]
BGIBMGA001234	12.42	24.1	1.94042	gi|512913490|ref|XP_004927909.1|/5.59455e-94/PREDICTED: uncharacterized protein LOC101736142 [Bombyx mori]
BGIBMGA001235	16.4	70.93	4.325	gi|290560920|ref|NP_001166803.1|/4.2587e-114/GTP cyclohydrolase I isoform A [Bombyx mori]
BGIBMGA001236	36.91	27.09	0.733947	gi|512913506|ref|XP_004927913.1|/1.11931e-61/PREDICTED: succinate dehydrogenase assembly factor 2-B, mitochondrial-like isoform X2 [Bombyx mori]
BGIBMGA001237	27.7	43.11	1.55632	gi|512913498|ref|XP_004927911.1|/0/PREDICTED: branched-chain-amino-acid aminotransferase, cytosolic-like [Bombyx mori]
BGIBMGA001238	57.07	37.02	0.648677	gi|512913522|ref|XP_004927917.1|/0/PREDICTED: cysteine--tRNA ligase, cytoplasmic-like, partial [Bombyx mori]
BGIBMGA001239	29.15	22.55	0.773585	gi|114053023|ref|NP_001040120.1|/1.18939e-160/elongation protein 4-like protein [Bombyx mori]
BGIBMGA001240	0	0.56	NEW	gi|512914177|ref|XP_004928077.1|/5.56808e-151/PREDICTED: CD151 antigen-like [Bombyx mori]
BGIBMGA001241	47.97	30.82	0.642485	gi|525343668|ref|NP_001266361.1|/0/heat shock protein 75 kDa, mitochondrial-like [Bombyx mori]
BGIBMGA001242	7.41	5.32	0.717949	gi|512913542|ref|XP_004927922.1|/0/PREDICTED: neurotactin-like isoform X2 [Bombyx mori]
BGIBMGA001243	1883.57	1478.69	0.785046	gi|112983505|ref|NP_001037524.1|/3.65222e-82/ribosomal protein S10 [Bombyx mori]
BGIBMGA001244	6.6	8.85	1.34091	gi|512914185|ref|XP_004928079.1|/0/PREDICTED: synembryn-like [Bombyx mori]
BGIBMGA001245	0.67	0	0	gi|512914189|ref|XP_004928080.1|/0/PREDICTED: spondin-1-like [Bombyx mori]
BGIBMGA001246	0.75	0.7	0.933333	gi|512914189|ref|XP_004928080.1|/1.609e-133/PREDICTED: spondin-1-like [Bombyx mori]
BGIBMGA001247	0.37	0	0	gi|512913562|ref|XP_004927927.1|/0/PREDICTED: unconventional myosin-XVIIIa-like [Bombyx mori]
BGIBMGA001249	14.02	11.15	0.795292	gi|512913570|ref|XP_004927929.1|/7.52114e-133/PREDICTED: coiled-coil domain-containing protein 94-like [Bombyx mori]
BGIBMGA001250	16.46	20.09	1.22053	gi|512913574|ref|XP_004927930.1|/1.70544e-67/PREDICTED: G1/S-specific cyclin-D3-like [Bombyx mori]
BGIBMGA001251	22.78	13.09	0.574627	gi|512913574|ref|XP_004927930.1|/5.21802e-86/PREDICTED: G1/S-specific cyclin-D3-like [Bombyx mori]
BGIBMGA001252	69.82	42.7	0.611573	gi|512913578|ref|XP_004927931.1|/9.59831e-163/PREDICTED: 39S ribosomal protein L28, mitochondrial-like [Bombyx mori]
BGIBMGA001253	19.82	12.73	0.642281	gi|512913590|ref|XP_004927934.1|/9.83065e-58/PREDICTED: uncharacterized protein LOC101739268 isoform X2 [Bombyx mori]
BGIBMGA001254	1.91	3.31	1.73298	gi|512914201|ref|XP_004928083.1|/0/PREDICTED: LOW QUALITY PROTEIN: adenylate cyclase type 9-like [Bombyx mori]
BGIBMGA001255	1.93	3.99	2.06736	gi|512914201|ref|XP_004928083.1|/0/PREDICTED: LOW QUALITY PROTEIN: adenylate cyclase type 9-like [Bombyx mori]
BGIBMGA001256	0.4	0.37	0.925	gi|512914209|ref|XP_004928085.1|/0/PREDICTED: low-density lipoprotein receptor-related protein 4-like [Bombyx mori]
BGIBMGA001257	10.17	6.05	0.594887	gi|512913602|ref|XP_004927937.1|/0/PREDICTED: pyridine nucleotide-disulfide oxidoreductase domain-containing protein 1-like [Bombyx mori]
BGIBMGA001258	41.66	26.83	0.644023	gi|112983402|ref|NP_001037634.1|/9.88559e-107/synaptobrevin [Bombyx mori]
BGIBMGA001259	1.54	0.86	0.558442	gi|512913606|ref|XP_004927938.1|/0/PREDICTED: otopetrin-2-like [Bombyx mori]
BGIBMGA001260	44.66	4.97	0.111285	gi|357630197|gb|EHJ78488.1|/2.5477e-21/hypothetical protein KGM_18163 [Danaus plexippus]
BGIBMGA001261	44.42	7.6	0.171094	gi|357630198|gb|EHJ78489.1|/0/otopetrin [Danaus plexippus]
BGIBMGA001262	15.11	10.17	0.673064	gi|512913613|ref|XP_004927939.1|/1.27232e-106/PREDICTED: uncharacterized protein LOC101740287 [Bombyx mori]
BGIBMGA001263	0.31	0.58	1.87097	gi|512914221|ref|XP_004928088.1|/1.54509e-142/PREDICTED: putative nuclease HARBI1-like [Bombyx mori]
BGIBMGA001264	35.66	23.98	0.672462	gi|512913648|ref|XP_004927947.1|/1.95497e-121/PREDICTED: transcriptional adapter 1-like [Bombyx mori]
BGIBMGA001265	70.61	42.92	0.607846	gi|512913660|ref|XP_004927950.1|/0/PREDICTED: eukaryotic translation initiation factor 5B-like isoform X3 [Bombyx mori]
BGIBMGA001266	157.58	107.66	0.683209	gi|659495007|gb|AID66630.1|/7.97805e-74/sprouty [Bombyx mori]
BGIBMGA001267	30.1	24.74	0.821927	gi|512913683|ref|XP_004927955.1|/0/PREDICTED: ubiquitin-protein ligase E3A-like isoform X1 [Bombyx mori]
BGIBMGA001268	9.53	10.99	1.1532	gi|512914269|ref|XP_004928100.1|/0/PREDICTED: phosphatidylinositol 4-phosphate 3-kinase C2 domain-containing subunit alpha-like [Bombyx mori]
BGIBMGA001269	23.01	23.87	1.03738	gi|512914269|ref|XP_004928100.1|/1.20918e-100/PREDICTED: phosphatidylinositol 4-phosphate 3-kinase C2 domain-containing subunit alpha-like [Bombyx mori]
BGIBMGA001270	19.6	7.76	0.395918	gi|512914273|ref|XP_004928101.1|/0/PREDICTED: heparan-alpha-glucosaminide N-acetyltransferase-like [Bombyx mori]
BGIBMGA001271	3.72	3.01	0.80914	gi|512914277|ref|XP_004928102.1|/0/PREDICTED: myosin-9-like [Bombyx mori]
BGIBMGA001272	21.68	128.3	5.9179	gi|512914285|ref|XP_004928104.1|/0/PREDICTED: venom dipeptidyl peptidase 4-like [Bombyx mori]
BGIBMGA001273	15.2	8.91	0.586184	gi|512913722|ref|XP_004927964.1|/1.11552e-130/PREDICTED: trimethyllysine dioxygenase, mitochondrial-like [Bombyx mori]
BGIBMGA001274	50.63	49.13	0.970373	gi|512913726|ref|XP_004927965.1|/0/PREDICTED: carboxypeptidase Q-like [Bombyx mori]
BGIBMGA001275	63.98	22.48	0.35136	gi|512913737|ref|XP_004927967.1|/0/PREDICTED: carboxypeptidase Q-like [Bombyx mori]
BGIBMGA001276	24.33	32.86	1.3506	gi|512913745|ref|XP_004927969.1|/0/PREDICTED: cytochrome P450 CYP12A2-like isoform X2 [Bombyx mori]
BGIBMGA001277	0.6	10.24	17.0667	gi|512914289|ref|XP_004928105.1|/0/PREDICTED: cytochrome P450 CYP12A2-like [Bombyx mori]
BGIBMGA001278	28.16	21.64	0.768466	gi|512913756|ref|XP_004927971.1|/1.01617e-168/PREDICTED: adenosine deaminase-like protein-like [Bombyx mori]
BGIBMGA001279	6.32	7.54	1.19304	gi|114052074|ref|NP_001040452.1|/1.29655e-57/dehydrodolichyl diphosphate synthase [Bombyx mori]
BGIBMGA001280	16.5	6.12	0.370909	gi|114052074|ref|NP_001040452.1|/1.8263e-64/dehydrodolichyl diphosphate synthase [Bombyx mori]
BGIBMGA001281	8.49	8.82	1.03887	gi|512914293|ref|XP_004928106.1|/0/PREDICTED: gem-associated protein 5-like [Bombyx mori]
BGIBMGA001282	45.29	32.19	0.710753	gi|512914293|ref|XP_004928106.1|/0/PREDICTED: gem-associated protein 5-like [Bombyx mori]
BGIBMGA001283	33.05	32.33	0.978215	gi|512914301|ref|XP_004928108.1|/1.69348e-65/PREDICTED: protein MAK16 homolog [Bombyx mori]
BGIBMGA001284	0	0.36	NEW	gi|512914304|ref|XP_004928109.1|/3.44845e-141/PREDICTED: uncharacterized protein LOC101743506 [Bombyx mori]
BGIBMGA001286	1.47	0	0	gi|512914308|ref|XP_004928110.1|/5.11736e-155/PREDICTED: tyrosine-protein phosphatase Lar-like [Bombyx mori]
BGIBMGA001287	7.61	21.18	2.78318	gi|357624911|gb|EHJ75507.1|/2.11049e-20/hypothetical protein KGM_17166 [Danaus plexippus]
BGIBMGA001288	4.84	15.18	3.13636	gi|357624911|gb|EHJ75507.1|/5.65404e-119/hypothetical protein KGM_17166 [Danaus plexippus]
BGIBMGA001289	7.27	20.78	2.85832	gi|357611196|gb|EHJ67359.1|/3.13411e-66/hypothetical protein KGM_19212 [Danaus plexippus]
BGIBMGA001290	15.75	12.26	0.778413	gi|379698888|ref|NP_001243915.1|/0/TRAF6 [Bombyx mori]
BGIBMGA001291	2.67	0.66	0.247191	gi|512914327|ref|XP_004928114.1|/0/PREDICTED: iduronate 2-sulfatase-like [Bombyx mori]
BGIBMGA001292	35.56	37.47	1.05371	gi|114052687|ref|NP_001040267.1|/7.6383e-112/progesterone receptor membrane component 2 [Bombyx mori]
BGIBMGA001293	4.05	2.2	0.54321	gi|512914334|ref|XP_004928116.1|/0/PREDICTED: WD repeat-containing protein 19-like [Bombyx mori]
BGIBMGA001294	5.64	3.76	0.666667	gi|512914334|ref|XP_004928116.1|/0/PREDICTED: WD repeat-containing protein 19-like [Bombyx mori]
BGIBMGA001295	0	0.55	NEW	-
BGIBMGA001296	21.81	36.73	1.68409	gi|512913795|ref|XP_004927980.1|/0/PREDICTED: DNA-binding protein D-ETS-4-like isoform X2 [Bombyx mori]
BGIBMGA001297	1.73	2.25	1.30058	gi|512913799|ref|XP_004927981.1|/0/PREDICTED: uncharacterized protein LOC101746767 [Bombyx mori]
BGIBMGA001298	0.69	1.91	2.76812	gi|512914353|ref|XP_004928121.1|/2.94106e-78/PREDICTED: MORN repeat-containing protein 4-like [Bombyx mori]
BGIBMGA001299	0.63	5.5	8.73016	gi|512913815|ref|XP_004927985.1|/0/PREDICTED: proton-coupled amino acid transporter 4-like [Bombyx mori]
BGIBMGA001300	9.62	6.3	0.654886	gi|197209960|ref|NP_001127744.1|/4.9416e-103/neuropeptide receptor A9 [Bombyx mori]
BGIBMGA001301	35.94	31.72	0.882582	gi|512914369|ref|XP_004928125.1|/0/PREDICTED: sensory neuron membrane protein 2-like [Bombyx mori]
BGIBMGA001302	1593.82	1761.23	1.10504	gi|148298829|ref|NP_001091762.1|/3.66775e-77/vacuolar H+ ATP synthase 16 kDa proteolipid subunit [Bombyx mori]
BGIBMGA001303	63.25	45.21	0.714783	gi|512914377|ref|XP_004928127.1|/9.21712e-161/PREDICTED: tumor suppressor candidate 3-like [Bombyx mori]
BGIBMGA001307	306.68	256.53	0.836475	gi|112982998|ref|NP_001037084.1|/4.21951e-85/superoxide dismutase [Cu-Zn] [Bombyx mori]
BGIBMGA001308	9.78	0.39	0.0398773	gi|512910329|ref|XP_004927145.1|/1.73689e-119/PREDICTED: protein takeout-like isoform X1 [Bombyx mori]
BGIBMGA001309	40.9	38.49	0.941076	gi|512910325|ref|XP_004927144.1|/3.80261e-145/PREDICTED: cytochrome c oxidase assembly protein COX15 homolog isoform X2 [Bombyx mori]
BGIBMGA001310	4.08	2.05	0.502451	gi|512910377|ref|XP_004927157.1|/0/PREDICTED: cytosol aminopeptidase-like [Bombyx mori]
BGIBMGA001312	17.58	14.31	0.813993	gi|512910369|ref|XP_004927155.1|/7.63953e-147/PREDICTED: tetratricopeptide repeat protein 7B-like [Bombyx mori]
BGIBMGA001313	0.49	0.92	1.87755	gi|512910365|ref|XP_004927154.1|/0/PREDICTED: organic cation transporter protein-like [Bombyx mori]
BGIBMGA001314	7.49	2.78	0.371162	gi|512910361|ref|XP_004927153.1|/1.07592e-96/PREDICTED: uncharacterized protein LOC101741106 [Bombyx mori]
BGIBMGA001315	3.2	5.57	1.74063	gi|512910349|ref|XP_004927150.1|/1.41442e-117/PREDICTED: uncharacterized protein LOC101740680 [Bombyx mori]
BGIBMGA001317	0	0.6	NEW	gi|512910373|ref|XP_004927156.1|/1.80279e-15/PREDICTED: uncharacterized protein LOC101741528 [Bombyx mori]
BGIBMGA001318	1255.25	1614.42	1.28613	gi|326920940|ref|XP_003206724.1|/7.48039e-26/PREDICTED: calmodulin-like [Meleagris gallopavo]
BGIBMGA001319	1463.81	1582.71	1.08123	gi|669221796|emb|CDW56891.1|/1.4563e-32/calmodulin [Trichuris trichiura]
BGIBMGA001320	879.42	1908.68	2.17039	gi|512910309|ref|XP_004927140.1|/7.53071e-154/PREDICTED: trypsin, alkaline C-like [Bombyx mori]
BGIBMGA001321	22.79	12.4	0.544098	gi|512910317|ref|XP_004927142.1|/8.11551e-100/PREDICTED: ubiquitin domain-containing protein 2-like [Bombyx mori]
BGIBMGA001322	18.24	14.33	0.785636	gi|512910317|ref|XP_004927142.1|/5.74001e-21/PREDICTED: ubiquitin domain-containing protein 2-like [Bombyx mori]
BGIBMGA001323	102.61	210.4	2.05048	gi|114050771|ref|NP_001040154.1|/1.49687e-121/short-chain dehydrogenease/reductase [Bombyx mori]
BGIBMGA001325	101.58	67.56	0.665092	gi|112983164|ref|NP_001036945.1|/2.37602e-114/juvenile hormone binding protein an-0128 precursor [Bombyx mori]
BGIBMGA001326	5.53	2.28	0.412297	gi|512910381|ref|XP_004927158.1|/1.09389e-175/PREDICTED: ribonuclease P protein subunit p40-like [Bombyx mori]
BGIBMGA001327	32.98	22.18	0.672529	gi|512910337|ref|XP_004927147.1|/1.86799e-73/PREDICTED: uncharacterized protein LOC101740193 isoform X1 [Bombyx mori]
BGIBMGA001328	6.95	17.15	2.46763	gi|512910345|ref|XP_004927149.1|/0/PREDICTED: uncharacterized protein LOC101740411 [Bombyx mori]
BGIBMGA001329	13.4	18.67	1.39328	-
BGIBMGA001330	11.01	11.46	1.04087	gi|512910385|ref|XP_004927159.1|/0/PREDICTED: formin-binding protein 4-like [Bombyx mori]
BGIBMGA001331	43.43	26.78	0.616624	gi|262034605|gb|ACY06927.1|/3.15463e-26/putative cuticle protein CPG48 [Bombyx mori]
BGIBMGA001332	0.47	0.44	0.93617	gi|512937102|ref|XP_004933684.1|/9.91184e-62/PREDICTED: tubulin polyglutamylase complex subunit 2-like [Bombyx mori]
BGIBMGA001333	197.99	60.67	0.30643	gi|112983800|ref|NP_001037382.1|/0/uricase [Bombyx mori]
BGIBMGA001334	44.69	28.19	0.63079	gi|357605296|gb|EHJ64544.1|/0/putative calcium/calmodulin-dependent serine protein kinase membrane-associated guanylate kinase [Danaus plexippus]
BGIBMGA001335	14.18	12.31	0.868124	gi|512937099|ref|XP_004933683.1|/0/PREDICTED: tRNA-dihydrouridine(47) synthase [NAD(P)(+)]-like [Bombyx mori]
BGIBMGA001336	22.34	16.5	0.738585	gi|512937228|ref|XP_004933716.1|/0/PREDICTED: probable ATP-dependent RNA helicase DDX17-like [Bombyx mori]
BGIBMGA001337	18.34	35.04	1.91058	gi|379699038|ref|NP_001243993.1|/6.84695e-58/UDP-glycosyltransferase UGT41A1 precursor [Bombyx mori]
BGIBMGA001338	34.63	48.53	1.40139	gi|379699038|ref|NP_001243993.1|/0/UDP-glycosyltransferase UGT41A1 precursor [Bombyx mori]
BGIBMGA001339	62.41	44.32	0.710143	gi|114053175|ref|NP_001040296.1|/5.3761e-100/N-acetyl-glucosamine-6-phosphate isomerase [Bombyx mori]
BGIBMGA001340	25.12	12.37	0.492436	gi|512937477|ref|XP_004933776.1|/0/PREDICTED: pantothenate kinase 4-like [Bombyx mori]
BGIBMGA001341	6.35	6.28	0.988976	gi|512937208|ref|XP_004933711.1|/4.22115e-89/PREDICTED: UPF0598 protein CG30010-like [Bombyx mori]
BGIBMGA001342	16.96	15.36	0.90566	gi|512937196|ref|XP_004933708.1|/1.45286e-114/PREDICTED: protein big brother-like [Bombyx mori]
BGIBMGA001343	14.43	7.77	0.538462	gi|512937200|ref|XP_004933709.1|/1.12651e-116/PREDICTED: protein crossbronx homolog isoform X1 [Bombyx mori]
BGIBMGA001344	7.97	11.77	1.47679	gi|274318355|ref|NP_001162052.1|/1.22909e-139/cyclin dependent kinase 4 [Bombyx mori]
BGIBMGA001345	5.2	1.61	0.309615	-
BGIBMGA001346	0.44	0.92	2.09091	gi|512908866|ref|XP_004926783.1|/0/PREDICTED: uncharacterized protein LOC101736358 [Bombyx mori]
BGIBMGA001347	273.72	295.28	1.07877	gi|13383195|dbj|BAB39500.1|/1.39223e-116/fibroin P25 [Bombyx mandarina]
BGIBMGA001348	237.09	651.05	2.746	gi|512908850|ref|XP_004926779.1|/0/PREDICTED: alcohol dehydrogenase [NADP(+)]-like isoform X1 [Bombyx mori]
BGIBMGA001349	36.56	21.31	0.582877	gi|512908846|ref|XP_004926778.1|/6.23517e-85/PREDICTED: F-box/LRR-repeat protein 20-like [Bombyx mori]
BGIBMGA001350	1.96	4.14	2.11224	gi|512908834|ref|XP_004926775.1|/0/PREDICTED: caytaxin-like [Bombyx mori]
BGIBMGA001351	115.29	948.38	8.22604	gi|512908815|ref|XP_004926771.1|/2.37654e-180/PREDICTED: 3-oxo-5-beta-steroid 4-dehydrogenase-like isoform X2 [Bombyx mori]
BGIBMGA001352	141.47	113.71	0.803775	gi|512908888|ref|XP_004926789.1|/5.56775e-82/PREDICTED: protein ERGIC-53-like [Bombyx mori]
BGIBMGA001353	157.44	133.32	0.846799	gi|512908888|ref|XP_004926789.1|/3.32233e-91/PREDICTED: protein ERGIC-53-like [Bombyx mori]
BGIBMGA001354	0.36	0	0	gi|512908807|ref|XP_004926769.1|/8.68797e-96/PREDICTED: uncharacterized protein LOC101746426 [Bombyx mori]
BGIBMGA001355	20.4	13.53	0.663235	gi|512908878|ref|XP_004926786.1|/1.97119e-42/PREDICTED: uncharacterized protein F09G8.5-like, partial [Bombyx mori]
BGIBMGA001356	29.25	15.43	0.527521	gi|512908878|ref|XP_004926786.1|/2.46919e-69/PREDICTED: uncharacterized protein F09G8.5-like, partial [Bombyx mori]
BGIBMGA001358	0.44	0	0	-
BGIBMGA001362	3.61	5.02	1.39058	gi|357604759|gb|EHJ64309.1|/2.24076e-17/hypothetical protein KGM_13606 [Danaus plexippus]
BGIBMGA001363	1965.41	1362.3	0.693138	gi|112984360|ref|NP_001037207.1|/9.26804e-40/40S ribosomal protein S21 [Bombyx mori]
BGIBMGA001364	13.65	13.3	0.974359	gi|512908803|ref|XP_004926768.1|/0/PREDICTED: vacuolar protein sorting-associated protein 53 homolog [Bombyx mori]
BGIBMGA001365	7.73	5.89	0.761966	gi|512908882|ref|XP_004926787.1|/0/PREDICTED: polypeptide N-acetylgalactosaminyltransferase 1-like [Bombyx mori]
BGIBMGA001366	3.06	3.91	1.27778	gi|512908892|ref|XP_004926790.1|/9.45659e-115/PREDICTED: uncharacterized protein LOC101737300 [Bombyx mori]
BGIBMGA001367	7.74	70.78	9.1447	gi|512908819|ref|XP_004926772.1|/0/PREDICTED: aldose reductase-like [Bombyx mori]
BGIBMGA001370	13.31	15.91	1.19534	gi|357623838|gb|EHJ74839.1|/0/hypothetical protein KGM_01482 [Danaus plexippus]
BGIBMGA001371	17.27	22.73	1.31616	gi|357627735|gb|EHJ77329.1|/2.34957e-174/putative Talin-2 [Danaus plexippus]
BGIBMGA001372	23.05	24.42	1.05944	gi|646715708|gb|KDR19212.1|/8.12775e-162/Talin-1 [Zootermopsis nevadensis]
BGIBMGA001373	34.2	35.2	1.02924	gi|357617326|gb|EHJ70722.1|/7.93317e-117/hypothetical protein KGM_03426 [Danaus plexippus]
BGIBMGA001374	0.62	0.29	0.467742	gi|512908838|ref|XP_004926776.1|/1.77495e-146/PREDICTED: uncharacterized protein LOC101735509 isoform X1 [Bombyx mori]
BGIBMGA001375	6.28	3.81	0.606688	gi|379698875|ref|NP_001243910.1|/0/atf2 [Bombyx mori]
BGIBMGA001376	13.1	8.36	0.638168	gi|512908901|ref|XP_004926791.1|/7.41472e-58/PREDICTED: protein quiver-like [Bombyx mori]
BGIBMGA001377	0.41	0.94	2.29268	gi|512908858|ref|XP_004926781.1|/1.50203e-178/PREDICTED: uncharacterized protein LOC101736094 [Bombyx mori]
BGIBMGA001378	2.23	2.07	0.928251	gi|512908858|ref|XP_004926781.1|/2.57312e-50/PREDICTED: uncharacterized protein LOC101736094 [Bombyx mori]
BGIBMGA001379	1.78	2.4	1.34831	gi|512908903|ref|XP_004926792.1|/0/PREDICTED: uncharacterized protein LOC101737726 [Bombyx mori]
BGIBMGA001380	35.79	31.3	0.874546	gi|357609072|gb|EHJ66282.1|/1.24614e-119/hypothetical protein KGM_14990 [Danaus plexippus]
BGIBMGA001381	15.07	17.48	1.15992	gi|512908870|ref|XP_004926784.1|/0/PREDICTED: uncharacterized protein LOC101736478 [Bombyx mori]
BGIBMGA001382	20.35	15.63	0.768059	gi|512912598|ref|XP_004927698.1|/1.37699e-75/PREDICTED: serum response factor homolog [Bombyx mori]
BGIBMGA001383	13.07	52.81	4.04055	gi|512912590|ref|XP_004927696.1|/0/PREDICTED: probable UDP-glucose 4-epimerase-like [Bombyx mori]
BGIBMGA001384	19.65	16.09	0.81883	gi|512937256|ref|XP_004933723.1|/4.24802e-54/PREDICTED: serum response factor homolog [Bombyx mori]
BGIBMGA001385	1.16	11.98	10.3276	gi|512920843|ref|XP_004929734.1|/0/PREDICTED: spermine oxidase-like [Bombyx mori]
BGIBMGA001386	125.13	98.99	0.791097	gi|114052675|ref|NP_001040268.1|/5.57172e-178/phosphoribosyl pyrophosphate synthetase [Bombyx mori]
BGIBMGA001388	13	28.96	2.22769	gi|512920813|ref|XP_004929726.1|/6.1714e-52/PREDICTED: uncharacterized protein LOC101746808 [Bombyx mori]
BGIBMGA001389	11.27	14.48	1.28483	gi|512920809|ref|XP_004929725.1|/1.91844e-53/PREDICTED: uncharacterized protein LOC101746669 [Bombyx mori]
BGIBMGA001390	6.97	7.81	1.12052	gi|512921082|ref|XP_004929794.1|/0/PREDICTED: uncharacterized protein LOC101746153 [Bombyx mori]
BGIBMGA001391	9.34	10.29	1.10171	gi|14090242|dbj|BAB55582.1|/2.21544e-89/seven-up alpha, partial [Bombyx mori]
BGIBMGA001392	19.17	18.79	0.980177	gi|198454165|ref|XP_001359502.2|/6.74601e-28/GA11038 [Drosophila pseudoobscura pseudoobscura]
BGIBMGA001394	17.77	17.85	1.0045	-
BGIBMGA001395	186.12	100.2	0.538362	gi|114052162|ref|NP_001040460.1|/4.5018e-109/proteasome beta 3 subunit [Bombyx mori]
BGIBMGA001396	24.74	15.23	0.615602	gi|512920793|ref|XP_004929721.1|/0/PREDICTED: very-long-chain (3R)-3-hydroxyacyl-[acyl-carrier protein] dehydratase-like [Bombyx mori]
BGIBMGA001397	0.48	0.45	0.9375	gi|512920789|ref|XP_004929720.1|/4.40803e-112/PREDICTED: uncharacterized protein LOC101745971 [Bombyx mori]
BGIBMGA001398	3.96	4.26	1.07576	gi|512921067|ref|XP_004929790.1|/7.54453e-135/PREDICTED: uncharacterized protein LOC101745578 [Bombyx mori]
BGIBMGA001399	97.4	53.79	0.552259	gi|114051287|ref|NP_001040381.1|/0/fructose-1,6-bisphosphatase [Bombyx mori]
BGIBMGA001400	0.08	0.08	1	gi|357621407|gb|EHJ73251.1|/8.7305e-73/hypothetical protein KGM_04771 [Danaus plexippus]
BGIBMGA001401	5.91	3.66	0.619289	gi|512920769|ref|XP_004929715.1|/0/PREDICTED: NAD-dependent protein deacetylase Sirt6-like [Bombyx mori]
BGIBMGA001402	163.99	414.54	2.52784	gi|114052408|ref|NP_001040475.1|/1.15704e-143/mitochondrial aldehyde dehydrogenase [Bombyx mori]
BGIBMGA001403	2.95	3.57	1.21017	gi|512920761|ref|XP_004929713.1|/0/PREDICTED: uncharacterized protein LOC101744711 [Bombyx mori]
BGIBMGA001404	1.34	0.31	0.231343	gi|512933332|ref|XP_004932765.1|/7.63113e-69/PREDICTED: RNA-directed DNA polymerase from mobile element jockey-like [Bombyx mori]
BGIBMGA001406	101.96	85.63	0.839839	gi|512920757|ref|XP_004929712.1|/0/PREDICTED: T-complex protein 1 subunit gamma-like [Bombyx mori]
BGIBMGA001407	11.4	10.38	0.910526	gi|512920753|ref|XP_004929711.1|/0/PREDICTED: uncharacterized protein LOC101744418 [Bombyx mori]
BGIBMGA001408	15.84	7.95	0.501894	gi|512921048|ref|XP_004929786.1|/0/PREDICTED: zinc finger protein basonuclin-2-like [Bombyx mori]
BGIBMGA001410	1.19	0.55	0.462185	gi|512921040|ref|XP_004929784.1|/0/PREDICTED: uncharacterized protein LOC101744570 [Bombyx mori]
BGIBMGA001411	122.29	83.27	0.680922	gi|114052140|ref|NP_001040223.1|/8.71652e-173/ubiquitin conjugating enzyme E2 [Bombyx mori]
BGIBMGA001413	10.28	0	0	-
BGIBMGA001415	559.82	298.51	0.533225	gi|512920693|ref|XP_004929696.1|/0/PREDICTED: polyubiquitin-A-like isoform X1 [Bombyx mori]
BGIBMGA001416	10.62	11.29	1.06309	gi|512921000|ref|XP_004929774.1|/0/PREDICTED: dmX-like protein 2-like [Bombyx mori]
BGIBMGA001417	63.44	32.69	0.51529	gi|512920669|ref|XP_004929690.1|/0/PREDICTED: protein ariadne-1-like isoform X1 [Bombyx mori]
BGIBMGA001419	2.02	8.88	4.39604	gi|81171275|gb|ABB58823.1|/0/cytochrome P450 Cyp6b29 [Bombyx mandarina]
BGIBMGA001422	0	1.25	NEW	gi|512920658|ref|XP_004929687.1|/7.66002e-146/PREDICTED: transcription factor Sp3-like isoform X1 [Bombyx mori]
BGIBMGA001423	9.17	7.61	0.82988	gi|512920992|ref|XP_004929772.1|/0/PREDICTED: unconventional myosin-IXa-like [Bombyx mori]
BGIBMGA001424	2.63	0	0	-
BGIBMGA001425	26.75	13.45	0.502804	gi|512920610|ref|XP_004929675.1|/2.87599e-138/PREDICTED: methyl-CpG-binding domain protein 2-like isoform X1 [Bombyx mori]
BGIBMGA001427	8.92	5.42	0.607623	gi|512920606|ref|XP_004929674.1|/0/PREDICTED: DET1 homolog [Bombyx mori]
BGIBMGA001428	9.02	4.64	0.514412	gi|512920984|ref|XP_004929770.1|/0/PREDICTED: ADAM 17-like protease-like [Bombyx mori]
BGIBMGA001430	22.93	15.64	0.682076	gi|512920564|ref|XP_004929663.1|/0/PREDICTED: integrator complex subunit 3 homolog [Bombyx mori]
BGIBMGA001431	15.11	15.22	1.00728	gi|512920552|ref|XP_004929660.1|/3.46599e-168/PREDICTED: arrestin domain-containing protein 3-like [Bombyx mori]
BGIBMGA001432	47.67	47.81	1.00294	gi|512920552|ref|XP_004929660.1|/1.46934e-61/PREDICTED: arrestin domain-containing protein 3-like [Bombyx mori]
BGIBMGA001433	21.39	7.94	0.371201	gi|512920972|ref|XP_004929767.1|/1.31437e-30/PREDICTED: A disintegrin and metalloproteinase with thrombospondin motifs 7-like [Bombyx mori]
BGIBMGA001434	15.18	10.78	0.710145	gi|512920972|ref|XP_004929767.1|/1.43664e-40/PREDICTED: A disintegrin and metalloproteinase with thrombospondin motifs 7-like [Bombyx mori]
BGIBMGA001435	28.14	15.88	0.564321	gi|512920972|ref|XP_004929767.1|/0/PREDICTED: A disintegrin and metalloproteinase with thrombospondin motifs 7-like [Bombyx mori]
BGIBMGA001436	4.88	3.5	0.717213	gi|512920540|ref|XP_004929657.1|/0/PREDICTED: leucine-rich repeat protein 1-like [Bombyx mori]
BGIBMGA001437	231.54	123.24	0.532262	gi|112982928|ref|NP_001037678.1|/3.19059e-133/eukaryotic translation initiation factor 2 subunit 2 [Bombyx mori]
BGIBMGA001438	32.69	25.96	0.794127	gi|512920528|ref|XP_004929654.1|/3.64954e-177/PREDICTED: microfibrillar-associated protein 1-like [Bombyx mori]
BGIBMGA001439	5.29	0	0	gi|512920520|ref|XP_004929652.1|/2.51481e-30/PREDICTED: uncharacterized protein LOC101737118 [Bombyx mori]
BGIBMGA001440	14.79	13.2	0.892495	gi|512929630|ref|XP_004931869.1|/3.88409e-08/PREDICTED: uncharacterized protein LOC101739430 [Bombyx mori]
BGIBMGA001441	1.9	0.44	0.231579	gi|357611147|gb|EHJ67331.1|/9.85491e-30/hypothetical protein KGM_12761 [Danaus plexippus]
BGIBMGA001443	89.86	129.06	1.43623	-
BGIBMGA001444	1490.52	38.51	0.0258366	gi|223671143|tpd|FAA00523.1|/3.5181e-106/TPA: putative cuticle protein [Bombyx mori]
BGIBMGA001445	0.68	0	0	gi|290563249|ref|NP_001166728.1|/0/cuticular protein RR-1 motif 20 precursor [Bombyx mori]
BGIBMGA001447	6.71	4.98	0.742176	gi|512920940|ref|XP_004929759.1|/1.80517e-161/PREDICTED: RNA polymerase II elongation factor ELL-like [Bombyx mori]
BGIBMGA001448	18.84	15.11	0.802017	gi|512920505|ref|XP_004929649.1|/0/PREDICTED: arginine-glutamic acid dipeptide repeats protein-like isoform X1 [Bombyx mori]
BGIBMGA001449	5.84	5.42	0.928082	gi|512920501|ref|XP_004929648.1|/1.22833e-60/PREDICTED: GRAM domain-containing protein 1B-like [Bombyx mori]
BGIBMGA001450	23.38	33.01	1.41189	gi|512920501|ref|XP_004929648.1|/5.59752e-157/PREDICTED: GRAM domain-containing protein 1B-like [Bombyx mori]
BGIBMGA001451	1.21	2.25	1.8595	gi|512920936|ref|XP_004929758.1|/6.20236e-20/PREDICTED: protein giant-lens-like [Bombyx mori]
BGIBMGA001452	42.29	0.32	0.0075668	gi|512920489|ref|XP_004929645.1|/1.12895e-106/PREDICTED: zonadhesin-like [Bombyx mori]
BGIBMGA001453	5.36	2.49	0.464552	gi|512920924|ref|XP_004929755.1|/1.35378e-30/PREDICTED: kin of IRRE-like protein 3-like [Bombyx mori]
BGIBMGA001456	17.94	11.24	0.626533	gi|512920481|ref|XP_004929643.1|/0/PREDICTED: G patch domain and KOW motifs-containing protein-like isoform X1 [Bombyx mori]
BGIBMGA001457	22.07	13.13	0.594925	gi|512920917|ref|XP_004929753.1|/1.14956e-180/PREDICTED: chromatin assembly factor 1 subunit A-like [Bombyx mori]
BGIBMGA001458	21.65	23.66	1.09284	gi|112982906|ref|NP_001036922.1|/0/MAP kinse-ERK kinase [Bombyx mori]
BGIBMGA001459	31.4	21.82	0.694904	gi|262034627|gb|ACY06938.1|/5.99365e-07/putative cuticle protein CPH43 [Bombyx mori]
BGIBMGA001460	104.82	93.96	0.896394	gi|512920469|ref|XP_004929640.1|/3.55727e-89/PREDICTED: uncharacterized protein LOC101735428 [Bombyx mori]
BGIBMGA001461	26.75	39.02	1.45869	gi|512920465|ref|XP_004929639.1|/9.95359e-132/PREDICTED: alpha-tocopherol transfer protein-like [Bombyx mori]
BGIBMGA001462	2.63	14.03	5.3346	gi|512920449|ref|XP_004929635.1|/1.36701e-161/PREDICTED: uncharacterized protein LOC101746774 [Bombyx mori]
BGIBMGA001463	17.04	11	0.64554	gi|512920442|ref|XP_004929633.1|/0/PREDICTED: uncharacterized protein LOC101746488 [Bombyx mori]
BGIBMGA001464	39.5	31.33	0.793165	gi|512920434|ref|XP_004929631.1|/0/PREDICTED: mitochondrial inner membrane protein OXA1L-like [Bombyx mori]
BGIBMGA001467	8.97	3.92	0.437012	gi|512920419|ref|XP_004929628.1|/0/PREDICTED: ubiquitin-like modifier-activating enzyme ATG7-like [Bombyx mori]
BGIBMGA001468	13.56	11.55	0.85177	gi|512920883|ref|XP_004929744.1|/8.69025e-74/PREDICTED: protein pygopus-like [Bombyx mori]
BGIBMGA001469	22.34	3.46	0.154879	gi|148298650|ref|NP_001091782.1|/1.10824e-48/chemosensory protein 16 precursor [Bombyx mori]
BGIBMGA001470	16.47	13.03	0.791135	gi|512920879|ref|XP_004929743.1|/0/PREDICTED: mucin-17-like [Bombyx mori]
BGIBMGA001471	2165.59	1787.36	0.825346	gi|112984352|ref|NP_001037209.1|/4.76927e-73/ribosomal protein S15 [Bombyx mori]
BGIBMGA001472	2.16	4.72	2.18519	gi|512920400|ref|XP_004929623.1|/0/PREDICTED: bumetanide-sensitive sodium-(potassium)-chloride cotransporter-like [Bombyx mori]
BGIBMGA001473	1.87	0.33	0.176471	gi|512920867|ref|XP_004929740.1|/0/PREDICTED: bumetanide-sensitive sodium-(potassium)-chloride cotransporter-like, partial [Bombyx mori]
BGIBMGA001474	44.53	22.44	0.50393	gi|512920392|ref|XP_004929621.1|/2.50076e-85/PREDICTED: 39S ribosomal protein L23, mitochondrial-like [Bombyx mori]
BGIBMGA001475	13.28	13.19	0.993223	gi|512920381|ref|XP_004929619.1|/5.98838e-165/PREDICTED: uncharacterized protein LOC101744275 isoform X1 [Bombyx mori]
BGIBMGA001476	23.98	15.82	0.659716	gi|512920859|ref|XP_004929738.1|/1.25011e-164/PREDICTED: 2-oxoglutarate and iron-dependent oxygenase domain-containing protein 3-like [Bombyx mori]
BGIBMGA001477	19.16	11.9	0.621086	gi|512920369|ref|XP_004929616.1|/0/PREDICTED: DNA ligase 1-like isoform X1 [Bombyx mori]
BGIBMGA001478	16.86	11	0.652432	gi|512920361|ref|XP_004929614.1|/0/PREDICTED: LOW QUALITY PROTEIN: protein SMG5-like [Bombyx mori]
BGIBMGA001479	2.26	4.55	2.01327	gi|512920855|ref|XP_004929737.1|/3.60005e-165/PREDICTED: uncharacterized protein LOC101736580 [Bombyx mori]
BGIBMGA001480	1161.52	1531.52	1.31855	gi|379698934|ref|NP_001243938.1|/7.37655e-49/insect intestinal mucin precursor [Bombyx mori]
BGIBMGA001481	9.35	28.56	3.05455	gi|512920348|ref|XP_004929610.1|/4.83981e-108/PREDICTED: protein AF-9-like isoform X3 [Bombyx mori]
BGIBMGA001482	119.62	73.62	0.615449	gi|512920337|ref|XP_004929607.1|/2.61782e-42/PREDICTED: UPF0729 protein AAEL015238-like [Bombyx mori]
BGIBMGA001483	2798.98	1946.52	0.695439	gi|112984008|ref|NP_001037267.1|/1.92026e-61/ribosomal protein S17 [Bombyx mori]
BGIBMGA001484	6.02	8.03	1.33389	gi|512920334|ref|XP_004929606.1|/4.71572e-165/PREDICTED: ubiquitin carboxyl-terminal hydrolase 3-like [Bombyx mori]
BGIBMGA001488	0.29	0.27	0.931034	gi|512920847|ref|XP_004929735.1|/7.24697e-165/PREDICTED: forkhead box protein C1-like [Bombyx mori]
BGIBMGA001489	0.18	0.17	0.944444	gi|512920330|ref|XP_004929605.1|/1.51887e-134/PREDICTED: uncharacterized protein LOC101742405 [Bombyx mori]
BGIBMGA001490	301.66	225.63	0.747961	gi|112983564|ref|NP_001037356.1|/6.53093e-130/45 kDa immunophilin FKBP45 [Bombyx mori]
BGIBMGA001491	494.05	858.39	1.73746	gi|512920851|ref|XP_004929736.1|/2.28439e-98/PREDICTED: chondroitin proteoglycan 2-like [Bombyx mori]
BGIBMGA001492	2.63	0	0	gi|512939335|ref|XP_004934215.1|/1.29665e-65/PREDICTED: uncharacterized protein LOC101735720 [Bombyx mori]
BGIBMGA001493	0.3	0.78	2.6	gi|357604560|gb|EHJ64236.1|/0/hypothetical protein KGM_12306 [Danaus plexippus]
BGIBMGA001494	24.75	14.33	0.57899	gi|512920351|ref|XP_004929611.1|/0/PREDICTED: protein ENL-like [Bombyx mori]
BGIBMGA001495	63.87	40.68	0.636919	gi|512920365|ref|XP_004929615.1|/4.54832e-172/PREDICTED: ubiquitin-like protein 7-like [Bombyx mori]
BGIBMGA001496	38.46	24.57	0.638846	gi|512920377|ref|XP_004929618.1|/7.1835e-109/PREDICTED: uncharacterized protein LOC101744136 [Bombyx mori]
BGIBMGA001497	11.29	8.36	0.740478	gi|512920875|ref|XP_004929742.1|/0/PREDICTED: uncharacterized protein LOC101737263 [Bombyx mori]
BGIBMGA001498	177.32	203.74	1.149	gi|512920408|ref|XP_004929625.1|/0/PREDICTED: synaptic vesicle glycoprotein 2B-like isoform X1 [Bombyx mori]
BGIBMGA001499	9.96	4.33	0.434739	gi|512920416|ref|XP_004929627.1|/1.83679e-143/PREDICTED: uncharacterized protein LOC101745487 [Bombyx mori]
BGIBMGA001500	76.26	47.59	0.624049	gi|357626965|gb|EHJ76838.1|/4.4385e-128/mitochondrial ribosomal protein L2 [Danaus plexippus]
BGIBMGA001501	3173.19	2881.82	0.908178	gi|112982661|ref|NP_001037566.1|/1.21705e-115/ribosomal protein S6 [Bombyx mori]
BGIBMGA001502	18.58	7.66	0.412271	gi|300068969|ref|NP_001177770.1|/6.26244e-137/geranylgeranyltransferase type I beta subunit [Bombyx mori]
BGIBMGA001503	0.17	0.16	0.941176	gi|699251087|ref|XP_009858046.1|/4.0429e-27/PREDICTED: uncharacterized protein LOC104265527, partial [Ciona intestinalis]
BGIBMGA001504	75.33	163.14	2.16567	gi|512920899|ref|XP_004929748.1|/8.3262e-149/PREDICTED: chondroitin proteoglycan 2-like, partial [Bombyx mori]
BGIBMGA001506	478.15	103.89	0.217275	gi|512920430|ref|XP_004929630.1|/2.74795e-91/PREDICTED: pancreatic lipase-related protein 2-like [Bombyx mori]
BGIBMGA001507	177.64	93.97	0.528991	gi|512920426|ref|XP_004929629.1|/0/PREDICTED: pancreatic triacylglycerol lipase-like [Bombyx mori]
BGIBMGA001508	1095.49	371.88	0.339465	gi|512920430|ref|XP_004929630.1|/3.60398e-180/PREDICTED: pancreatic lipase-related protein 2-like [Bombyx mori]
BGIBMGA001509	16.28	12.72	0.781327	gi|512920438|ref|XP_004929632.1|/0/PREDICTED: U3 small nucleolar RNA-associated protein 15 homolog [Bombyx mori]
BGIBMGA001510	12.49	12.93	1.03523	gi|512920906|ref|XP_004929750.1|/0/PREDICTED: C-myc promoter-binding protein-like [Bombyx mori]
BGIBMGA001511	34.38	29.84	0.867946	gi|512920446|ref|XP_004929634.1|/9.46129e-117/PREDICTED: alpha-tocopherol transfer protein-like [Bombyx mori]
BGIBMGA001512	13.23	15.49	1.17082	gi|512920910|ref|XP_004929751.1|/0/PREDICTED: casein kinase I isoform gamma-3-like [Bombyx mori]
BGIBMGA001513	23.79	16.69	0.701555	gi|357617508|gb|EHJ70834.1|/0/furin-like convetase [Danaus plexippus]
BGIBMGA001516	8.5	3.16	0.371765	gi|512920477|ref|XP_004929642.1|/1.70435e-17/PREDICTED: uncharacterized protein LOC101735803 [Bombyx mori]
BGIBMGA001517	8.48	10.14	1.19575	-
BGIBMGA001519	3.76	10.48	2.78723	-
BGIBMGA001522	7.24	6.17	0.85221	gi|512920932|ref|XP_004929757.1|/0/PREDICTED: elongation factor Tu GTP-binding domain-containing protein 1-like [Bombyx mori]
BGIBMGA001523	13.72	5.66	0.412536	gi|512920493|ref|XP_004929646.1|/5.20343e-35/PREDICTED: elongation factor Tu GTP-binding domain-containing protein 1-like [Bombyx mori]
BGIBMGA001524	0	0.69	NEW	gi|512920497|ref|XP_004929647.1|/5.53933e-53/PREDICTED: uncharacterized protein LOC101736415 [Bombyx mori]
BGIBMGA001525	48.46	27.82	0.574082	gi|512920944|ref|XP_004929760.1|/0/PREDICTED: LOW QUALITY PROTEIN: tyrosine--tRNA ligase, cytoplasmic-like [Bombyx mori]
BGIBMGA001527	2.16	0	0	gi|357625308|gb|EHJ75796.1|/1.2875e-09/hypothetical protein KGM_07341 [Danaus plexippus]
BGIBMGA001528	11.09	6.9	0.622182	gi|512920948|ref|XP_004929761.1|/0/PREDICTED: flocculation protein FLO11-like [Bombyx mori]
BGIBMGA001530	0.27	0.25	0.925926	gi|512920956|ref|XP_004929763.1|/0/PREDICTED: small conductance calcium-activated potassium channel protein-like [Bombyx mori]
BGIBMGA001531	2.76	0.93	0.336957	gi|197209910|ref|NP_001127719.1|/0/neuropeptide receptor A21 [Bombyx mori]
BGIBMGA001533	0.82	0.25	0.304878	gi|357621879|gb|EHJ73549.1|/6.72184e-103/hypothetical protein KGM_02657 [Danaus plexippus]
BGIBMGA001534	143.01	1.1	0.00769177	gi|514256396|gb|AGO45859.1|/1.6408e-60/acyl-CoA desaturase BmorVPAE [Bombyx mori]
BGIBMGA001535	1.87	0	0	gi|512920520|ref|XP_004929652.1|/1.3117e-117/PREDICTED: uncharacterized protein LOC101737118 [Bombyx mori]
BGIBMGA001536	26.01	21.07	0.810073	gi|512920536|ref|XP_004929656.1|/0/PREDICTED: beta-ureidopropionase-like [Bombyx mori]
BGIBMGA001537	41.38	26.9	0.650072	gi|512920532|ref|XP_004929655.1|/0/PREDICTED: 28S ribosomal protein S30, mitochondrial-like [Bombyx mori]
BGIBMGA001538	7.48	7.8	1.04278	gi|304307733|ref|NP_001182006.1|/0/elongator complex protein 1 [Bombyx mori]
BGIBMGA001539	14.6	11.04	0.756164	gi|512920544|ref|XP_004929658.1|/4.47871e-147/PREDICTED: G kinase-anchoring protein 1-like isoform X1 [Bombyx mori]
BGIBMGA001540	28.58	31.27	1.09412	gi|512920556|ref|XP_004929661.1|/0/PREDICTED: regulator of nonsense transcripts 1 homolog [Bombyx mori]
BGIBMGA001541	29.68	14.92	0.502695	gi|512920560|ref|XP_004929662.1|/9.21092e-40/PREDICTED: stress-induced-phosphoprotein 1-like [Bombyx mori]
BGIBMGA001542	53.36	39.16	0.733883	gi|512920568|ref|XP_004929664.1|/0/PREDICTED: myelin expression factor 2-like isoform X1 [Bombyx mori]
BGIBMGA001543	1.79	0	0	gi|254939543|ref|NP_001157209.1|/2.81681e-20/olfactory receptor 8 [Bombyx mori]
BGIBMGA001546	11.02	9.77	0.88657	gi|512920980|ref|XP_004929769.1|/0/PREDICTED: dynein heavy chain, cytoplasmic-like [Bombyx mori]
BGIBMGA001547	36.4	24.94	0.685165	gi|512920980|ref|XP_004929769.1|/0/PREDICTED: dynein heavy chain, cytoplasmic-like [Bombyx mori]
BGIBMGA001548	40.43	30.84	0.7628	gi|512920602|ref|XP_004929673.1|/0/PREDICTED: tyrosine-protein kinase CSK-like [Bombyx mori]
BGIBMGA001549	4929	2035.48	0.41296	gi|512920630|ref|XP_004929680.1|/1.19236e-79/PREDICTED: polyubiquitin-C-like isoform X1 [Bombyx mori]
BGIBMGA001550	18.39	10.54	0.573138	gi|289803005|ref|NP_001166283.1|/0/cyclin dependent kinase 7 [Bombyx mori]
BGIBMGA001551	98.78	79.98	0.809678	gi|512920622|ref|XP_004929678.1|/0/PREDICTED: ubiquilin-1-like isoform X2 [Bombyx mori]
BGIBMGA001552	23.02	19.93	0.865769	gi|512920646|ref|XP_004929684.1|/0/PREDICTED: probable phospholipid-transporting ATPase ID-like [Bombyx mori]
BGIBMGA001553	44.13	26.42	0.598686	gi|512920646|ref|XP_004929684.1|/0/PREDICTED: probable phospholipid-transporting ATPase ID-like [Bombyx mori]
BGIBMGA001554	9.97	12.34	1.23771	gi|512920650|ref|XP_004929685.1|/1.18145e-79/PREDICTED: ribosomal biogenesis protein LAS1L-like [Bombyx mori]
BGIBMGA001556	39.41	17.82	0.45217	gi|146424700|dbj|BAF62110.1|/1.27282e-86/phosphomevalonate kinase [Bombyx mori]
BGIBMGA001557	0.54	0.8	1.48148	gi|217330564|ref|NP_001136084.1|/0/voltage-gated sodium channel alpha subunit [Bombyx mori]
BGIBMGA001558	23.48	15.78	0.672061	gi|512920681|ref|XP_004929693.1|/0/PREDICTED: isoleucine--tRNA ligase, cytoplasmic-like [Bombyx mori]
BGIBMGA001559	5.63	6.51	1.15631	gi|512920685|ref|XP_004929694.1|/0/PREDICTED: endophilin-A-like isoform X1 [Bombyx mori]
BGIBMGA001560	5.38	3.74	0.695167	gi|512920733|ref|XP_004929706.1|/0/PREDICTED: ras GTPase-activating protein 1-like [Bombyx mori]
BGIBMGA001561	9.78	2.82	0.288344	gi|512920741|ref|XP_004929708.1|/0/PREDICTED: protein prenyltransferase alpha subunit repeat-containing protein 1-like [Bombyx mori]
BGIBMGA001562	0	1.09	NEW	gi|642938501|ref|XP_008198042.1|/4.41403e-26/PREDICTED: phorbol ester/diacylglycerol-binding protein unc-13-like [Tribolium castaneum]
BGIBMGA001563	1.91	0	0	gi|357630079|gb|EHJ78462.1|/8.11963e-52/hypothetical protein KGM_17040 [Danaus plexippus]
BGIBMGA001564	0.59	1.09	1.84746	gi|512921012|ref|XP_004929777.1|/2.01117e-150/PREDICTED: protein split ends-like [Bombyx mori]
BGIBMGA001565	0.59	0	0	gi|357618621|gb|EHJ71534.1|/3.89736e-36/hypothetical protein KGM_02292 [Danaus plexippus]
BGIBMGA001566	0.73	0.38	0.520548	gi|512921020|ref|XP_004929779.1|/0/PREDICTED: protein unc-13 homolog A-like [Bombyx mori]
BGIBMGA001567	5.37	5.45	1.0149	gi|512921024|ref|XP_004929780.1|/7.76152e-18/PREDICTED: actin-binding Rho-activating protein-like [Bombyx mori]
BGIBMGA001568	19.8	34.99	1.76717	gi|512921028|ref|XP_004929781.1|/0/PREDICTED: sucrase-isomaltase, intestinal-like [Bombyx mori]
BGIBMGA001569	48.83	44	0.901085	gi|512921032|ref|XP_004929782.1|/0/PREDICTED: lysosomal alpha-glucosidase-like [Bombyx mori]
BGIBMGA001570	90.72	141.95	1.5647	gi|114052573|ref|NP_001040481.1|/1.09617e-176/phosphoribosyl pyrophosphate synthetase [Bombyx mori]
BGIBMGA001571	0	1.59	NEW	gi|169234688|ref|NP_001108465.1|/7.82372e-31/glutathione S-transferase epsilon 6 [Bombyx mori]
BGIBMGA001572	6.64	4.87	0.733434	gi|512920749|ref|XP_004929710.1|/0/PREDICTED: probable ATP-dependent RNA helicase DHX34-like [Bombyx mori]
BGIBMGA001573	0	2.03	NEW	gi|433339067|dbj|BAM73886.1|/0/cytochrome P450 [Bombyx mori]
BGIBMGA001575	11.52	5.45	0.47309	gi|512921056|ref|XP_004929788.1|/0/PREDICTED: LOW QUALITY PROTEIN: centrosome-associated zinc finger protein CP190-like [Bombyx mori]
BGIBMGA001576	20.27	9.17	0.452393	gi|512921056|ref|XP_004929788.1|/0/PREDICTED: LOW QUALITY PROTEIN: centrosome-associated zinc finger protein CP190-like [Bombyx mori]
BGIBMGA001577	0.4	1.31	3.275	gi|512920765|ref|XP_004929714.1|/0/PREDICTED: uncharacterized protein LOC101744858 [Bombyx mori]
BGIBMGA001578	17.11	12.24	0.715371	gi|512920773|ref|XP_004929716.1|/6.1621e-102/PREDICTED: dolichol kinase-like [Bombyx mori]
BGIBMGA001579	10.66	7	0.65666	gi|512920777|ref|XP_004929717.1|/0/PREDICTED: nuclear cap-binding protein subunit 1-like [Bombyx mori]
BGIBMGA001580	23.22	17.68	0.761413	gi|512920777|ref|XP_004929717.1|/4.89641e-142/PREDICTED: nuclear cap-binding protein subunit 1-like [Bombyx mori]
BGIBMGA001581	28.97	23.84	0.82292	gi|116518232|gb|ABJ99462.1|/8.51309e-171/mrg [Bombyx mori]
BGIBMGA001582	4133.05	3077.08	0.744506	gi|114052272|ref|NP_001040465.1|/1.60957e-36/tropomyosin-2 isoform 2 [Bombyx mori]
BGIBMGA001583	97.15	49.66	0.511168	gi|357621410|gb|EHJ73254.1|/6.34528e-58/hypothetical protein KGM_04777 [Danaus plexippus]
BGIBMGA001584	1199.66	946.72	0.789157	gi|153792609|ref|NP_001093277.1|/2.07744e-47/tropomyosin-2 isoform 4 [Bombyx mori]
BGIBMGA001585	1696.48	1230.33	0.725225	gi|332022580|gb|EGI62882.1|/3.84173e-64/Tropomyosin [Acromyrmex echinatior]
BGIBMGA001586	33.06	19.27	0.58288	-
BGIBMGA001587	3877.66	2695.24	0.695069	gi|114052020|ref|NP_001040445.1|/4.55122e-136/tropomyosin-1 [Bombyx mori]
BGIBMGA001588	0.55	2.56	4.65455	gi|512921063|ref|XP_004929789.1|/1.17452e-47/PREDICTED: synaptotagmin-4-like [Bombyx mori]
BGIBMGA001589	0.88	0.27	0.306818	gi|512921063|ref|XP_004929789.1|/5.67104e-146/PREDICTED: synaptotagmin-4-like [Bombyx mori]
BGIBMGA001590	12.61	9.39	0.744647	gi|512921070|ref|XP_004929791.1|/0/PREDICTED: OTU domain-containing protein 7B-like [Bombyx mori]
BGIBMGA001591	10.27	7.91	0.770204	gi|512920785|ref|XP_004929719.1|/0/PREDICTED: mucin-4-like isoform X2 [Bombyx mori]
BGIBMGA001592	0.32	0	0	gi|114053147|ref|NP_001040532.1|/3.05919e-148/vacuolar ATP synthase subunit D [Bombyx mori]
BGIBMGA001593	272.1	193.03	0.709408	gi|114051728|ref|NP_001040176.1|/1.04214e-83/NADH dehydrogenase (ubiquinone) 1 alpha subcomplex, 13 [Bombyx mori]
BGIBMGA001594	20.25	22.13	1.09284	gi|512921074|ref|XP_004929792.1|/1.2186e-168/PREDICTED: phosphatidylinositol 5-phosphate 4-kinase type-2 alpha-like [Bombyx mori]
BGIBMGA001595	1084.98	1344.38	1.23908	gi|284813565|ref|NP_001165388.1|/0/aliphatic nitrilase [Bombyx mori]
BGIBMGA001596	0	1	NEW	gi|512920805|ref|XP_004929724.1|/8.55137e-68/PREDICTED: acyl-coenzyme A thioesterase 13-like [Bombyx mori]
BGIBMGA001597	159.64	193.2	1.21022	gi|512920820|ref|XP_004929728.1|/9.81412e-42/PREDICTED: uncharacterized protein LOC101747082 [Bombyx mori]
BGIBMGA001599	31.47	32.1	1.02002	gi|512920824|ref|XP_004929729.1|/0/PREDICTED: organic cation transporter protein-like [Bombyx mori]
BGIBMGA001600	7.27	8.99	1.23659	gi|512920828|ref|XP_004929730.1|/0/PREDICTED: organic cation transporter protein-like [Bombyx mori]
BGIBMGA001601	25.89	8.91	0.344148	gi|512920832|ref|XP_004929731.1|/1.50758e-170/PREDICTED: organic cation transporter protein-like [Bombyx mori]
BGIBMGA001602	3.86	4.01	1.03886	gi|512920839|ref|XP_004929733.1|/0/PREDICTED: histone H4 transcription factor-like [Bombyx mori]
BGIBMGA001603	0.38	0.71	1.86842	gi|357615610|gb|EHJ69750.1|/1.1996e-25/putative pol-like protein [Danaus plexippus]
BGIBMGA001605	39.56	15.12	0.382204	-
BGIBMGA001606	0	0.48	NEW	gi|156388133|ref|XP_001634556.1|/7.37297e-07/predicted protein [Nematostella vectensis]
BGIBMGA001607	13.78	23.45	1.70174	gi|512889472|ref|XP_004922285.1|/1.31671e-38/PREDICTED: alpha-1,6-mannosyl-glycoprotein 2-beta-N-acetylglucosaminyltransferase-like [Bombyx mori]
BGIBMGA001608	26.41	20.04	0.758803	gi|512889472|ref|XP_004922285.1|/0/PREDICTED: alpha-1,6-mannosyl-glycoprotein 2-beta-N-acetylglucosaminyltransferase-like [Bombyx mori]
BGIBMGA001609	11.73	30.41	2.5925	gi|512889459|ref|XP_004922282.1|/0/PREDICTED: UDP-N-acetylhexosamine pyrophosphorylase-like protein 1-like [Bombyx mori]
BGIBMGA001610	1.78	2.89	1.6236	gi|512889452|ref|XP_004922281.1|/0/PREDICTED: regulator of G-protein signaling 7-like [Bombyx mori]
BGIBMGA001611	17.74	27.78	1.56595	gi|512889758|ref|XP_004922365.1|/1.09693e-166/PREDICTED: trichohyalin-like [Bombyx mori]
BGIBMGA001612	20.9	4.97	0.237799	gi|512889443|ref|XP_004922279.1|/1.93209e-91/PREDICTED: PR domain zinc finger protein 16-like [Bombyx mori]
BGIBMGA001613	13.02	19.01	1.46006	gi|512889439|ref|XP_004922278.1|/2.80592e-180/PREDICTED: probable galactose-1-phosphate uridylyltransferase-like [Bombyx mori]
BGIBMGA001614	5.49	2.64	0.480874	gi|512889751|ref|XP_004922363.1|/1.20285e-127/PREDICTED: uncharacterized protein LOC101735822 [Bombyx mori]
BGIBMGA001615	6.7	4.97	0.741791	gi|512889747|ref|XP_004922362.1|/1.30973e-78/PREDICTED: zinc finger protein 480-like [Bombyx mori]
BGIBMGA001616	36.77	36.56	0.994289	gi|512889744|ref|XP_004922361.1|/0/PREDICTED: guanine nucleotide-binding protein-like 1-like [Bombyx mori]
BGIBMGA001617	0.34	0	0	-
BGIBMGA001618	8.56	6.62	0.773364	gi|512889737|ref|XP_004922359.1|/1.78469e-11/PREDICTED: nucleolysin TIA-1 isoform p40-like [Bombyx mori]
BGIBMGA001619	1.88	0.7	0.37234	gi|512889737|ref|XP_004922359.1|/4.26377e-110/PREDICTED: nucleolysin TIA-1 isoform p40-like [Bombyx mori]
BGIBMGA001620	25.64	27.15	1.05889	gi|568889806|ref|XP_006543811.1|/6.77235e-52/PREDICTED: putative GPI-anchored protein PB15E9.01c-like isoform X3 [Mus musculus]
BGIBMGA001621	13.83	7.17	0.518438	gi|512889421|ref|XP_004922273.1|/1.41031e-120/PREDICTED: suppressor protein SRP40-like [Bombyx mori]
BGIBMGA001622	0	0.61	NEW	gi|512889415|ref|XP_004922272.1|/9.4062e-46/PREDICTED: uncharacterized protein LOC101745021 [Bombyx mori]
BGIBMGA001623	19.18	13.63	0.710636	gi|512889411|ref|XP_004922271.1|/5.32554e-157/PREDICTED: zinc finger and BTB domain-containing protein 41-like [Bombyx mori]
BGIBMGA001624	4.25	4.58	1.07765	gi|512889725|ref|XP_004922355.1|/0/PREDICTED: zinc finger protein Xfin-like [Bombyx mori]
BGIBMGA001627	303.77	360.77	1.18764	gi|357625250|gb|EHJ75755.1|/2.28236e-38/hypothetical protein KGM_01391 [Danaus plexippus]
BGIBMGA001628	9.44	9.68	1.02542	gi|512889390|ref|XP_004922267.1|/1.99923e-90/PREDICTED: zinc finger protein 62-like [Bombyx mori]
BGIBMGA001629	13.71	6.18	0.450766	gi|512885544|ref|XP_004921612.1|/4.55339e-145/PREDICTED: juvenile hormone esterase-like [Bombyx mori]
BGIBMGA001630	13.59	15.27	1.12362	gi|512885950|ref|XP_004921681.1|/1.28876e-129/PREDICTED: juvenile hormone esterase-like [Bombyx mori]
BGIBMGA001631	1.07	1.32	1.23364	-
BGIBMGA001632	2.3	2.72	1.18261	gi|512889370|ref|XP_004922261.1|/0/PREDICTED: zinc finger and BTB domain-containing protein 41-like [Bombyx mori]
BGIBMGA001635	0.57	0.13	0.22807	gi|512889684|ref|XP_004922344.1|/0/PREDICTED: heat shock protein 68-like [Bombyx mori]
BGIBMGA001636	0.84	0.52	0.619048	gi|357624036|gb|EHJ74950.1|/1.87286e-21/hatching enzyme [Danaus plexippus]
BGIBMGA001637	13.8	22.02	1.59565	gi|512889351|ref|XP_004922255.1|/2.14716e-122/PREDICTED: histone chaperone asf1-like [Bombyx mori]
BGIBMGA001638	50.28	52.9	1.05211	gi|512889672|ref|XP_004922341.1|/0/PREDICTED: xaa-Pro aminopeptidase 1-like, partial [Bombyx mori]
BGIBMGA001639	11.37	29.76	2.61741	gi|512889347|ref|XP_004922254.1|/0/PREDICTED: xaa-Pro aminopeptidase 1-like [Bombyx mori]
BGIBMGA001640	45.69	99.15	2.17006	gi|512889347|ref|XP_004922254.1|/5.20668e-153/PREDICTED: xaa-Pro aminopeptidase 1-like [Bombyx mori]
BGIBMGA001641	0.33	0.93	2.81818	gi|645018356|ref|XP_008211798.1|/4.19979e-72/PREDICTED: endoplasmic reticulum aminopeptidase 2-like isoform X2 [Nasonia vitripennis]
BGIBMGA001642	0.83	1.08	1.3012	gi|357624046|gb|EHJ74954.1|/2.77323e-148/hypothetical protein KGM_12858 [Danaus plexippus]
BGIBMGA001643	2.7	9.61	3.55926	gi|512889335|ref|XP_004922251.1|/7.42739e-150/PREDICTED: lipopolysaccharide-induced tumor necrosis factor-alpha factor-like [Bombyx mori]
BGIBMGA001644	9.74	25.3	2.59754	gi|512889664|ref|XP_004922339.1|/0/PREDICTED: la-related protein 1-like [Bombyx mori]
BGIBMGA001645	49.99	38.82	0.776555	gi|512889331|ref|XP_004922250.1|/1.16993e-130/PREDICTED: uncharacterized protein LOC101741417 [Bombyx mori]
BGIBMGA001646	20.62	16.6	0.805044	gi|512889321|ref|XP_004922247.1|/0/PREDICTED: uncharacterized protein LOC101741044 [Bombyx mori]
BGIBMGA001647	68.52	55.39	0.808377	gi|512889321|ref|XP_004922247.1|/2.12189e-20/PREDICTED: uncharacterized protein LOC101741044 [Bombyx mori]
BGIBMGA001648	29.47	25.29	0.858161	gi|512889656|ref|XP_004922337.1|/0/PREDICTED: ferrochelatase, mitochondrial-like [Bombyx mori]
BGIBMGA001650	15.19	14.66	0.965109	gi|512889652|ref|XP_004922336.1|/0/PREDICTED: leishmanolysin-like peptidase-like [Bombyx mori]
BGIBMGA001651	1	1.4	1.4	gi|1172025|sp|P09971.3|PBAN_BOMMO/6.8537e-96/RecName: Full=PBAN-type neuropeptides; AltName: Full=Neo-PBAN; AltName: Full=Pheromone/pyrokinin biosynthesis-activating neuropeptide; Contains: RecName: Full=Diapause hormone; Short=DH; AltName: Full=DH-PBAN; Contains: RecName: Full=Alpha-SG neuropeptide; Short=Alpha-SGNP; Contains: RecName: Full=Beta-SG neuropeptide; Short=Beta-SGNP; Contains: RecNam…
BGIBMGA001652	0	0.49	NEW	gi|357611059|gb|EHJ67285.1|/4.01251e-21/hypothetical protein KGM_03742 [Danaus plexippus]
BGIBMGA001653	2.44	5.72	2.34426	gi|357616634|gb|EHJ70294.1|/9.88408e-12/hypothetical protein KGM_22381 [Danaus plexippus]
BGIBMGA001654	2.83	1.97	0.696113	gi|512889256|ref|XP_004922230.1|/6.67433e-112/PREDICTED: uncharacterized protein LOC101739061 [Bombyx mori]
BGIBMGA001655	14.91	14.78	0.991281	gi|512889244|ref|XP_004922227.1|/1.87296e-144/PREDICTED: sorting nexin-16-like [Bombyx mori]
BGIBMGA001656	23.45	18.35	0.782516	gi|512889629|ref|XP_004922330.1|/0/PREDICTED: zinc finger protein 808-like [Bombyx mori]
BGIBMGA001657	1	2.03	2.03	gi|512889621|ref|XP_004922328.1|/9.58231e-115/PREDICTED: uncharacterized protein LOC101741899 [Bombyx mori]
BGIBMGA001658	3.57	3.64	1.01961	gi|512889617|ref|XP_004922327.1|/1.22446e-150/PREDICTED: zinc finger protein 567-like [Bombyx mori]
BGIBMGA001659	4.24	1.12	0.264151	gi|512889613|ref|XP_004922326.1|/9.05102e-72/PREDICTED: zinc finger and BTB domain-containing protein 17-like [Bombyx mori]
BGIBMGA001660	7.72	8.24	1.06736	gi|512889215|ref|XP_004922220.1|/1.03335e-89/PREDICTED: zinc finger protein 70-like isoform X2 [Bombyx mori]
BGIBMGA001661	16.76	12.34	0.736277	gi|512889211|ref|XP_004922218.1|/4.05769e-97/PREDICTED: zinc finger protein 62 homolog [Bombyx mori]
BGIBMGA001662	21.21	12.68	0.597831	gi|357618857|gb|EHJ71667.1|/2.66049e-65/hypothetical protein KGM_09173 [Danaus plexippus]
BGIBMGA001663	1.19	1.93	1.62185	gi|512889602|ref|XP_004922323.1|/1.97414e-42/PREDICTED: uncharacterized protein LOC101741194 [Bombyx mori]
BGIBMGA001664	5.02	0.72	0.143426	gi|512889199|ref|XP_004922215.1|/0/PREDICTED: solute carrier family 2, facilitated glucose transporter member 1 [Bombyx mori]
BGIBMGA001666	24.59	21.91	0.891013	gi|512889191|ref|XP_004922213.1|/3.61966e-169/PREDICTED: bromodomain-containing protein 8-like [Bombyx mori]
BGIBMGA001668	11.41	9.71	0.851008	gi|114052995|ref|NP_001040499.1|/7.74985e-23/Erg28-domain containing protein [Bombyx mori]
BGIBMGA001669	79.44	55.49	0.698515	gi|512889183|ref|XP_004922211.1|/3.01988e-169/PREDICTED: LOW QUALITY PROTEIN: solute carrier family 25 member 44-like [Bombyx mori]
BGIBMGA001670	16.32	14.84	0.909314	gi|512889173|ref|XP_004922208.1|/0/PREDICTED: cytoplasmic FMR1-interacting protein-like [Bombyx mori]
BGIBMGA001672	0.62	0	0	gi|357616662|gb|EHJ70318.1|/2.00337e-39/hypothetical protein KGM_07961 [Danaus plexippus]
BGIBMGA001673	0	0.64	NEW	-
BGIBMGA001674	3.9	6.03	1.54615	gi|512889563|ref|XP_004922313.1|/1.59136e-60/PREDICTED: uncharacterized protein LOC101739668 [Bombyx mori]
BGIBMGA001675	3.09	4.74	1.53398	gi|512889563|ref|XP_004922313.1|/0/PREDICTED: uncharacterized protein LOC101739668 [Bombyx mori]
BGIBMGA001676	0	0.2	NEW	gi|512889134|ref|XP_004922202.1|/0/PREDICTED: uncharacterized protein LOC101746930 isoform X1 [Bombyx mori]
BGIBMGA001677	7.65	8.88	1.16078	gi|512889559|ref|XP_004922312.1|/0/PREDICTED: uncharacterized protein LOC101739527 [Bombyx mori]
BGIBMGA001678	2.89	5.6	1.93772	gi|112983364|ref|NP_001037626.1|/0/neverland [Bombyx mori]
BGIBMGA001679	16.45	9.54	0.579939	gi|512889095|ref|XP_004922196.1|/1.62823e-52/PREDICTED: gametocyte-specific factor 1-like [Bombyx mori]
BGIBMGA001680	3.54	2.61	0.737288	gi|512889084|ref|XP_004922194.1|/0/PREDICTED: zinc finger protein 583-like [Bombyx mori]
BGIBMGA001681	3.77	3.16	0.838196	gi|512889551|ref|XP_004922309.1|/0/PREDICTED: zinc finger protein 227-like [Bombyx mori]
BGIBMGA001682	9.31	3.89	0.41783	gi|512889545|ref|XP_004922307.1|/1.86116e-111/PREDICTED: zinc finger protein 98-like [Bombyx mori]
BGIBMGA001683	62.81	216.2	3.44213	gi|512889046|ref|XP_004922187.1|/0/PREDICTED: tubulin beta-1 chain-like [Bombyx mori]
BGIBMGA001684	4.6	2.92	0.634783	gi|512889034|ref|XP_004922185.1|/0/PREDICTED: zinc finger protein 227-like [Bombyx mori]
BGIBMGA001685	4.03	6.42	1.59305	gi|512889522|ref|XP_004922300.1|/0/PREDICTED: zinc finger protein 600-like [Bombyx mori]
BGIBMGA001686	11.69	8.25	0.705731	gi|512889013|ref|XP_004922182.1|/0/PREDICTED: uncharacterized protein LOC101743619 [Bombyx mori]
BGIBMGA001688	1.12	1.91	1.70536	gi|512889007|ref|XP_004922181.1|/1.03691e-71/PREDICTED: dynein light chain 1, axonemal-like [Bombyx mori]
BGIBMGA001689	3.99	2.91	0.729323	gi|512889516|ref|XP_004922298.1|/0/PREDICTED: zinc finger protein 845-like [Bombyx mori]
BGIBMGA001690	2.9	4.85	1.67241	gi|512888962|ref|XP_004922173.1|/0/PREDICTED: uncharacterized protein LOC101742376 [Bombyx mori]
BGIBMGA001691	0.8	0.12	0.15	gi|512889513|ref|XP_004922297.1|/0/PREDICTED: LOW QUALITY PROTEIN: monocarboxylate transporter 13-like [Bombyx mori]
BGIBMGA001692	4.92	5.08	1.03252	gi|512889509|ref|XP_004922296.1|/0/PREDICTED: intersectin-1-like [Bombyx mori]
BGIBMGA001693	33.32	20.21	0.606543	gi|512888938|ref|XP_004922169.1|/0/PREDICTED: S-phase kinase-associated protein 2-like [Bombyx mori]
BGIBMGA001694	13.17	3.37	0.255885	gi|512888926|ref|XP_004922167.1|/0/PREDICTED: uncharacterized protein LOC101741511 [Bombyx mori]
BGIBMGA001695	89.11	82.45	0.925261	gi|512889506|ref|XP_004922295.1|/0/PREDICTED: lysosomal alpha-mannosidase-like [Bombyx mori]
BGIBMGA001697	6.61	5.37	0.812405	gi|512888909|ref|XP_004922164.1|/1.72564e-30/PREDICTED: copper chaperone for superoxide dismutase-like [Bombyx mori]
BGIBMGA001698	22	15.03	0.683182	gi|512888909|ref|XP_004922164.1|/6.16093e-91/PREDICTED: copper chaperone for superoxide dismutase-like [Bombyx mori]
BGIBMGA001699	23.81	27.05	1.13608	gi|512888893|ref|XP_004922162.1|/0/PREDICTED: ran GTPase-activating protein 1-like [Bombyx mori]
BGIBMGA001700	35.19	25.12	0.713839	gi|114052050|ref|NP_001040521.1|/1.0976e-56/ubiquitin-related modifier 1 homolog [Bombyx mori]
BGIBMGA001701	0	0.82	NEW	gi|357624880|gb|EHJ75491.1|/1.68485e-12/hypothetical protein KGM_04706 [Danaus plexippus]
BGIBMGA001703	2.27	0.84	0.370044	gi|512889496|ref|XP_004922292.1|/0/PREDICTED: lachesin-like [Bombyx mori]
BGIBMGA001704	9.82	10.47	1.06619	gi|512888875|ref|XP_004922159.1|/0/PREDICTED: zinc finger and SCAN domain-containing protein 2-like [Bombyx mori]
BGIBMGA001705	5.51	1.42	0.257713	gi|512888881|ref|XP_004922160.1|/6.24985e-171/PREDICTED: RNA-binding protein 48-like [Bombyx mori]
BGIBMGA001706	5.4	5.32	0.985185	gi|512888864|ref|XP_004922157.1|/0/PREDICTED: zinc finger protein 879-like [Bombyx mori]
BGIBMGA001707	37.54	26.39	0.702983	gi|225706372|gb|ACO09032.1|/0/Tubulin beta-7 chain [Osmerus mordax]
BGIBMGA001708	111.57	243.87	2.1858	gi|512888835|ref|XP_004922152.1|/1.52527e-144/PREDICTED: myb-like protein X-like isoform X1 [Bombyx mori]
BGIBMGA001709	48.91	25.12	0.513596	gi|512888829|ref|XP_004922151.1|/7.2388e-180/PREDICTED: microtubule-associated protein futsch-like isoform X2 [Bombyx mori]
BGIBMGA001710	10.35	6.18	0.597101	gi|512888813|ref|XP_004922149.1|/0/PREDICTED: E3 ubiquitin-protein ligase RFWD3-like [Bombyx mori]
BGIBMGA001711	139.56	70.4	0.504443	gi|512888801|ref|XP_004922147.1|/2.5995e-112/PREDICTED: thioredoxin domain-containing protein 9-like isoform X1 [Bombyx mori]
BGIBMGA001712	8.15	13.24	1.62454	gi|512888784|ref|XP_004922144.1|/1.75303e-144/PREDICTED: mitochondrial coenzyme A transporter SLC25A42-like isoform X1 [Bombyx mori]
BGIBMGA001713	36.15	49.8	1.37759	gi|512889475|ref|XP_004922286.1|/0/PREDICTED: protein toll-like [Bombyx mori]
BGIBMGA001715	25.69	13.62	0.530167	gi|357616218|gb|EHJ70074.1|/4.5575e-36/putative BTB/POZ domain-containing protein 7 [Danaus plexippus]
BGIBMGA001716	27.63	25.65	0.928339	gi|512889482|ref|XP_004922288.1|/7.22417e-16/PREDICTED: uncharacterized protein LOC101735855 [Bombyx mori]
BGIBMGA001717	19.65	25.95	1.32061	gi|512888847|ref|XP_004922154.1|/0/PREDICTED: zinc finger protein ZPR1-like [Bombyx mori]
BGIBMGA001718	0.75	0	0	gi|512912136|ref|XP_004927582.1|/1.40306e-20/PREDICTED: tigger transposable element-derived protein 6-like [Bombyx mori]
BGIBMGA001719	7.69	8.62	1.12094	gi|512889489|ref|XP_004922290.1|/7.17889e-97/PREDICTED: zinc finger protein 570-like [Bombyx mori]
BGIBMGA001720	7.83	7.85	1.00255	gi|512888859|ref|XP_004922156.1|/0/PREDICTED: zinc finger Y-chromosomal protein-like [Bombyx mori]
BGIBMGA001721	0.62	0.96	1.54839	gi|512889492|ref|XP_004922291.1|/1.10763e-157/PREDICTED: uncharacterized protein LOC101736255 [Bombyx mori]
BGIBMGA001722	8.59	6.72	0.782305	gi|512888869|ref|XP_004922158.1|/0/PREDICTED: zinc finger protein 26-like [Bombyx mori]
BGIBMGA001723	24.99	10.44	0.417767	gi|512888887|ref|XP_004922161.1|/4.79194e-152/PREDICTED: zinc finger protein 483-like [Bombyx mori]
BGIBMGA001725	35.32	55.11	1.56031	gi|512888904|ref|XP_004922163.1|/0/PREDICTED: cytoplasmic aconitate hydratase-like [Bombyx mori]
BGIBMGA001726	64.45	78.16	1.21272	gi|512888904|ref|XP_004922163.1|/1.36083e-156/PREDICTED: cytoplasmic aconitate hydratase-like [Bombyx mori]
BGIBMGA001727	0	0.26	NEW	gi|512889504|ref|XP_004922294.1|/7.51612e-173/PREDICTED: lysosomal alpha-mannosidase-like [Bombyx mori]
BGIBMGA001728	0.53	0.37	0.698113	gi|512889504|ref|XP_004922294.1|/0/PREDICTED: lysosomal alpha-mannosidase-like [Bombyx mori]
BGIBMGA001730	61.48	114.01	1.85442	gi|512888921|ref|XP_004922166.1|/0/PREDICTED: gelsolin, cytoplasmic-like [Bombyx mori]
BGIBMGA001731	100.78	41.47	0.41149	gi|512888932|ref|XP_004922168.1|/2.091e-52/PREDICTED: CDKN2A-interacting protein-like [Bombyx mori]
BGIBMGA001732	53.57	39.21	0.73194	gi|512888944|ref|XP_004922170.1|/1.12699e-75/PREDICTED: BCL2/adenovirus E1B 19 kDa protein-interacting protein 3-like [Bombyx mori]
BGIBMGA001733	57.93	35.85	0.61885	gi|512888950|ref|XP_004922171.1|/4.72837e-102/PREDICTED: protein LSM12 homolog A-like [Bombyx mori]
BGIBMGA001734	21.02	12.63	0.600856	gi|512888956|ref|XP_004922172.1|/1.72106e-70/PREDICTED: MIP18 family protein CG7949-like [Bombyx mori]
BGIBMGA001735	33.82	28.48	0.842105	gi|512888968|ref|XP_004922174.1|/5.76208e-101/PREDICTED: titin-like [Bombyx mori]
BGIBMGA001736	4.91	4.09	0.832994	gi|512888983|ref|XP_004922177.1|/6.26137e-121/PREDICTED: zinc finger protein 709-like [Bombyx mori]
BGIBMGA001737	16.74	12.14	0.725209	gi|512888989|ref|XP_004922178.1|/3.26072e-97/PREDICTED: E3 ubiquitin-protein ligase Rnf220-like [Bombyx mori]
BGIBMGA001738	4.86	8.82	1.81481	gi|512888995|ref|XP_004922179.1|/0/PREDICTED: zinc finger protein Xfin-like isoform X1 [Bombyx mori]
BGIBMGA001739	36.16	36.55	1.01079	gi|342209888|gb|AEL16991.1|/0/signal transducer and activator of transcription short isoform [Bombyx mori]
BGIBMGA001740	2.51	1.94	0.772908	gi|512889022|ref|XP_004922183.1|/1.15229e-41/PREDICTED: zinc finger protein 132-like [Bombyx mori]
BGIBMGA001741	7.44	8.23	1.10618	gi|512889022|ref|XP_004922183.1|/0/PREDICTED: zinc finger protein 132-like [Bombyx mori]
BGIBMGA001742	57.59	31.62	0.549054	gi|512889028|ref|XP_004922184.1|/1.90805e-97/PREDICTED: syntaxin-like [Bombyx mori]
BGIBMGA001743	1.33	1.94	1.45865	gi|512889532|ref|XP_004922303.1|/3.2347e-158/PREDICTED: transcriptional repressor CTCFL-like [Bombyx mori]
BGIBMGA001744	5.42	4.15	0.765683	gi|512889040|ref|XP_004922186.1|/0/PREDICTED: zinc finger protein 99-like [Bombyx mori]
BGIBMGA001745	10.79	52.3	4.84708	gi|512889052|ref|XP_004922188.1|/5.87444e-164/PREDICTED: serine protease snake-like [Bombyx mori]
BGIBMGA001746	230.62	238.05	1.03222	gi|512889065|ref|XP_004922190.1|/0/PREDICTED: multiple epidermal growth factor-like domains protein 10-like [Bombyx mori]
BGIBMGA001747	4.91	6.84	1.39308	gi|512889539|ref|XP_004922305.1|/8.331e-83/PREDICTED: uncharacterized protein LOC101738427 [Bombyx mori]
BGIBMGA001748	42.95	28.61	0.666123	gi|512889069|ref|XP_004922191.1|/0/PREDICTED: FAM203 family protein CG6073-like [Bombyx mori]
BGIBMGA001749	0	2.86	NEW	-
BGIBMGA001750	16.4	13.29	0.810366	gi|618797945|sp|H9IWW7.1|FKBP6_BOMMO/0/RecName: Full=Inactive peptidyl-prolyl cis-trans isomerase shutdown [Bombyx mori]
BGIBMGA001751	103.01	107.16	1.04029	gi|512889107|ref|XP_004922198.1|/2.17111e-74/PREDICTED: multiple coagulation factor deficiency protein 2 homolog isoform X1 [Bombyx mori]
BGIBMGA001752	8.61	13.8	1.60279	gi|512889113|ref|XP_004922199.1|/7.67331e-18/PREDICTED: multiple coagulation factor deficiency protein 2 homolog isoform X2 [Bombyx mori]
BGIBMGA001753	16.67	40.96	2.45711	gi|226237511|dbj|BAH47267.1|/0/cytochrome P450 [Bombyx mori]
BGIBMGA001754	157.53	137.67	0.873929	gi|512889118|ref|XP_004922200.1|/2.77379e-113/PREDICTED: gelsolin-like [Bombyx mori]
BGIBMGA001755	230.09	543.03	2.36008	gi|389609783|dbj|BAM18503.1|/3.58014e-134/gelsolin precursor [Papilio xuthus]
BGIBMGA001756	9.72	9.88	1.01646	gi|512889146|ref|XP_004922204.1|/4.23484e-87/PREDICTED: uncharacterized protein LOC101747157 [Bombyx mori]
BGIBMGA001758	8.29	6.15	0.741858	gi|512889565|ref|XP_004922314.1|/5.8834e-15/PREDICTED: uncharacterized protein LOC101739810 [Bombyx mori]
BGIBMGA001759	0.22	0	0	gi|512889165|ref|XP_004922206.1|/3.2909e-68/PREDICTED: uncharacterized protein LOC101735583 [Bombyx mori]
BGIBMGA001762	221.61	224.63	1.01363	gi|512889579|ref|XP_004922317.1|/5.94255e-86/PREDICTED: uncharacterized protein LOC101740352 [Bombyx mori]
BGIBMGA001763	24.99	11.37	0.454982	gi|357624271|gb|EHJ75115.1|/1.75769e-81/hypothetical protein KGM_18937 [Danaus plexippus]
BGIBMGA001764	28.85	21.64	0.750087	gi|512889170|ref|XP_004922207.1|/3.36164e-26/PREDICTED: segmentation protein cap'n'collar-like [Bombyx mori]
BGIBMGA001765	54.73	47.98	0.876667	gi|512889170|ref|XP_004922207.1|/0/PREDICTED: segmentation protein cap'n'collar-like [Bombyx mori]
BGIBMGA001766	41.18	17.78	0.431763	gi|512889180|ref|XP_004922210.1|/1.33475e-167/PREDICTED: phosphatidylserine decarboxylase proenzyme-like [Bombyx mori]
BGIBMGA001767	104.49	47.87	0.45813	gi|512889187|ref|XP_004922212.1|/1.26857e-73/PREDICTED: calmodulin-like protein 4-like [Bombyx mori]
BGIBMGA001768	25.4	39.29	1.54685	gi|512889583|ref|XP_004922318.1|/2.24939e-22/PREDICTED: uncharacterized protein LOC101740483 [Bombyx mori]
BGIBMGA001769	11.47	10.65	0.928509	gi|512889583|ref|XP_004922318.1|/2.25673e-156/PREDICTED: uncharacterized protein LOC101740483 [Bombyx mori]
BGIBMGA001770	20.56	22.17	1.07831	gi|512889587|ref|XP_004922319.1|/0/PREDICTED: uncharacterized protein LOC101740623 [Bombyx mori]
BGIBMGA001771	21.86	23.62	1.08051	gi|512889587|ref|XP_004922319.1|/4.11768e-89/PREDICTED: uncharacterized protein LOC101740623 [Bombyx mori]
BGIBMGA001772	58.99	43.94	0.744872	gi|512889587|ref|XP_004922319.1|/0/PREDICTED: uncharacterized protein LOC101740623 [Bombyx mori]
BGIBMGA001773	10.29	5.42	0.526725	gi|512889195|ref|XP_004922214.1|/0/PREDICTED: protein prune homolog [Bombyx mori]
BGIBMGA001774	1.92	0	0	-
BGIBMGA001775	2.35	1.53	0.651064	gi|512889595|ref|XP_004922321.1|/3.27991e-115/PREDICTED: zinc finger protein 28-like [Bombyx mori]
BGIBMGA001776	4.14	3.2	0.772947	gi|512889606|ref|XP_004922324.1|/0/PREDICTED: uncharacterized protein LOC101741336 [Bombyx mori]
BGIBMGA001777	2.66	3.86	1.45113	gi|512889610|ref|XP_004922325.1|/0/PREDICTED: zinc finger protein 155-like [Bombyx mori]
BGIBMGA001778	2.56	4.36	1.70312	gi|512889219|ref|XP_004922221.1|/2.24728e-111/PREDICTED: zinc finger protein 454-like [Bombyx mori]
BGIBMGA001779	2.76	3.04	1.10145	gi|512889229|ref|XP_004922224.1|/3.7896e-121/PREDICTED: zinc finger protein 99-like isoform X1 [Bombyx mori]
BGIBMGA001780	3.9	2.07	0.530769	gi|512889625|ref|XP_004922329.1|/0/PREDICTED: facilitated trehalose transporter Tret1-like [Bombyx mori]
BGIBMGA001781	4.55	5.54	1.21758	gi|512889636|ref|XP_004922332.1|/0/PREDICTED: uncharacterized protein LOC101742764 [Bombyx mori]
BGIBMGA001782	9.31	10.08	1.08271	gi|512889640|ref|XP_004922333.1|/1.01053e-38/PREDICTED: uncharacterized protein LOC101742919 [Bombyx mori]
BGIBMGA001783	9.6	4.72	0.491667	gi|512889640|ref|XP_004922333.1|/5.81745e-173/PREDICTED: uncharacterized protein LOC101742919 [Bombyx mori]
BGIBMGA001784	3.57	5	1.40056	gi|512889644|ref|XP_004922334.1|/0/PREDICTED: uncharacterized protein LOC101743060 [Bombyx mori]
BGIBMGA001785	3.23	5	1.54799	gi|357621896|gb|EHJ73559.1|/5.33716e-19/putative zinc finger protein 99 [Danaus plexippus]
BGIBMGA001786	7.66	9.05	1.18146	gi|189237943|ref|XP_001811459.1|/1.18582e-48/PREDICTED: WD repeat domain-containing protein 83 [Tribolium castaneum]
BGIBMGA001787	42.38	20.07	0.473572	gi|512889248|ref|XP_004922228.1|/0/PREDICTED: uncharacterized protein LOC101738779 [Bombyx mori]
BGIBMGA001788	9.27	17.21	1.85653	gi|512889252|ref|XP_004922229.1|/1.76876e-145/PREDICTED: uncharacterized protein LOC101738918 [Bombyx mori]
BGIBMGA001789	8.97	7.56	0.842809	gi|512889260|ref|XP_004922231.1|/0/PREDICTED: G2/M phase-specific E3 ubiquitin-protein ligase-like [Bombyx mori]
BGIBMGA001790	135.15	91.68	0.678357	gi|512889263|ref|XP_004922232.1|/1.21928e-177/PREDICTED: cyclin-G2-like isoform X1 [Bombyx mori]
BGIBMGA001792	10.2	6.94	0.680392	gi|512889277|ref|XP_004922236.1|/7.71921e-79/PREDICTED: protein artemis-like isoform X2 [Bombyx mori]
BGIBMGA001793	5.73	11.07	1.93194	gi|512938777|ref|XP_004934087.1|/9.77441e-44/PREDICTED: uncharacterized protein LOC101744589 [Bombyx mori]
BGIBMGA001794	22.99	43.41	1.88821	gi|512889305|ref|XP_004922243.1|/0/PREDICTED: uncharacterized protein LOC101740482 [Bombyx mori]
BGIBMGA001795	6.66	11.69	1.75526	gi|357614423|gb|EHJ69072.1|/1.75521e-28/hypothetical protein KGM_16460 [Danaus plexippus]
BGIBMGA001796	8.81	9.75	1.1067	gi|512889309|ref|XP_004922244.1|/4.30787e-149/PREDICTED: uncharacterized protein LOC101740622 [Bombyx mori]
BGIBMGA001797	27.76	16.25	0.585375	gi|512889313|ref|XP_004922245.1|/4.0481e-141/PREDICTED: protein MEMO1-like [Bombyx mori]
BGIBMGA001798	7.42	15.33	2.06604	gi|512889660|ref|XP_004922338.1|/0/PREDICTED: uncharacterized protein LOC101744060 [Bombyx mori]
BGIBMGA001799	37.89	30.32	0.800211	gi|512889324|ref|XP_004922248.1|/0/PREDICTED: ATP-dependent RNA helicase abstrakt-like isoform X1 [Bombyx mori]
BGIBMGA001800	3025.65	2813.93	0.930025	gi|112982800|ref|NP_001037129.1|/0/ribosomal protein L4 [Bombyx mori]
BGIBMGA001801	110.02	96.12	0.873659	gi|512889339|ref|XP_004922252.1|/7.76693e-163/PREDICTED: LOW QUALITY PROTEIN: ruvB-like 2-like [Bombyx mori]
BGIBMGA001802	8.91	7.91	0.887767	gi|512889676|ref|XP_004922342.1|/0/PREDICTED: probable serine/threonine-protein kinase nek3-like [Bombyx mori]
BGIBMGA001803	28.17	56.41	2.00248	gi|512889358|ref|XP_004922257.1|/0/PREDICTED: putative aminopeptidase W07G4.4-like [Bombyx mori]
BGIBMGA001804	4.79	4.15	0.866388	gi|512889691|ref|XP_004922346.1|/0/PREDICTED: zinc finger protein Xfin-like [Bombyx mori]
BGIBMGA001805	65.51	45.48	0.694245	gi|512889360|ref|XP_004922258.1|/0/PREDICTED: 28S ribosomal protein S35, mitochondrial-like [Bombyx mori]
BGIBMGA001806	90.87	42.93	0.472433	gi|114051528|ref|NP_001040354.1|/3.3356e-132/cleavage and polyadenylation specific factor 5 [Bombyx mori]
BGIBMGA001807	0.22	1.43	6.5	gi|512889695|ref|XP_004922347.1|/0/PREDICTED: uncharacterized protein LOC101745360 [Bombyx mori]
BGIBMGA001808	20.25	27.15	1.34074	gi|512889366|ref|XP_004922260.1|/0/PREDICTED: uncharacterized protein LOC101743059 [Bombyx mori]
BGIBMGA001809	7.42	5.67	0.764151	gi|512889366|ref|XP_004922260.1|/7.20189e-180/PREDICTED: uncharacterized protein LOC101743059 [Bombyx mori]
BGIBMGA001810	3.22	5.1	1.58385	gi|512889372|ref|XP_004922262.1|/2.80444e-85/PREDICTED: LOW QUALITY PROTEIN: oxysterol-binding protein-related protein 8-like [Bombyx mori]
BGIBMGA001811	9.3	10.14	1.09032	gi|512889372|ref|XP_004922262.1|/0/PREDICTED: LOW QUALITY PROTEIN: oxysterol-binding protein-related protein 8-like [Bombyx mori]
BGIBMGA001812	55.17	229.72	4.16386	gi|512889701|ref|XP_004922349.1|/2.48886e-94/PREDICTED: spermine oxidase-like [Bombyx mori]
BGIBMGA001813	53.13	216.2	4.06926	gi|512889701|ref|XP_004922349.1|/2.31608e-79/PREDICTED: spermine oxidase-like [Bombyx mori]
BGIBMGA001814	8.15	5.73	0.703067	gi|512889705|ref|XP_004922350.1|/0/PREDICTED: uncharacterized protein LOC101745796 [Bombyx mori]
BGIBMGA001816	107.32	61.34	0.571562	gi|512889709|ref|XP_004922351.1|/2.4799e-112/PREDICTED: uncharacterized protein LOC101745939 [Bombyx mori]
BGIBMGA001817	3.91	5.1	1.30435	gi|512889713|ref|XP_004922352.1|/0/PREDICTED: uncharacterized protein LOC101746086 [Bombyx mori]
BGIBMGA001818	16.33	16.39	1.00367	gi|512889721|ref|XP_004922354.1|/0/PREDICTED: nuclear pore complex protein Nup98-Nup96-like [Bombyx mori]
BGIBMGA001819	267.25	219.31	0.820617	gi|512889729|ref|XP_004922356.1|/1.52237e-50/PREDICTED: uncharacterized protein LOC101746790 [Bombyx mori]
BGIBMGA001820	1185.4	940.88	0.793724	gi|512889731|ref|XP_004922357.1|/7.2119e-159/PREDICTED: dentin sialophosphoprotein-like [Bombyx mori]
BGIBMGA001821	134.98	138.97	1.02956	gi|512889407|ref|XP_004922270.1|/4.20881e-19/PREDICTED: mucin-19-like [Bombyx mori]
BGIBMGA001823	16.21	8.89	0.548427	gi|512889427|ref|XP_004922275.1|/4.49886e-71/PREDICTED: ras-related protein Rab-24-like isoform X2 [Bombyx mori]
BGIBMGA001825	52.5	32.06	0.610667	gi|512889435|ref|XP_004922277.1|/2.68572e-55/PREDICTED: U6 snRNA-associated Sm-like protein LSm4-like [Bombyx mori]
BGIBMGA001826	15.1	2	0.13245	-
BGIBMGA001827	8.21	4.32	0.526188	gi|512889755|ref|XP_004922364.1|/1.27527e-178/PREDICTED: probable RNA-binding protein orb2-like [Bombyx mori]
BGIBMGA001828	237.33	269.46	1.13538	gi|512889447|ref|XP_004922280.1|/0/PREDICTED: uncharacterized protein LOC101746228 [Bombyx mori]
BGIBMGA001829	42.76	20.81	0.48667	gi|357617175|gb|EHJ70625.1|/1.51328e-44/putative XPMC2 prevents mitotic catastrophe 2-like protein [Danaus plexippus]
BGIBMGA001830	43.69	40.56	0.928359	gi|512889465|ref|XP_004922283.1|/3.33629e-100/PREDICTED: RNA exonuclease 4-like [Bombyx mori]
BGIBMGA001832	4.7	5.97	1.27021	gi|512889762|ref|XP_004922366.1|/0/PREDICTED: LOW QUALITY PROTEIN: endoribonuclease Dcr-1-like [Bombyx mori]
BGIBMGA001833	13.08	11.56	0.883792	gi|512889762|ref|XP_004922366.1|/0/PREDICTED: LOW QUALITY PROTEIN: endoribonuclease Dcr-1-like [Bombyx mori]
BGIBMGA001834	13.32	13.49	1.01276	gi|512889762|ref|XP_004922366.1|/1.14496e-66/PREDICTED: LOW QUALITY PROTEIN: endoribonuclease Dcr-1-like [Bombyx mori]
BGIBMGA001835	33.24	20.95	0.630265	gi|512889762|ref|XP_004922366.1|/1.84885e-72/PREDICTED: LOW QUALITY PROTEIN: endoribonuclease Dcr-1-like [Bombyx mori]
BGIBMGA001836	71.36	147.06	2.06082	gi|512936253|ref|XP_004933473.1|/0/PREDICTED: LOW QUALITY PROTEIN: cartilage oligomeric matrix protein-like [Bombyx mori]
BGIBMGA001838	1.52	0.7	0.460526	gi|357629935|gb|EHJ78406.1|/1.60442e-36/hypothetical protein KGM_11097 [Danaus plexippus]
BGIBMGA001839	0.65	0.57	0.876923	gi|512936238|ref|XP_004933469.1|/2.16525e-65/PREDICTED: uncharacterized protein LOC101742425 [Bombyx mori]
BGIBMGA001841	66.15	101.83	1.53938	gi|525343947|ref|NP_001266383.1|/0/venom carboxylesterase-6-like precursor [Bombyx mori]
BGIBMGA001842	107.04	43.79	0.409099	gi|512936231|ref|XP_004933467.1|/0/PREDICTED: transmembrane protein 214-like isoform X1 [Bombyx mori]
BGIBMGA001843	0.38	0.71	1.86842	gi|512936223|ref|XP_004933465.1|/2.25714e-23/PREDICTED: Bardet-Biedl syndrome 4 protein homolog [Bombyx mori]
BGIBMGA001845	1.18	2.19	1.85593	gi|357619458|gb|EHJ72022.1|/1.09939e-88/hypothetical protein KGM_17138 [Danaus plexippus]
BGIBMGA001847	11.03	10.1	0.915684	gi|512936212|ref|XP_004933463.1|/0/PREDICTED: nicalin-like [Bombyx mori]
BGIBMGA001849	56.73	41.39	0.729596	gi|512936200|ref|XP_004933460.1|/0/PREDICTED: threonine--tRNA ligase, cytoplasmic-like isoform X2 [Bombyx mori]
BGIBMGA001850	6.18	5.73	0.927184	gi|512936400|ref|XP_004933510.1|/7.85724e-114/PREDICTED: putative phosphatidate phosphatase-like [Bombyx mori]
BGIBMGA001851	8.73	8.55	0.979381	gi|512936188|ref|XP_004933457.1|/0/PREDICTED: HAUS augmin-like complex subunit 3-like [Bombyx mori]
BGIBMGA001852	8.46	7.49	0.885343	gi|512936385|ref|XP_004933506.1|/0/PREDICTED: uncharacterized protein LOC101736162 [Bombyx mori]
BGIBMGA001853	1121.87	1208.74	1.07743	gi|114052278|ref|NP_001040233.1|/0/ATP synthase [Bombyx mori]
BGIBMGA001854	9.91	8.47	0.854692	gi|512936165|ref|XP_004933452.1|/0/PREDICTED: polynucleotide 5'-hydroxyl-kinase NOL9-like [Bombyx mori]
BGIBMGA001855	30.68	24.01	0.782595	gi|512936165|ref|XP_004933452.1|/2.53778e-74/PREDICTED: polynucleotide 5'-hydroxyl-kinase NOL9-like [Bombyx mori]
BGIBMGA001857	0.21	0.19	0.904762	gi|512936361|ref|XP_004933500.1|/0/PREDICTED: uncharacterized threonine-rich GPI-anchored glycoprotein PJ4664.02-like [Bombyx mori]
BGIBMGA001859	0.13	0.18	1.38462	gi|512936353|ref|XP_004933498.1|/0/PREDICTED: LOW QUALITY PROTEIN: dynein heavy chain 10, axonemal-like [Bombyx mori]
BGIBMGA001860	1008.07	2746.53	2.72454	gi|512936349|ref|XP_004933497.1|/1.43927e-17/PREDICTED: uncharacterized protein LOC101746878 [Bombyx mori]
BGIBMGA001861	1	0	0	-
BGIBMGA001862	7355.74	8436.05	1.14687	-
BGIBMGA001863	11.26	18.94	1.68206	gi|512936126|ref|XP_004933443.1|/0/PREDICTED: transcriptional regulator ATRX homolog isoform X1 [Bombyx mori]
BGIBMGA001864	2.07	1.61	0.777778	gi|512936337|ref|XP_004933494.1|/2.17465e-60/PREDICTED: trimeric intracellular cation channel type B-like [Bombyx mori]
BGIBMGA001865	146.7	37.17	0.253374	gi|512936333|ref|XP_004933493.1|/2.89466e-134/PREDICTED: UDP-glucose 4-epimerase-like [Bombyx mori]
BGIBMGA001866	2.9	3.69	1.27241	gi|357603480|gb|EHJ63798.1|/0/hypothetical protein KGM_20325 [Danaus plexippus]
BGIBMGA001867	35.52	18.99	0.534628	gi|512936118|ref|XP_004933441.1|/5.44131e-115/PREDICTED: lysM and putative peptidoglycan-binding domain-containing protein 3-like isoform X2 [Bombyx mori]
BGIBMGA001868	4.79	4.45	0.929019	gi|512936102|ref|XP_004933437.1|/1.22952e-136/PREDICTED: transmembrane protein 110-like [Bombyx mori]
BGIBMGA001869	0.02	0	0	gi|242013690|ref|XP_002427535.1|/0/dynein beta chain, ciliary, putative [Pediculus humanus corporis]
BGIBMGA001870	44.06	30.1	0.683159	gi|512936098|ref|XP_004933436.1|/1.84629e-151/PREDICTED: probable splicing factor, arginine/serine-rich 7-like [Bombyx mori]
BGIBMGA001871	22.2	23.18	1.04414	gi|512936090|ref|XP_004933434.1|/5.36166e-80/PREDICTED: SAGA-associated factor 29 homolog [Bombyx mori]
BGIBMGA001872	25	16.98	0.6792	gi|512936078|ref|XP_004933431.1|/3.46649e-153/PREDICTED: putative ribosome-binding factor A, mitochondrial-like [Bombyx mori]
BGIBMGA001873	90.84	61.83	0.680647	gi|357614619|gb|EHJ69177.1|/9.59109e-13/vesicle amine transport protein [Danaus plexippus]
BGIBMGA001874	107.91	68.39	0.633769	gi|153792203|ref|NP_001093281.1|/6.19607e-167/vesicle amine transport protein [Bombyx mori]
BGIBMGA001875	3.66	5.1	1.39344	gi|512936313|ref|XP_004933488.1|/0/PREDICTED: fanconi-associated nuclease 1-like [Bombyx mori]
BGIBMGA001876	23.33	34.31	1.47064	gi|512936070|ref|XP_004933429.1|/0/PREDICTED: alpha-amylase 4N-like [Bombyx mori]
BGIBMGA001877	13.97	14.03	1.00429	gi|512936055|ref|XP_004933425.1|/0/PREDICTED: GPI ethanolamine phosphate transferase 3-like [Bombyx mori]
BGIBMGA001878	1.44	0.33	0.229167	gi|512936047|ref|XP_004933423.1|/0/PREDICTED: fukutin-related protein-like [Bombyx mori]
BGIBMGA001879	5.55	7.4	1.33333	gi|357604903|gb|EHJ64380.1|/2.87316e-09/hypothetical protein KGM_09294 [Danaus plexippus]
BGIBMGA001881	13.43	9.35	0.696203	gi|512936305|ref|XP_004933486.1|/1.1491e-45/PREDICTED: potassium/sodium hyperpolarization-activated cyclic nucleotide-gated channel 4-like [Bombyx mori]
BGIBMGA001882	16.55	10.24	0.618731	gi|357626970|gb|EHJ76842.1|/0/putative hyperpolarization-activated ion channel isoform 1 [Danaus plexippus]
BGIBMGA001883	4.32	4.01	0.928241	gi|512936039|ref|XP_004933421.1|/1.49187e-149/PREDICTED: transcription factor TFIIIB component B''-like [Bombyx mori]
BGIBMGA001884	5.96	5.7	0.956376	gi|512936039|ref|XP_004933421.1|/0/PREDICTED: transcription factor TFIIIB component B''-like [Bombyx mori]
BGIBMGA001885	12.32	5.97	0.484578	gi|512936035|ref|XP_004933420.1|/0/PREDICTED: lipoma-preferred partner homolog [Bombyx mori]
BGIBMGA001886	3.16	3.8	1.20253	gi|512936027|ref|XP_004933418.1|/0/PREDICTED: gamma-tubulin complex component 4-like [Bombyx mori]
BGIBMGA001887	20.29	22.2	1.09414	gi|512936023|ref|XP_004933417.1|/0/PREDICTED: mitotic spindle assembly checkpoint protein MAD1-like [Bombyx mori]
BGIBMGA001888	23.47	13.17	0.561142	-
BGIBMGA001889	3.19	0.9	0.282132	gi|512935997|ref|XP_004933412.1|/1.5203e-58/PREDICTED: uncharacterized protein LOC101746026 [Bombyx mori]
BGIBMGA001891	81.03	0.81	0.0099963	gi|237648992|ref|NP_001153673.1|/0/carboxypeptidase B-like precursor [Bombyx mori]
BGIBMGA001892	2.77	0	0	gi|512936285|ref|XP_004933481.1|/9.54594e-164/PREDICTED: mast cell carboxypeptidase A-like [Bombyx mori]
BGIBMGA001893	21.34	12.03	0.56373	gi|512935981|ref|XP_004933408.1|/1.23783e-68/PREDICTED: recQ-mediated genome instability protein 2-like [Bombyx mori]
BGIBMGA001894	11.24	9.02	0.802491	gi|525343447|ref|NP_001266344.1|/9.1355e-170/uncharacterized LOC101745204 [Bombyx mori]
BGIBMGA001895	3.65	3.65	1	gi|512936277|ref|XP_004933479.1|/0/PREDICTED: uncharacterized protein LOC101744153 [Bombyx mori]
BGIBMGA001896	4.82	4.54	0.941909	gi|357613674|gb|EHJ68646.1|/0/hypothetical protein KGM_17837 [Danaus plexippus]
BGIBMGA001897	19.12	12.48	0.65272	gi|512935969|ref|XP_004933405.1|/0/PREDICTED: CWF19-like protein 1-like [Bombyx mori]
BGIBMGA001898	50.36	29.35	0.582804	gi|512935950|ref|XP_004933401.1|/4.38734e-88/PREDICTED: DNA-directed RNA polymerases I, II, and III subunit RPABC1-like [Bombyx mori]
BGIBMGA001899	17.68	0.15	0.00848416	gi|512936265|ref|XP_004933476.1|/0/PREDICTED: uncharacterized protein LOC101743429 [Bombyx mori]
BGIBMGA001900	4.79	0.85	0.177453	gi|357613002|gb|EHJ68267.1|/0/hypothetical protein KGM_08974 [Danaus plexippus]
BGIBMGA001901	11.53	1.78	0.15438	gi|512935943|ref|XP_004933399.1|/1.41608e-11/PREDICTED: carbohydrate sulfotransferase 11-like [Bombyx mori]
BGIBMGA001902	11.19	4.02	0.359249	gi|512935943|ref|XP_004933399.1|/2.25337e-149/PREDICTED: carbohydrate sulfotransferase 11-like [Bombyx mori]
BGIBMGA001903	7.18	5.83	0.811978	gi|512935940|ref|XP_004933398.1|/9.38184e-101/PREDICTED: ras-related protein Rab-43-like [Bombyx mori]
BGIBMGA001904	4.95	0.61	0.123232	gi|512935928|ref|XP_004933395.1|/7.46622e-152/PREDICTED: uncharacterized protein LOC101743244 isoform X2 [Bombyx mori]
BGIBMGA001905	2.71	1.6	0.590406	gi|512935916|ref|XP_004933392.1|/0/PREDICTED: peptidyl-alpha-hydroxyglycine alpha-amidating lyase 2-like [Bombyx mori]
BGIBMGA001906	8.94	5.17	0.5783	gi|512935904|ref|XP_004933389.1|/0/PREDICTED: ADAMTS-like protein 4-like isoform X2 [Bombyx mori]
BGIBMGA001907	7.71	10.99	1.42542	gi|512935885|ref|XP_004933384.1|/0/PREDICTED: proton-coupled folate transporter-like [Bombyx mori]
BGIBMGA001908	1.25	2.04	1.632	gi|512935882|ref|XP_004933383.1|/4.04953e-135/PREDICTED: proton-coupled folate transporter-like [Bombyx mori]
BGIBMGA001909	5.95	1.58	0.265546	gi|512935882|ref|XP_004933383.1|/1.27748e-57/PREDICTED: proton-coupled folate transporter-like [Bombyx mori]
BGIBMGA001910	4.38	5.28	1.20548	gi|512936257|ref|XP_004933474.1|/1.45732e-67/PREDICTED: diuretic hormone receptor-like [Bombyx mori]
BGIBMGA001911	38.21	17.09	0.447265	gi|512935889|ref|XP_004933385.1|/5.75583e-168/PREDICTED: proton-coupled folate transporter-like [Bombyx mori]
BGIBMGA001912	55.14	22.06	0.400073	gi|512935889|ref|XP_004933385.1|/3.94345e-51/PREDICTED: proton-coupled folate transporter-like [Bombyx mori]
BGIBMGA001913	37.22	25.22	0.677593	gi|376319260|ref|NP_001243674.1|/0/thrombospondin type-1 domain-containing protein 4-like precursor [Bombyx mori]
BGIBMGA001914	18.78	1.45	0.0772098	gi|512935896|ref|XP_004933387.1|/7.42935e-93/PREDICTED: cytochrome b561 domain-containing protein 2-like [Bombyx mori]
BGIBMGA001915	109.61	58.02	0.529331	gi|512935908|ref|XP_004933390.1|/7.31296e-111/PREDICTED: uncharacterized protein LOC101742664 [Bombyx mori]
BGIBMGA001916	17.48	9.22	0.52746	gi|114051513|ref|NP_001040358.1|/1.8359e-136/embryonic development factor [Bombyx mori]
BGIBMGA001917	12.5	15.01	1.2008	gi|512935936|ref|XP_004933397.1|/0/PREDICTED: RING finger protein nhl-1-like [Bombyx mori]
BGIBMGA001918	27.96	18.16	0.649499	gi|114053053|ref|NP_001040502.1|/1.23668e-137/phosphatidylinositol glycan precursor [Bombyx mori]
BGIBMGA001919	1.16	1.08	0.931034	gi|512936261|ref|XP_004933475.1|/1.52371e-128/PREDICTED: uncharacterized protein LOC101743288 [Bombyx mori]
BGIBMGA001920	116.21	38.69	0.332932	gi|512935958|ref|XP_004933403.1|/4.16023e-40/PREDICTED: leptin receptor gene-related protein-like isoform X2 [Bombyx mori]
BGIBMGA001921	75.82	53.84	0.710103	gi|512935962|ref|XP_004933404.1|/0/PREDICTED: actin-related protein 3-like [Bombyx mori]
BGIBMGA001923	0.25	0	0	gi|357626167|gb|EHJ76353.1|/5.84532e-143/hypothetical protein KGM_10570 [Danaus plexippus]
BGIBMGA001924	0.08	0	0	gi|642927507|ref|XP_008195297.1|/0/PREDICTED: Down syndrome cell adhesion molecule-like protein Dscam2 [Tribolium castaneum]
BGIBMGA001925	11.67	5.7	0.488432	gi|512935973|ref|XP_004933406.1|/0/PREDICTED: negative elongation factor B-like [Bombyx mori]
BGIBMGA001926	142.19	116.59	0.819959	gi|112983458|ref|NP_001036889.1|/0/farnesyl pyrophosphate syntase [Bombyx mori]
BGIBMGA001927	21.31	4.94	0.231816	gi|153791944|ref|NP_001093302.1|/0/farnesyl diphosphate synthase 3 [Bombyx mori]
BGIBMGA001928	129.36	89.75	0.6938	gi|112983258|ref|NP_001037612.1|/1.15548e-104/GTP-binding protein RAB2 [Bombyx mori]
BGIBMGA001929	187.03	163.33	0.873282	gi|512935985|ref|XP_004933409.1|/0/PREDICTED: peroxisomal multifunctional enzyme type 2-like [Bombyx mori]
BGIBMGA001930	14.8	12.65	0.85473	gi|512936281|ref|XP_004933480.1|/2.47415e-120/PREDICTED: growth arrest-specific protein 1-like [Bombyx mori]
BGIBMGA001931	13.45	11.87	0.882528	gi|512935989|ref|XP_004933410.1|/1.38509e-175/PREDICTED: membralin-like isoform X1 [Bombyx mori]
BGIBMGA001932	5.61	7.82	1.39394	gi|512935989|ref|XP_004933410.1|/8.57732e-17/PREDICTED: membralin-like isoform X1 [Bombyx mori]
BGIBMGA001933	29.23	17.75	0.607253	gi|512935989|ref|XP_004933410.1|/4.17382e-95/PREDICTED: membralin-like isoform X1 [Bombyx mori]
BGIBMGA001934	77.47	39.83	0.514135	gi|512936016|ref|XP_004933416.1|/5.30611e-147/PREDICTED: dystroglycan-like isoform X4 [Bombyx mori]
BGIBMGA001935	110.49	58.2	0.526745	gi|512936016|ref|XP_004933416.1|/0/PREDICTED: dystroglycan-like isoform X4 [Bombyx mori]
BGIBMGA001936	4.06	4.67	1.15025	gi|512936293|ref|XP_004933483.1|/0/PREDICTED: angiogenic factor with G patch and FHA domains 1-like [Bombyx mori]
BGIBMGA001937	29.23	18.31	0.626411	gi|512936297|ref|XP_004933484.1|/5.68954e-58/PREDICTED: follistatin-like [Bombyx mori]
BGIBMGA001938	16.92	8.66	0.51182	gi|512936301|ref|XP_004933485.1|/8.09824e-145/PREDICTED: LOW QUALITY PROTEIN: probable protein arginine N-methyltransferase 6.1-like [Bombyx mori]
BGIBMGA001939	2.73	1.05	0.384615	gi|512936031|ref|XP_004933419.1|/0/PREDICTED: dentin sialophosphoprotein-like [Bombyx mori]
BGIBMGA001940	49.3	35.39	0.71785	gi|357626972|gb|EHJ76844.1|/7.85288e-117/tRNA selenocysteine associated protein [Danaus plexippus]
BGIBMGA001941	0	1	NEW	gi|357616123|gb|EHJ70017.1|/6.98673e-11/hypothetical protein KGM_02507 [Danaus plexippus]
BGIBMGA001942	0.35	0.33	0.942857	gi|512936309|ref|XP_004933487.1|/0/PREDICTED: dynein intermediate chain 2, ciliary-like [Bombyx mori]
BGIBMGA001943	88.96	61.04	0.686151	gi|512936051|ref|XP_004933424.1|/1.04856e-180/PREDICTED: ATPase ASNA1 homolog [Bombyx mori]
BGIBMGA001944	17.01	31.58	1.85655	gi|512936059|ref|XP_004933426.1|/6.30848e-82/PREDICTED: uncharacterized protein LOC101735983 [Bombyx mori]
BGIBMGA001945	38.61	23.65	0.612536	gi|512936066|ref|XP_004933428.1|/2.52173e-120/PREDICTED: protein twisted gastrulation-like [Bombyx mori]
BGIBMGA001946	0	4.1	NEW	-
BGIBMGA001947	21.11	13.77	0.652297	gi|112984316|ref|NP_001037474.1|/1.64422e-56/hepatocyte nuclear factor 4 isoform a [Bombyx mori]
BGIBMGA001948	0	0.71	NEW	gi|512936074|ref|XP_004933430.1|/2.19004e-57/PREDICTED: tctex1 domain-containing protein 1-A-like [Bombyx mori]
BGIBMGA001949	12.42	12.22	0.983897	gi|512936086|ref|XP_004933433.1|/0/PREDICTED: retinoblastoma-like protein 2-like isoform X2 [Bombyx mori]
BGIBMGA001950	145.89	103.7	0.71081	gi|112983360|ref|NP_001037644.1|/3.84806e-83/polyadenylate binding protein 2 [Bombyx mori]
BGIBMGA001951	9.5	6.66	0.701053	gi|512936094|ref|XP_004933435.1|/0/PREDICTED: uncharacterized protein LOC101737130 [Bombyx mori]
BGIBMGA001953	76.82	68.61	0.893127	gi|512936106|ref|XP_004933438.1|/7.01769e-16/PREDICTED: heterogeneous nuclear ribonucleoprotein K-like isoform X1 [Bombyx mori]
BGIBMGA001954	106.99	83.43	0.779793	gi|512936106|ref|XP_004933438.1|/1.33966e-38/PREDICTED: heterogeneous nuclear ribonucleoprotein K-like isoform X1 [Bombyx mori]
BGIBMGA001955	10.23	12.84	1.25513	gi|512936122|ref|XP_004933442.1|/3.08786e-88/PREDICTED: methyltransferase-like protein 4-like [Bombyx mori]
BGIBMGA001956	11.24	10.28	0.914591	gi|357606303|gb|EHJ65006.1|/0/hypothetical protein KGM_07825 [Danaus plexippus]
BGIBMGA001957	8.69	5.11	0.588032	gi|512936142|ref|XP_004933447.1|/0/PREDICTED: uncharacterized protein LOC101738636 [Bombyx mori]
BGIBMGA001958	0	1.18	NEW	gi|512936146|ref|XP_004933448.1|/2.85444e-08/PREDICTED: glycine, alanine and asparagine-rich protein-like [Bombyx mori]
BGIBMGA001959	10.9	62.96	5.77615	-
BGIBMGA001960	21.11	15.52	0.735197	gi|512936153|ref|XP_004933449.1|/7.50907e-125/PREDICTED: probable Ufm1-specific protease-like [Bombyx mori]
BGIBMGA001962	0.94	0.51	0.542553	gi|357624905|gb|EHJ75504.1|/0/hypothetical protein KGM_22425 [Danaus plexippus]
BGIBMGA001963	8.22	14.02	1.7056	gi|512936373|ref|XP_004933503.1|/0/PREDICTED: esterase FE4-like [Bombyx mori]
BGIBMGA001964	11.91	23.8	1.99832	gi|512936161|ref|XP_004933451.1|/0/PREDICTED: esterase FE4-like [Bombyx mori]
BGIBMGA001966	138.55	141.92	1.02432	gi|290560653|ref|NP_001166835.1|/0/aldehyde dehydrogenase isoform 1 [Bombyx mori]
BGIBMGA001967	6.46	5.08	0.786378	gi|512936381|ref|XP_004933505.1|/0/PREDICTED: PX domain-containing protein kinase-like protein-like [Bombyx mori]
BGIBMGA001968	152.6	0.61	0.00399738	gi|512936181|ref|XP_004933456.1|/1.94151e-74/PREDICTED: A disintegrin and metalloproteinase with thrombospondin motifs 19-like [Bombyx mori]
BGIBMGA001969	13.21	0.77	0.0582892	gi|512936397|ref|XP_004933509.1|/0/PREDICTED: uncharacterized protein LOC101736552 [Bombyx mori]
BGIBMGA001971	4.02	1.87	0.465174	gi|512936404|ref|XP_004933511.1|/8.01189e-12/PREDICTED: lipid phosphate phosphohydrolase 2-like [Bombyx mori]
BGIBMGA001972	7.61	3.09	0.406045	gi|512936404|ref|XP_004933511.1|/1.31048e-82/PREDICTED: lipid phosphate phosphohydrolase 2-like [Bombyx mori]
BGIBMGA001973	0.72	2.67	3.70833	gi|512936408|ref|XP_004933512.1|/3.91971e-59/PREDICTED: putative phosphatidate phosphatase-like [Bombyx mori]
BGIBMGA001974	0	0.28	NEW	gi|512936412|ref|XP_004933513.1|/1.46066e-170/PREDICTED: glutamate receptor ionotropic, delta-1-like [Bombyx mori]
BGIBMGA001976	92.44	212.97	2.30387	gi|512936208|ref|XP_004933462.1|/0/PREDICTED: hemocyte protein-glutamine gamma-glutamyltransferase-like [Bombyx mori]
BGIBMGA001977	0	1.01	NEW	gi|512936424|ref|XP_004933516.1|/2.9078e-133/PREDICTED: sodium/potassium/calcium exchanger Nckx30C-like [Bombyx mori]
BGIBMGA001978	0.26	0	0	gi|357619460|gb|EHJ72024.1|/2.70279e-134/hypothetical protein KGM_17134 [Danaus plexippus]
BGIBMGA001979	1.4	1.02	0.728571	gi|357619457|gb|EHJ72021.1|/0/colmedin [Danaus plexippus]
BGIBMGA001980	5.29	3.51	0.663516	gi|357619456|gb|EHJ72020.1|/1.92702e-29/hypothetical protein KGM_17136 [Danaus plexippus]
BGIBMGA001981	9.58	6.41	0.669102	gi|512936436|ref|XP_004933519.1|/0/PREDICTED: zinc finger SWIM domain-containing protein 5-like [Bombyx mori]
BGIBMGA001982	13.81	15.67	1.13469	gi|512936440|ref|XP_004933520.1|/0/PREDICTED: peptide-N(4)-(N-acetyl-beta-glucosaminyl)asparagine amidase-like [Bombyx mori]
BGIBMGA001983	157.27	922.46	5.86545	gi|14028769|gb|AAK52495.1|AF361483_1/0/chymotrypsin inhibitor CI-8A [Bombyx mori]
BGIBMGA001984	15.1	12.99	0.860265	gi|512936227|ref|XP_004933466.1|/9.39226e-145/PREDICTED: putative deoxyribonuclease TATDN1-like [Bombyx mori]
BGIBMGA001985	4.6	2.64	0.573913	gi|512936444|ref|XP_004933521.1|/0/PREDICTED: protein fem-1 homolog B-like [Bombyx mori]
BGIBMGA001986	1.55	0.96	0.619355	gi|512936448|ref|XP_004933522.1|/4.32652e-60/PREDICTED: uncharacterized protein LOC101738462 [Bombyx mori]
BGIBMGA001987	5.25	5.62	1.07048	gi|512936452|ref|XP_004933523.1|/3.60351e-89/PREDICTED: transient receptor potential cation channel trpm-like [Bombyx mori]
BGIBMGA001988	7.41	5.56	0.750337	gi|512936452|ref|XP_004933523.1|/0/PREDICTED: transient receptor potential cation channel trpm-like [Bombyx mori]
BGIBMGA001990	8.92	6.39	0.716368	gi|512933849|ref|XP_004932893.1|/3.62995e-166/PREDICTED: rho GTPase-activating protein 8-like [Bombyx mori]
BGIBMGA001991	2898.15	2295.58	0.792085	gi|112984158|ref|NP_001037245.1|/1.44707e-53/ribosomal protein L36 [Bombyx mori]
BGIBMGA001992	16.37	6.69	0.408674	gi|512933849|ref|XP_004932893.1|/1.17514e-79/PREDICTED: rho GTPase-activating protein 8-like [Bombyx mori]
BGIBMGA001993	0.49	2.29	4.67347	gi|512933845|ref|XP_004932892.1|/2.1722e-92/PREDICTED: LOW QUALITY PROTEIN: PHD finger protein rhinoceros-like [Bombyx mori]
BGIBMGA001994	3.39	3.19	0.941003	gi|512933845|ref|XP_004932892.1|/0/PREDICTED: LOW QUALITY PROTEIN: PHD finger protein rhinoceros-like [Bombyx mori]
BGIBMGA001996	0.41	0.88	2.14634	gi|332688189|dbj|BAK22649.1|/0/nervous wreck M [Bombyx mori]
BGIBMGA001997	1.51	2.81	1.86093	gi|332688189|dbj|BAK22649.1|/5.09469e-14/nervous wreck M [Bombyx mori]
BGIBMGA001998	4.07	3.78	0.928747	gi|512933837|ref|XP_004932890.1|/0/PREDICTED: protein GPR107-like [Bombyx mori]
BGIBMGA001999	9.09	10.32	1.13531	gi|512933665|ref|XP_004932847.1|/7.97246e-89/PREDICTED: ras-related and estrogen-regulated growth inhibitor-like [Bombyx mori]
BGIBMGA002001	18.27	2.71	0.148331	gi|512933653|ref|XP_004932844.1|/9.08349e-56/PREDICTED: calcium-binding mitochondrial carrier protein SCaMC-2-like isoform X1 [Bombyx mori]
BGIBMGA002002	35	21.94	0.626857	gi|512933657|ref|XP_004932845.1|/1.29518e-168/PREDICTED: calcium-binding mitochondrial carrier protein SCaMC-2-like isoform X2 [Bombyx mori]
BGIBMGA002004	152.81	196.1	1.28329	gi|114053001|ref|NP_001040334.1|/0/ATP-binding cassette sub-family F member 2 [Bombyx mori]
BGIBMGA002005	0	0.28	NEW	gi|512933645|ref|XP_004932842.1|/9.79221e-159/PREDICTED: ADP,ATP carrier protein-like isoform X1 [Bombyx mori]
BGIBMGA002006	6.25	5.8	0.928	gi|512933631|ref|XP_004932839.1|/5.25103e-59/PREDICTED: uncharacterized protein LOC101738102 [Bombyx mori]
BGIBMGA002007	9.36	7.72	0.824786	gi|512933627|ref|XP_004932838.1|/2.28803e-38/PREDICTED: protein phosphatase 1 regulatory subunit 12C-like [Bombyx mori]
BGIBMGA002008	11.32	9.37	0.827739	gi|512933627|ref|XP_004932838.1|/0/PREDICTED: protein phosphatase 1 regulatory subunit 12C-like [Bombyx mori]
BGIBMGA002009	20.58	17.8	0.864917	gi|357622672|gb|EHJ74098.1|/1.52534e-57/hypothetical protein KGM_18572 [Danaus plexippus]
BGIBMGA002010	2.23	1.77	0.793722	gi|512933809|ref|XP_004932883.1|/1.04317e-119/PREDICTED: PQ-loop repeat-containing protein 3-like [Bombyx mori]
BGIBMGA002011	0.63	0	0	gi|512933611|ref|XP_004932834.1|/0/PREDICTED: uncharacterized protein LOC101737320 [Bombyx mori]
BGIBMGA002012	30.26	44.31	1.46431	gi|512933595|ref|XP_004932830.1|/1.26889e-156/PREDICTED: importin-7-like isoform X1 [Bombyx mori]
BGIBMGA002013	41.05	56.83	1.38441	gi|512933599|ref|XP_004932831.1|/0/PREDICTED: importin-7-like isoform X2 [Bombyx mori]
BGIBMGA002014	13.4	10.63	0.793284	gi|512933581|ref|XP_004932826.1|/0/PREDICTED: serine/threonine-protein kinase PRP4 homolog isoform X1 [Bombyx mori]
BGIBMGA002015	15.47	19.15	1.23788	gi|512933577|ref|XP_004932825.1|/2.6436e-63/PREDICTED: protein ACN9 homolog, mitochondrial-like isoform X2 [Bombyx mori]
BGIBMGA002016	6.17	8.59	1.39222	gi|512933565|ref|XP_004932822.1|/1.25249e-36/PREDICTED: uncharacterized protein CG1161-like [Bombyx mori]
BGIBMGA002018	67.31	30.34	0.45075	gi|512933761|ref|XP_004932871.1|/0/PREDICTED: laminin subunit alpha-like [Bombyx mori]
BGIBMGA002019	7.48	7.31	0.977273	gi|512933753|ref|XP_004932869.1|/0/PREDICTED: deformed epidermal autoregulatory factor 1-like [Bombyx mori]
BGIBMGA002020	4.13	3.23	0.782082	gi|512933525|ref|XP_004932812.1|/0/PREDICTED: pyruvate dehydrogenase phosphatase regulatory subunit, mitochondrial-like isoform X2 [Bombyx mori]
BGIBMGA002021	51.16	3.37	0.0658718	gi|512933513|ref|XP_004932809.1|/0/PREDICTED: CUB and sushi domain-containing protein 3-like [Bombyx mori]
BGIBMGA002022	8.49	6.57	0.773852	gi|669326739|gb|KFD66947.1|/1.71529e-17/hypothetical protein M514_20813 [Trichuris suis]
BGIBMGA002023	0.47	0.58	1.23404	gi|512933741|ref|XP_004932866.1|/0/PREDICTED: glucose transporter type 1-like [Bombyx mori]
BGIBMGA002024	58.88	54.46	0.924932	gi|512933483|ref|XP_004932802.1|/0/PREDICTED: plexin domain-containing protein 2-like [Bombyx mori]
BGIBMGA002026	2.18	3.04	1.3945	gi|512933475|ref|XP_004932800.1|/1.13718e-85/PREDICTED: protein TKR-like [Bombyx mori]
BGIBMGA002027	10.46	6.58	0.629063	gi|357622622|gb|EHJ74048.1|/2.0631e-66/hypothetical protein KGM_18595 [Danaus plexippus]
BGIBMGA002028	2.88	2.67	0.927083	gi|512933475|ref|XP_004932800.1|/1.00756e-80/PREDICTED: protein TKR-like [Bombyx mori]
BGIBMGA002029	9.56	6.34	0.66318	gi|389609303|dbj|BAM18263.1|/3.41818e-90/peroxin 16 [Papilio xuthus]
BGIBMGA002030	14.08	23.24	1.65057	gi|512933733|ref|XP_004932864.1|/1.74454e-62/PREDICTED: ADP-ribosylation factor GTPase-activating protein 1-like [Bombyx mori]
BGIBMGA002031	6.74	6.95	1.03116	gi|512933733|ref|XP_004932864.1|/1.19557e-55/PREDICTED: ADP-ribosylation factor GTPase-activating protein 1-like [Bombyx mori]
BGIBMGA002032	0.39	0	0	gi|512933729|ref|XP_004932863.1|/0/PREDICTED: mitogen-activated protein kinase kinase kinase 12-like [Bombyx mori]
BGIBMGA002033	2.58	2.39	0.926357	gi|512933725|ref|XP_004932862.1|/4.80526e-171/PREDICTED: uncharacterized protein LOC101741548 [Bombyx mori]
BGIBMGA002034	2.25	2.49	1.10667	gi|512933725|ref|XP_004932862.1|/0/PREDICTED: uncharacterized protein LOC101741548 [Bombyx mori]
BGIBMGA002035	8.83	8.14	0.921857	gi|512933725|ref|XP_004932862.1|/0/PREDICTED: uncharacterized protein LOC101741548 [Bombyx mori]
BGIBMGA002036	15.65	18.06	1.15399	gi|512933725|ref|XP_004932862.1|/8.72035e-119/PREDICTED: uncharacterized protein LOC101741548 [Bombyx mori]
BGIBMGA002039	16.58	22.15	1.33595	gi|512933456|ref|XP_004932796.1|/2.10827e-161/PREDICTED: gamma-soluble NSF attachment protein-like [Bombyx mori]
BGIBMGA002040	1.67	1.55	0.928144	gi|512935566|ref|XP_004933305.1|/1.06047e-25/PREDICTED: uncharacterized protein LOC101738020 [Bombyx mori]
BGIBMGA002042	31.3	2.91	0.0929712	-
BGIBMGA002043	0.19	0.18	0.947368	gi|512933713|ref|XP_004932859.1|/0/PREDICTED: probable 3',5'-cyclic phosphodiesterase pde-5-like [Bombyx mori]
BGIBMGA002044	53.11	0.27	0.00508379	gi|512933433|ref|XP_004932790.1|/3.15717e-115/PREDICTED: putative golgin subfamily A member 6-like protein 6-like [Bombyx mori]
BGIBMGA002045	0.21	0	0	gi|512933705|ref|XP_004932857.1|/0/PREDICTED: alpha-1,3-mannosyl-glycoprotein 4-beta-N-acetylglucosaminyltransferase B-like [Bombyx mori]
BGIBMGA002046	1.43	6.62	4.62937	gi|512933697|ref|XP_004932855.1|/7.24574e-13/PREDICTED: Krueppel-like factor 6-like [Bombyx mori]
BGIBMGA002047	9.91	19.14	1.93138	gi|512933697|ref|XP_004932855.1|/7.51636e-66/PREDICTED: Krueppel-like factor 6-like [Bombyx mori]
BGIBMGA002050	3.19	0	0	gi|512933693|ref|XP_004932854.1|/1.22275e-39/PREDICTED: dipeptidase 1-like [Bombyx mori]
BGIBMGA002051	0	0.89	NEW	gi|512933693|ref|XP_004932854.1|/1.04027e-51/PREDICTED: dipeptidase 1-like [Bombyx mori]
BGIBMGA002053	1.94	2.57	1.32474	gi|512933685|ref|XP_004932852.1|/7.09361e-174/PREDICTED: UDP-sugar transporter UST74c-like [Bombyx mori]
BGIBMGA002055	0	0.54	NEW	gi|357603438|gb|EHJ63767.1|/1.38939e-25/hypothetical protein KGM_14032 [Danaus plexippus]
BGIBMGA002057	0.9	1.67	1.85556	gi|512933390|ref|XP_004932780.1|/4.82774e-12/PREDICTED: protein ycf2-like [Bombyx mori]
BGIBMGA002058	1.32	0.31	0.234848	gi|512933390|ref|XP_004932780.1|/3.16609e-118/PREDICTED: protein ycf2-like [Bombyx mori]
BGIBMGA002059	1.02	0	0	gi|512933681|ref|XP_004932851.1|/3.54101e-73/PREDICTED: dentin sialophosphoprotein-like [Bombyx mori]
BGIBMGA002064	0.8	1.77	2.2125	gi|512933677|ref|XP_004932850.1|/0/PREDICTED: adenylate cyclase type 5-like [Bombyx mori]
BGIBMGA002066	1.11	1.71	1.54054	gi|512933677|ref|XP_004932850.1|/0/PREDICTED: adenylate cyclase type 5-like [Bombyx mori]
BGIBMGA002067	18.39	15.28	0.830886	gi|512933380|ref|XP_004932777.1|/2.58976e-147/PREDICTED: alpha-tubulin N-acetyltransferase 1-like isoform X2 [Bombyx mori]
BGIBMGA002068	11.79	10.94	0.927905	gi|512933673|ref|XP_004932849.1|/1.24039e-15/PREDICTED: tyrosine-protein kinase Abl-like [Bombyx mori]
BGIBMGA002069	16.84	20.96	1.24466	gi|512933673|ref|XP_004932849.1|/0/PREDICTED: tyrosine-protein kinase Abl-like [Bombyx mori]
BGIBMGA002070	26.44	19.43	0.734871	gi|512933673|ref|XP_004932849.1|/0/PREDICTED: tyrosine-protein kinase Abl-like [Bombyx mori]
BGIBMGA002071	90.81	97.15	1.06982	gi|512933360|ref|XP_004932772.1|/8.8759e-108/PREDICTED: 5-formyltetrahydrofolate cyclo-ligase-like isoform X1 [Bombyx mori]
BGIBMGA002072	0	4.24	NEW	-
BGIBMGA002073	9.64	51.21	5.31224	gi|512933372|ref|XP_004932775.1|/2.83207e-148/PREDICTED: anion exchange protein 3-like isoform X2 [Bombyx mori]
BGIBMGA002074	9.56	52.14	5.45397	gi|512933368|ref|XP_004932774.1|/0/PREDICTED: anion exchange protein 3-like isoform X1 [Bombyx mori]
BGIBMGA002075	0.6	0	0	gi|357615148|gb|EHJ69494.1|/5.11115e-67/hypothetical protein KGM_17614 [Danaus plexippus]
BGIBMGA002076	0.12	1.23	10.25	gi|512933387|ref|XP_004932779.1|/0/PREDICTED: SET and MYND domain-containing protein 4-like [Bombyx mori]
BGIBMGA002077	219.29	129.39	0.590041	gi|294459899|ref|NP_001170882.1|/0/tan protein [Bombyx mori]
BGIBMGA002078	19.09	10.12	0.53012	gi|114051015|ref|NP_001040400.1|/3.34391e-117/haloacid dehalogenase [Bombyx mori]
BGIBMGA002079	6.44	3.34	0.518634	gi|512933406|ref|XP_004932784.1|/0/PREDICTED: ephrin type-B receptor 2-like [Bombyx mori]
BGIBMGA002080	6.9	4.34	0.628986	gi|357609737|gb|EHJ66622.1|/1.04001e-147/hypothetical protein KGM_08757 [Danaus plexippus]
BGIBMGA002085	19.24	1.01	0.0524948	gi|512933429|ref|XP_004932789.1|/0/PREDICTED: probable cytochrome P450 303a1-like [Bombyx mori]
BGIBMGA002087	73.01	79.81	1.09314	gi|512933437|ref|XP_004932791.1|/4.94952e-62/PREDICTED: macrophage migration inhibitory factor-like [Bombyx mori]
BGIBMGA002089	7.8	4.34	0.55641	gi|512933453|ref|XP_004932795.1|/1.65001e-96/PREDICTED: uncharacterized protein LOC101744149 [Bombyx mori]
BGIBMGA002090	1.61	1.12	0.695652	gi|512933717|ref|XP_004932860.1|/1.55225e-116/PREDICTED: zinc finger protein 135-like [Bombyx mori]
BGIBMGA002091	15.82	11.3	0.714286	gi|512933460|ref|XP_004932797.1|/0/PREDICTED: transcriptional repressor CTCF-like [Bombyx mori]
BGIBMGA002092	2.34	3.47	1.48291	gi|512933471|ref|XP_004932799.1|/9.86408e-65/PREDICTED: solute carrier family 35 member C2-like [Bombyx mori]
BGIBMGA002093	3.26	2.02	0.619632	gi|512933471|ref|XP_004932799.1|/1.37159e-106/PREDICTED: solute carrier family 35 member C2-like [Bombyx mori]
BGIBMGA002095	3.05	0.94	0.308197	gi|350536615|ref|NP_001232932.1|/5.79071e-42/protein tyrosine phosphatase [Bombyx mori]
BGIBMGA002096	10.62	7.79	0.733522	gi|350536615|ref|NP_001232932.1|/0/protein tyrosine phosphatase [Bombyx mori]
BGIBMGA002097	1.82	2.08	1.14286	gi|512933737|ref|XP_004932865.1|/0/PREDICTED: mucin-17-like [Bombyx mori]
BGIBMGA002098	2.97	3.26	1.09764	gi|512933737|ref|XP_004932865.1|/0/PREDICTED: mucin-17-like [Bombyx mori]
BGIBMGA002099	23.96	5.78	0.241235	gi|512933479|ref|XP_004932801.1|/0/PREDICTED: uncharacterized protein LOC101745262 [Bombyx mori]
BGIBMGA002101	52.79	29.4	0.556924	gi|283483975|ref|NP_001164468.1|/3.01032e-67/biogenesis of lysosome-related organelles complex 1 subunit 2 [Bombyx mori]
BGIBMGA002102	0.42	0.39	0.928571	-
BGIBMGA002105	24.13	19.07	0.790303	gi|512933501|ref|XP_004932806.1|/0/PREDICTED: protein RCC2 homolog isoform X1 [Bombyx mori]
BGIBMGA002106	8.04	4.66	0.579602	gi|512933749|ref|XP_004932868.1|/2.60517e-26/PREDICTED: protein-methionine sulfoxide oxidase Mical-like [Bombyx mori]
BGIBMGA002107	18	8.99	0.499444	gi|512933509|ref|XP_004932808.1|/0/PREDICTED: flocculation protein FLO11-like [Bombyx mori]
BGIBMGA002109	2.56	2.61	1.01953	gi|512933517|ref|XP_004932810.1|/7.0356e-170/PREDICTED: SET and MYND domain-containing protein 4-like [Bombyx mori]
BGIBMGA002110	2.17	2.82	1.29954	gi|512933517|ref|XP_004932810.1|/3.7076e-117/PREDICTED: SET and MYND domain-containing protein 4-like [Bombyx mori]
BGIBMGA002112	0.69	0	0	gi|512933757|ref|XP_004932870.1|/2.76555e-60/PREDICTED: uncharacterized protein LOC101742856 [Bombyx mori]
BGIBMGA002113	0.41	0.77	1.87805	gi|512933757|ref|XP_004932870.1|/0/PREDICTED: uncharacterized protein LOC101742856 [Bombyx mori]
BGIBMGA002114	68.61	29.49	0.429821	gi|512933533|ref|XP_004932814.1|/0/PREDICTED: laminin subunit gamma-1-like [Bombyx mori]
BGIBMGA002115	25.56	28.78	1.12598	gi|512933557|ref|XP_004932820.1|/2.53156e-89/PREDICTED: uncharacterized protein CG1161-like isoform X1 [Bombyx mori]
BGIBMGA002116	11.95	6.25	0.523013	gi|512933569|ref|XP_004932823.1|/0/PREDICTED: probable E3 ubiquitin-protein ligase Roquin-like [Bombyx mori]
BGIBMGA002117	6.95	5.28	0.759712	gi|512933569|ref|XP_004932823.1|/1.03391e-14/PREDICTED: probable E3 ubiquitin-protein ligase Roquin-like [Bombyx mori]
BGIBMGA002118	10.93	5.29	0.483989	gi|512933765|ref|XP_004932872.1|/1.88357e-97/PREDICTED: bromodomain-containing protein DDB_G0280777-like [Bombyx mori]
BGIBMGA002120	18.43	7.24	0.392838	gi|512933773|ref|XP_004932874.1|/0/PREDICTED: LOW QUALITY PROTEIN: calpain-C-like [Bombyx mori]
BGIBMGA002121	10.27	10.59	1.03116	gi|512933589|ref|XP_004932828.1|/7.56718e-86/PREDICTED: uncharacterized protein LOC101736593 isoform X1 [Bombyx mori]
BGIBMGA002123	1.17	1.5	1.28205	gi|512933781|ref|XP_004932876.1|/0/PREDICTED: type I inositol 3,4-bisphosphate 4-phosphatase-like [Bombyx mori]
BGIBMGA002124	4.02	3.73	0.927861	gi|328925134|dbj|BAK19082.1|/4.39036e-13/apterous A splicing isoform type E [Bombyx mori]
BGIBMGA002125	3.27	13.68	4.18349	gi|668444816|gb|KFB35387.1|/1.29919e-17/AGAP008980-PA-like protein [Anopheles sinensis]
BGIBMGA002126	1.95	5.44	2.78974	gi|350536597|ref|NP_001232931.1|/1.93128e-35/apterous A [Bombyx mori]
BGIBMGA002127	0.7	0	0	gi|328925126|dbj|BAK19078.1|/4.01574e-67/apterous B beta [Bombyx mori]
BGIBMGA002131	0.46	0.5	1.08696	gi|591288361|dbj|BAO53207.1|/0/transient receptor potential A1 [Bombyx mori]
BGIBMGA002134	1.26	1.17	0.928571	gi|512933805|ref|XP_004932882.1|/9.94809e-26/PREDICTED: band 7 protein AGAP004871-like [Bombyx mori]
BGIBMGA002135	5	2.17	0.434	gi|512933615|ref|XP_004932835.1|/3.06393e-158/PREDICTED: LETM1 domain-containing protein 1-like [Bombyx mori]
BGIBMGA002137	0.88	0	0	gi|197209928|ref|NP_001127728.1|/1.39983e-176/melatonin receptor-like [Bombyx mori]
BGIBMGA002138	21.78	6.46	0.296602	gi|512933623|ref|XP_004932837.1|/0/PREDICTED: sushi, von Willebrand factor type A, EGF and pentraxin domain-containing protein 1-like [Bombyx mori]
BGIBMGA002139	8.87	5.76	0.64938	gi|512933813|ref|XP_004932884.1|/2.43635e-91/PREDICTED: disco-interacting protein 2-like [Bombyx mori]
BGIBMGA002140	11.51	11.61	1.00869	gi|512933813|ref|XP_004932884.1|/0/PREDICTED: disco-interacting protein 2-like [Bombyx mori]
BGIBMGA002141	1.75	1.03	0.588571	gi|512933821|ref|XP_004932886.1|/0/PREDICTED: arf-GAP with Rho-GAP domain, ANK repeat and PH domain-containing protein 2-like [Bombyx mori]
BGIBMGA002142	3.12	3.22	1.03205	gi|512933821|ref|XP_004932886.1|/4.12738e-141/PREDICTED: arf-GAP with Rho-GAP domain, ANK repeat and PH domain-containing protein 2-like [Bombyx mori]
BGIBMGA002143	1.5	1.64	1.09333	gi|357622676|gb|EHJ74102.1|/2.27134e-36/hypothetical protein KGM_18663 [Danaus plexippus]
BGIBMGA002146	8.04	0.93	0.115672	gi|512933635|ref|XP_004932840.1|/8.89175e-51/PREDICTED: uncharacterized protein LOC101738234 [Bombyx mori]
BGIBMGA002148	0.06	0	0	gi|512933641|ref|XP_004932841.1|/0/PREDICTED: dynein heavy chain 5, axonemal-like [Bombyx mori]
BGIBMGA002149	23.99	15.58	0.649437	gi|512933841|ref|XP_004932891.1|/0/PREDICTED: chaperone activity of bc1 complex-like, mitochondrial-like [Bombyx mori]
BGIBMGA002150	8.66	7.27	0.839492	gi|357610516|gb|EHJ67014.1|/7.05338e-80/hypothetical protein KGM_12445 [Danaus plexippus]
BGIBMGA002151	24.05	13.88	0.577131	gi|114052358|ref|NP_001040520.1|/1.13517e-74/peptidylprolyl isomerase [Bombyx mori]
BGIBMGA002152	4.21	4.96	1.17815	gi|512933857|ref|XP_004932895.1|/0/PREDICTED: nuclear pore complex protein Nup153-like [Bombyx mori]
BGIBMGA002153	34.72	49.34	1.42108	gi|357609506|gb|EHJ66486.1|/5.31573e-22/hypothetical protein KGM_20698 [Danaus plexippus]
BGIBMGA002154	43.3	48.22	1.11363	gi|603162|gb|AAC13781.1|/8.10583e-18/BmGATA beta isoform 3, partial [Bombyx mori]
BGIBMGA002155	0.86	2.39	2.77907	-
BGIBMGA002156	45.19	66.17	1.46426	gi|603162|gb|AAC13781.1|/1.88873e-61/BmGATA beta isoform 3, partial [Bombyx mori]
BGIBMGA002157	25.85	30.2	1.16828	gi|512898726|ref|XP_004924467.1|/0/PREDICTED: transcription factor GATA-6-like [Bombyx mori]
BGIBMGA002158	19.26	17.06	0.885774	gi|512898726|ref|XP_004924467.1|/2.29297e-22/PREDICTED: transcription factor GATA-6-like [Bombyx mori]
BGIBMGA002159	1.96	2.13	1.08673	gi|512898786|ref|XP_004924482.1|/8.35549e-42/PREDICTED: GATA-binding factor A-like [Bombyx mori]
BGIBMGA002160	0.21	1.77	8.42857	gi|512898782|ref|XP_004924481.1|/0/PREDICTED: putative fatty acyl-CoA reductase CG5065-like [Bombyx mori]
BGIBMGA002161	21.06	19.19	0.911206	gi|512898778|ref|XP_004924480.1|/1.21029e-122/PREDICTED: cullin-2-like [Bombyx mori]
BGIBMGA002162	10.84	0.65	0.0599631	gi|512898774|ref|XP_004924479.1|/0/PREDICTED: protocadherin-16-like [Bombyx mori]
BGIBMGA002163	40.72	1.12	0.0275049	gi|512898718|ref|XP_004924465.1|/0/PREDICTED: uncharacterized protein LOC101737575 [Bombyx mori]
BGIBMGA002164	2255.74	1791.45	0.794174	gi|112984156|ref|NP_001037243.1|/1.49365e-37/ribosomal protein L35A [Bombyx mori]
BGIBMGA002165	13.17	13.27	1.00759	gi|512898710|ref|XP_004924463.1|/3.36275e-123/PREDICTED: uncharacterized protein LOC101737292 [Bombyx mori]
BGIBMGA002166	0	1.23	NEW	-
BGIBMGA002167	12.95	11.46	0.884942	gi|512898710|ref|XP_004924463.1|/0/PREDICTED: uncharacterized protein LOC101737292 [Bombyx mori]
BGIBMGA002168	80.15	0	0	gi|512898706|ref|XP_004924462.1|/0/PREDICTED: transcription factor Ken 1-like [Bombyx mori]
BGIBMGA002169	2.57	1.91	0.743191	gi|512898762|ref|XP_004924476.1|/1.50107e-92/PREDICTED: uncharacterized protein LOC101739297 [Bombyx mori]
BGIBMGA002170	2.19	0.98	0.447489	gi|512898762|ref|XP_004924476.1|/0/PREDICTED: uncharacterized protein LOC101739297 [Bombyx mori]
BGIBMGA002171	2.57	1.74	0.677043	gi|512898758|ref|XP_004924475.1|/2.04717e-157/PREDICTED: cytochrome P450 9e2-like, partial [Bombyx mori]
BGIBMGA002173	0.52	0.1	0.192308	gi|512898742|ref|XP_004924471.1|/0/PREDICTED: neuroligin-4, X-linked-like [Bombyx mori]
BGIBMGA002175	14322.4	17075.5	1.19222	gi|223671006|tpd|FAA00454.1|/1.36956e-20/TPA: putative cuticle protein [Bombyx mori]
BGIBMGA002176	368.44	1758.19	4.77198	-
BGIBMGA002177	437.34	901.85	2.06213	gi|512898695|ref|XP_004924460.1|/3.96179e-35/PREDICTED: uncharacterized protein LOC101736755 [Bombyx mori]
BGIBMGA002178	0.42	0.19	0.452381	gi|433339100|dbj|BAM73901.1|/0/cytochrome P450 [Bombyx mori]
BGIBMGA002180	0.18	0.25	1.38889	gi|512898754|ref|XP_004924474.1|/0/PREDICTED: neuroligin-4, Y-linked-like [Bombyx mori]
BGIBMGA002183	5.3	2.41	0.454717	-
BGIBMGA002186	1100.9	1153.84	1.04809	gi|112982996|ref|NP_001037083.1|/8.44513e-111/thiol peroxiredoxin [Bombyx mori]
BGIBMGA002187	6.86	3.01	0.438776	gi|153791249|ref|NP_001093314.1|/4.1257e-135/zinc finger protein NANOS-O [Bombyx mori]
BGIBMGA002188	119.55	123.01	1.02894	gi|512898714|ref|XP_004924464.1|/0/PREDICTED: dnaJ homolog subfamily C member 3-like [Bombyx mori]
BGIBMGA002189	26.16	14.53	0.555428	gi|512898722|ref|XP_004924466.1|/2.95216e-154/PREDICTED: zinc finger protein 93-like [Bombyx mori]
BGIBMGA002190	0.88	0.81	0.920455	gi|357629515|gb|EHJ78236.1|/1.93662e-29/hypothetical protein KGM_14483 [Danaus plexippus]
BGIBMGA002191	1.88	5.24	2.78723	gi|383860951|ref|XP_003705950.1|/5.36933e-11/PREDICTED: diamine acetyltransferase 2-like [Megachile rotundata]
BGIBMGA002194	1.59	0.74	0.465409	-
BGIBMGA002195	4.12	4.25	1.03155	gi|512898730|ref|XP_004924468.1|/1.7801e-64/PREDICTED: diamine acetyltransferase 2-like [Bombyx mori]
BGIBMGA002197	0.43	1.06	2.46512	gi|512898790|ref|XP_004924483.1|/0/PREDICTED: uncharacterized protein LOC101740270 [Bombyx mori]
BGIBMGA002198	5.36	0	0	gi|357610231|gb|EHJ66884.1|/1.3115e-09/hypothetical protein KGM_00867 [Danaus plexippus]
BGIBMGA002199	45.8	36.01	0.786245	gi|512939987|ref|XP_004934365.1|/3.16346e-80/PREDICTED: 4-coumarate--CoA ligase-like 4-like [Bombyx mori]
BGIBMGA002200	0	1.53	NEW	gi|512939358|ref|XP_004934220.1|/2.06296e-07/PREDICTED: uncharacterized protein LOC101736867, partial [Bombyx mori]
BGIBMGA002202	1.15	0.53	0.46087	gi|512906534|ref|XP_004926220.1|/1.94034e-163/PREDICTED: zinc finger BED domain-containing protein 4-like [Bombyx mori]
BGIBMGA002203	41.38	28.41	0.686564	gi|512909155|ref|XP_004926852.1|/2.94926e-85/PREDICTED: ras-related protein Rab-18-like [Bombyx mori]
BGIBMGA002204	10.93	1.84	0.168344	gi|357612323|gb|EHJ67917.1|/1.53071e-10/hypothetical protein KGM_18545 [Danaus plexippus]
BGIBMGA002206	6.61	4.6	0.695915	gi|512909151|ref|XP_004926851.1|/3.37836e-129/PREDICTED: uncharacterized protein LOC101736929 [Bombyx mori]
BGIBMGA002207	7.03	5.15	0.732575	gi|512909183|ref|XP_004926859.1|/1.97788e-78/PREDICTED: zinc finger protein 41-like [Bombyx mori]
BGIBMGA002208	37.87	21.57	0.56958	gi|512909140|ref|XP_004926849.1|/7.51449e-167/PREDICTED: 39S ribosomal protein L1, mitochondrial-like [Bombyx mori]
BGIBMGA002209	405.32	239.7	0.591385	gi|112983314|ref|NP_001037618.1|/1.69769e-116/ras-related GTP-binding protein Rab11 [Bombyx mori]
BGIBMGA002210	4.52	4.9	1.08407	gi|512909175|ref|XP_004926857.1|/0/PREDICTED: uncharacterized protein LOC101737771 [Bombyx mori]
BGIBMGA002211	73.61	31.02	0.42141	gi|112982796|ref|NP_001037546.1|/4.80726e-101/glutathione S-transferase delta 3 [Bombyx mori]
BGIBMGA002213	5.33	5.21	0.977486	gi|512909171|ref|XP_004926856.1|/1.15289e-152/PREDICTED: WD repeat-containing protein 44-like [Bombyx mori]
BGIBMGA002214	9.63	8.45	0.877466	gi|512909171|ref|XP_004926856.1|/0/PREDICTED: WD repeat-containing protein 44-like [Bombyx mori]
BGIBMGA002215	72.09	54.89	0.761409	gi|357603311|gb|EHJ63710.1|/2.1081e-62/mitochondrial import inner membrane translocase [Danaus plexippus]
BGIBMGA002216	163.28	67.77	0.415054	gi|512909109|ref|XP_004926842.1|/1.81286e-138/PREDICTED: nucleoporin nup211-like isoform X2 [Bombyx mori]
BGIBMGA002217	13.89	21.1	1.51908	gi|512909159|ref|XP_004926853.1|/4.55568e-79/PREDICTED: rho GTPase-activating protein 15-like [Bombyx mori]
BGIBMGA002218	62.75	43.68	0.696096	gi|512909113|ref|XP_004926843.1|/3.6955e-33/PREDICTED: mitotic-spindle organizing protein 1-like isoform X1 [Bombyx mori]
BGIBMGA002219	39.59	10.41	0.262945	gi|114052112|ref|NP_001040218.1|/4.47752e-79/trafficking protein particle complex 1 [Bombyx mori]
BGIBMGA002220	6.95	4.05	0.582734	gi|512909129|ref|XP_004926847.1|/0/PREDICTED: putative leucine-rich repeat-containing protein DDB_G0290503-like [Bombyx mori]
BGIBMGA002221	5.6	3.12	0.557143	gi|512909129|ref|XP_004926847.1|/1.45699e-32/PREDICTED: putative leucine-rich repeat-containing protein DDB_G0290503-like [Bombyx mori]
BGIBMGA002222	502.47	445.56	0.88674	gi|112983444|ref|NP_001036974.1|/1.65167e-106/glutathione S-transferase delta 2 [Bombyx mori]
BGIBMGA002223	16.95	27.11	1.59941	gi|512909179|ref|XP_004926858.1|/0/PREDICTED: uncharacterized protein LOC101737909 [Bombyx mori]
BGIBMGA002224	36.39	52.02	1.42951	gi|512909179|ref|XP_004926858.1|/0/PREDICTED: uncharacterized protein LOC101737909 [Bombyx mori]
BGIBMGA002225	56.96	46.56	0.817416	gi|512909144|ref|XP_004926850.1|/5.01189e-62/PREDICTED: mitochondrial pyruvate carrier 1-like [Bombyx mori]
BGIBMGA002228	1.67	0	0	gi|665819317|ref|XP_008558531.1|/9.03814e-11/PREDICTED: uncharacterized protein LOC103579024 [Microplitis demolitor]
BGIBMGA002230	14.66	11.34	0.773533	gi|512888586|ref|XP_004922110.1|/0/PREDICTED: macrophage erythroblast attacher-like [Bombyx mori]
BGIBMGA002231	25.7	22.43	0.872763	gi|512888568|ref|XP_004922107.1|/0/PREDICTED: F-box/LRR-repeat protein 2-like isoform X1 [Bombyx mori]
BGIBMGA002235	13.9	10.77	0.77482	gi|512888763|ref|XP_004922140.1|/0/PREDICTED: LOW QUALITY PROTEIN: bifunctional protein NCOAT-like [Bombyx mori]
BGIBMGA002236	14.58	11.09	0.760631	gi|357608907|gb|EHJ66207.1|/0/hypothetical protein KGM_06611 [Danaus plexippus]
BGIBMGA002237	33.26	35.45	1.06584	gi|512888540|ref|XP_004922102.1|/0/PREDICTED: serine/threonine-protein phosphatase 2A 65 kDa regulatory subunit A alpha isoform-like isoform X1 [Bombyx mori]
BGIBMGA002239	1.01	0	0	gi|512888738|ref|XP_004922136.1|/0/PREDICTED: probable sodium/potassium/calcium exchanger CG1090-like [Bombyx mori]
BGIBMGA002241	388.27	481.86	1.24104	gi|190407685|gb|ACE78271.1|/0/vacuolar ATPase B subunit [Bombyx mori]
BGIBMGA002243	26.71	11.97	0.448147	gi|512888508|ref|XP_004922097.1|/1.91434e-111/PREDICTED: dephospho-CoA kinase domain-containing protein-like isoform X1 [Bombyx mori]
BGIBMGA002244	5.53	2.05	0.370705	gi|288558748|ref|NP_001165737.1|/2.03299e-26/ecdysis triggering hormone receptor isoform B [Bombyx mori]
BGIBMGA002246	5.37	4.09	0.761639	gi|512888732|ref|XP_004922135.1|/0/PREDICTED: uncharacterized protein LOC101747197 [Bombyx mori]
BGIBMGA002247	6.62	5.14	0.776435	gi|512888728|ref|XP_004922134.1|/0/PREDICTED: helicase ARIP4-like [Bombyx mori]
BGIBMGA002250	3.88	2.6	0.670103	gi|512888716|ref|XP_004922132.1|/0/PREDICTED: huntingtin-like [Bombyx mori]
BGIBMGA002251	5.13	6.32	1.23197	gi|512888716|ref|XP_004922132.1|/0/PREDICTED: huntingtin-like [Bombyx mori]
BGIBMGA002252	5.89	5.47	0.928693	gi|512888716|ref|XP_004922132.1|/1.21552e-87/PREDICTED: huntingtin-like [Bombyx mori]
BGIBMGA002253	8.42	20.52	2.43705	gi|512888461|ref|XP_004922090.1|/2.30162e-79/PREDICTED: uncharacterized protein LOC101739944 [Bombyx mori]
BGIBMGA002258	18.89	11.98	0.634198	gi|512939358|ref|XP_004934220.1|/4.17746e-08/PREDICTED: uncharacterized protein LOC101736867, partial [Bombyx mori]
BGIBMGA002259	13370.3	9256.88	0.692347	gi|148298826|ref|NP_001091813.1|/5.36251e-64/myosin regulatory light chain 2 [Bombyx mori]
BGIBMGA002260	11.78	7.57	0.642615	gi|512888426|ref|XP_004922085.1|/0/PREDICTED: uncharacterized protein C12orf4 homolog [Bombyx mori]
BGIBMGA002261	5.7	3.31	0.580702	gi|512888414|ref|XP_004922083.1|/0/PREDICTED: uncharacterized protein LOC101738872 [Bombyx mori]
BGIBMGA002262	8.67	10.01	1.15456	gi|512888673|ref|XP_004922124.1|/0/PREDICTED: ubiquitin thioesterase trabid-like [Bombyx mori]
BGIBMGA002263	48.45	46.09	0.95129	-
BGIBMGA002264	31.76	69.32	2.18262	gi|512888408|ref|XP_004922082.1|/7.41027e-99/PREDICTED: LOW QUALITY PROTEIN: actin-binding LIM protein 3 [Bombyx mori]
BGIBMGA002265	20.32	31.6	1.55512	gi|512888408|ref|XP_004922082.1|/1.15332e-74/PREDICTED: LOW QUALITY PROTEIN: actin-binding LIM protein 3 [Bombyx mori]
BGIBMGA002266	8.51	14.48	1.70153	gi|512888402|ref|XP_004922081.1|/3.62285e-80/PREDICTED: mitoferrin-like [Bombyx mori]
BGIBMGA002268	0.99	0.4	0.40404	gi|512888392|ref|XP_004922079.1|/2.29251e-85/PREDICTED: cytochrome P450 4c21-like [Bombyx mori]
BGIBMGA002269	0.26	0.21	0.807692	gi|512888387|ref|XP_004922078.1|/0/PREDICTED: cytochrome P450 4c21-like [Bombyx mori]
BGIBMGA002270	0	0.7	NEW	gi|512888657|ref|XP_004922122.1|/3.37839e-107/PREDICTED: cytochrome P450 4c21-like [Bombyx mori]
BGIBMGA002272	0.18	0.82	4.55556	gi|512888633|ref|XP_004922118.1|/1.40242e-122/PREDICTED: cytochrome P450 4V2-like [Bombyx mori]
BGIBMGA002273	16.52	9.48	0.57385	gi|512888358|ref|XP_004922074.1|/0/PREDICTED: wolframin-like isoform X1 [Bombyx mori]
BGIBMGA002277	0	0.85	NEW	gi|169234675|ref|NP_001108459.1|/1.75664e-54/dopamine receptor-1 [Bombyx mori]
BGIBMGA002279	12.57	20.92	1.66428	gi|112984042|ref|NP_001037420.1|/1.57341e-117/glutathione S-transferase epsilon 2 [Bombyx mori]
BGIBMGA002280	0.98	1.82	1.85714	gi|112982780|ref|NP_001036899.1|/1.462e-45/pro-corazonin precursor [Bombyx mori]
BGIBMGA002285	4.91	2.28	0.464358	gi|357621196|gb|EHJ73112.1|/5.96785e-31/hypothetical protein KGM_18708 [Danaus plexippus]
BGIBMGA002286	15.19	5.12	0.337064	gi|512888330|ref|XP_004922070.1|/0/PREDICTED: uncharacterized protein LOC101737006 [Bombyx mori]
BGIBMGA002287	0.83	6.41	7.72289	gi|512888592|ref|XP_004922111.1|/0/PREDICTED: 5-hydroxytryptamine receptor 1-like [Bombyx mori]
BGIBMGA002288	179.51	431.7	2.40488	gi|512888320|ref|XP_004922068.1|/0/PREDICTED: macrophage mannose receptor 1-like [Bombyx mori]
BGIBMGA002289	37.7	85.12	2.25782	gi|284813581|ref|NP_001165396.1|/4.39249e-144/C-type lectin 19 precursor [Bombyx mori]
BGIBMGA002292	3.63	5.25	1.44628	gi|512888324|ref|XP_004922069.1|/9.18498e-85/PREDICTED: uncharacterized protein LOC101736872 [Bombyx mori]
BGIBMGA002293	0.18	0	0	gi|512888598|ref|XP_004922112.1|/0/PREDICTED: hexosaminidase D-like [Bombyx mori]
BGIBMGA002294	18.1	9.35	0.516575	gi|512888341|ref|XP_004922071.1|/0/PREDICTED: BTB/POZ domain-containing protein KCTD9-like isoform X1 [Bombyx mori]
BGIBMGA002295	78.18	29.15	0.372858	gi|512888352|ref|XP_004922073.1|/8.2645e-153/PREDICTED: methenyltetrahydrofolate synthase domain-containing protein-like [Bombyx mori]
BGIBMGA002296	80.89	36.23	0.447892	gi|512888352|ref|XP_004922073.1|/8.51612e-61/PREDICTED: methenyltetrahydrofolate synthase domain-containing protein-like [Bombyx mori]
BGIBMGA002298	1.28	0	0	gi|357621203|gb|EHJ73119.1|/1.18058e-18/hypothetical protein KGM_18713 [Danaus plexippus]
BGIBMGA002299	2.03	3.77	1.85714	gi|512888627|ref|XP_004922117.1|/1.38791e-19/PREDICTED: lateral signaling target protein 2 homolog [Bombyx mori]
BGIBMGA002300	7.31	7.19	0.983584	gi|512888627|ref|XP_004922117.1|/0/PREDICTED: lateral signaling target protein 2 homolog [Bombyx mori]
BGIBMGA002301	0.51	0	0	gi|357612266|gb|EHJ67889.1|/1.48357e-18/hypothetical protein KGM_14776 [Danaus plexippus]
BGIBMGA002304	9.62	5.63	0.585239	gi|512888376|ref|XP_004922077.1|/0/PREDICTED: protein SHQ1 homolog [Bombyx mori]
BGIBMGA002306	28.17	26.9	0.954917	gi|270016838|gb|EFA13284.1|/2.95763e-22/hypothetical protein TcasGA2_TC010304 [Tribolium castaneum]
BGIBMGA002307	6.12	4.96	0.810458	gi|433339058|dbj|BAM73883.1|/0/cytochrome P450, partial [Bombyx mori]
BGIBMGA002308	0.7	1.3	1.85714	gi|112984418|ref|NP_001037500.1|/2.05765e-71/antennal binding protein X precursor [Bombyx mori]
BGIBMGA002309	513.43	408	0.794656	gi|114052609|ref|NP_001040261.1|/3.11237e-56/nucleoplasmin isoform 2 [Bombyx mori]
BGIBMGA002310	19.22	15.39	0.800728	gi|512888420|ref|XP_004922084.1|/0/PREDICTED: antigen KI-67-like [Bombyx mori]
BGIBMGA002311	17.26	4.89	0.283314	gi|512888432|ref|XP_004922086.1|/0/PREDICTED: uncharacterized protein LOC101739289 [Bombyx mori]
BGIBMGA002312	19.69	1.55	0.0787202	gi|512888679|ref|XP_004922125.1|/1.69297e-132/PREDICTED: uncharacterized protein LOC101745646 [Bombyx mori]
BGIBMGA002313	28.04	0	0	gi|512888679|ref|XP_004922125.1|/1.01385e-89/PREDICTED: uncharacterized protein LOC101745646 [Bombyx mori]
BGIBMGA002314	158.18	174.18	1.10115	gi|512888444|ref|XP_004922088.1|/1.80643e-100/PREDICTED: uncharacterized protein LOC101739569 [Bombyx mori]
BGIBMGA002315	1.25	1.86	1.488	gi|512888450|ref|XP_004922089.1|/0/PREDICTED: uncharacterized protein LOC101739712 [Bombyx mori]
BGIBMGA002316	0.74	0.69	0.932432	gi|148298865|ref|NP_001091748.1|/0/octopamine receptor [Bombyx mori]
BGIBMGA002317	14.63	8.02	0.548189	gi|512888685|ref|XP_004922126.1|/4.22158e-61/PREDICTED: N-acetyl-D-glucosamine kinase-like [Bombyx mori]
BGIBMGA002318	26.93	18.2	0.675826	gi|325197114|ref|NP_001191410.1|/0/high temperature requirement protein A2 [Bombyx mori]
BGIBMGA002320	0	2.49	NEW	gi|512888689|ref|XP_004922127.1|/2.47863e-16/PREDICTED: uncharacterized protein LOC101745937 [Bombyx mori]
BGIBMGA002321	8.07	7.96	0.986369	gi|512888695|ref|XP_004922128.1|/0/PREDICTED: dedicator of cytokinesis protein 1-like [Bombyx mori]
BGIBMGA002322	14.04	11.27	0.802707	gi|512888695|ref|XP_004922128.1|/0/PREDICTED: dedicator of cytokinesis protein 1-like [Bombyx mori]
BGIBMGA002323	5.53	8.55	1.54611	gi|512888695|ref|XP_004922128.1|/3.69306e-28/PREDICTED: dedicator of cytokinesis protein 1-like [Bombyx mori]
BGIBMGA002324	9.77	2.45	0.250768	gi|512888701|ref|XP_004922129.1|/0/PREDICTED: sodium-coupled monocarboxylate transporter 1-like [Bombyx mori]
BGIBMGA002325	2.31	3.01	1.30303	gi|296080739|ref|NP_001171666.1|/0/octopamine receptor [Bombyx mori]
BGIBMGA002326	0.24	0	0	gi|357622752|gb|EHJ74155.1|/1.4004e-102/hypothetical protein KGM_17023 [Danaus plexippus]
BGIBMGA002329	0.73	1.28	1.75342	gi|512888710|ref|XP_004922131.1|/0/PREDICTED: uncharacterized protein LOC101746650 [Bombyx mori]
BGIBMGA002330	18.66	32	1.7149	gi|114051511|ref|NP_001040304.1|/2.2132e-123/proline synthetase co-transcribed bacterial-like protein [Bombyx mori]
BGIBMGA002331	32.42	38.3	1.18137	gi|512888467|ref|XP_004922091.1|/1.15468e-110/PREDICTED: uncharacterized protein LOC101740081 [Bombyx mori]
BGIBMGA002333	159.08	86.18	0.54174	gi|607354601|gb|EZA49228.1|/2.40085e-15/Copia protein [Cerapachys biroi]
BGIBMGA002335	59.81	41.84	0.699549	gi|512888496|ref|XP_004922095.1|/1.05024e-59/PREDICTED: ER membrane protein complex subunit 6-like [Bombyx mori]
BGIBMGA002340	138.38	106.29	0.768102	gi|512888550|ref|XP_004922104.1|/0/PREDICTED: serine/threonine-protein phosphatase 2A 65 kDa regulatory subunit A alpha isoform-like [Bombyx mori]
BGIBMGA002342	35.02	6.5	0.185608	gi|512888562|ref|XP_004922106.1|/1.0245e-38/PREDICTED: protein TRC8 homolog [Bombyx mori]
BGIBMGA002343	32.95	23.76	0.721093	gi|512888562|ref|XP_004922106.1|/0/PREDICTED: protein TRC8 homolog [Bombyx mori]
BGIBMGA002344	18.09	16.79	0.928137	gi|512888580|ref|XP_004922109.1|/1.72078e-22/PREDICTED: uncharacterized protein CG7816-like [Bombyx mori]
BGIBMGA002345	20.79	22.38	1.07648	gi|512888580|ref|XP_004922109.1|/7.11009e-166/PREDICTED: uncharacterized protein CG7816-like [Bombyx mori]
BGIBMGA002346	168.92	124.3	0.735851	gi|512888773|ref|XP_004922142.1|/0/PREDICTED: C-terminal-binding protein-like [Bombyx mori]
BGIBMGA002348	68.35	46.32	0.677688	gi|114051515|ref|NP_001040359.1|/9.18933e-91/elongation factor Ts [Bombyx mori]
BGIBMGA002349	53.97	76.79	1.42283	gi|164459610|gb|ABY57912.1|/4.39015e-148/hydroxypyruvate isomerase [Bombyx mori]
BGIBMGA002350	25.68	20.09	0.782321	gi|568214635|ref|NP_001274773.1|/4.56436e-131/aurora kinase B-like [Bombyx mori]
BGIBMGA002351	10.17	12.42	1.22124	gi|512912553|ref|XP_004927685.1|/0/PREDICTED: zinc finger protein Xfin-like [Bombyx mori]
BGIBMGA002352	12.02	7.2	0.599002	gi|512912551|ref|XP_004927684.1|/0/PREDICTED: protein neuralized-like [Bombyx mori]
BGIBMGA002353	82.1	68.14	0.829963	gi|114052571|ref|NP_001040255.1|/2.04353e-103/lysophospholipase [Bombyx mori]
BGIBMGA002354	0.09	0.42	4.66667	gi|512908743|ref|XP_004926756.1|/0/PREDICTED: furin-like protease 2-like [Bombyx mori]
BGIBMGA002355	78.36	27.45	0.350306	gi|512908727|ref|XP_004926752.1|/4.98243e-168/PREDICTED: probable bifunctional methylenetetrahydrofolate dehydrogenase/cyclohydrolase 2-like isoform X2 [Bombyx mori]
BGIBMGA002356	22.91	12.33	0.538193	gi|512908711|ref|XP_004926748.1|/1.38774e-117/PREDICTED: uncharacterized protein LOC101741301 isoform X1 [Bombyx mori]
BGIBMGA002359	30.76	22.21	0.722042	gi|512908701|ref|XP_004926746.1|/7.21337e-92/PREDICTED: secretory carrier-associated membrane protein 1-like [Bombyx mori]
BGIBMGA002360	26.01	20.92	0.804306	gi|114051355|ref|NP_001040373.1|/2.67696e-55/WD repeat domain 61 [Bombyx mori]
BGIBMGA002361	35.29	21.26	0.602437	gi|114050869|ref|NP_001040162.1|/3.5157e-152/WD repeat domain 61 [Bombyx mori]
BGIBMGA002363	54.21	48.04	0.886183	gi|512908697|ref|XP_004926745.1|/0/PREDICTED: pre-mRNA-splicing factor RBM22-like [Bombyx mori]
BGIBMGA002364	1.15	6.39	5.55652	gi|512908708|ref|XP_004926747.1|/1.46256e-21/PREDICTED: furin-like protease 2-like [Bombyx mori]
BGIBMGA002365	13.6	11.6	0.852941	gi|512908708|ref|XP_004926747.1|/0/PREDICTED: furin-like protease 2-like [Bombyx mori]
BGIBMGA002366	78.66	166.46	2.1162	gi|512908739|ref|XP_004926755.1|/8.8594e-177/PREDICTED: uncharacterized protein LOC101742057 [Bombyx mori]
BGIBMGA002367	0.97	4.75	4.89691	-
BGIBMGA002368	11.46	38.75	3.38133	gi|226342886|ref|NP_001139705.1|/1.03464e-59/serine protease inhibitor 13 precursor [Bombyx mori]
BGIBMGA002370	25.41	18.87	0.742621	gi|512938011|ref|XP_004933903.1|/2.59933e-42/PREDICTED: E3 ubiquitin-protein ligase Arkadia-like, partial [Bombyx mori]
BGIBMGA002371	11.26	5.03	0.446714	gi|512938007|ref|XP_004933902.1|/4.32638e-121/PREDICTED: uncharacterized protein LOC101743712 [Bombyx mori]
BGIBMGA002373	4.69	1.45	0.309168	gi|512927179|ref|XP_004931270.1|/2.07997e-31/PREDICTED: GA-binding protein subunit beta-2-like, partial [Bombyx mori]
BGIBMGA002374	4.67	3.79	0.811563	gi|512927179|ref|XP_004931270.1|/6.16047e-15/PREDICTED: GA-binding protein subunit beta-2-like, partial [Bombyx mori]
[truncated: 10,379 more rows]
