# Supplementary material for: Differentially expressed genes in the head of the 2nd instar pre-molting larvae of the nm2 mutant of the silkworm, Bombyx mori
Source: PLoS One. 2017 Jul 20;12(7):e0180160. doi: 10.1371/journal.pone.0180160 (PMC5519023; doi:10.1371/journal.pone.0180160)
Supplement: S3 Table — (XLSX) [file pone.0180160.s003.xlsx]

## Sheet: Up-regulated genes
S3 Table Differentially expressed genes between nm2 and C603.
Gene id.	Gene Length	Wild_type-FPKM	Nm2-FPKM	Ratio (nm2/wild_type)	Log2 Ratio (nm2/wild_type)	Up or down	P-value	FDR	Blast results
BGIBMGA000004	936	7.37	18.6	2.52374	1.33557	Up	3.11028e-05	0.000146863	gi|530233964|ref|NP_001268825.1|/7.81325e-172/uncharacterized protein LOC101742493 [Bombyx mori]
BGIBMGA000158	1695	37.25	270.98	7.27463	2.86287	Up	1.80824e-281	1.68262e-279	gi|300360466|ref|NP_001177919.1|/0/ecdysone oxidase [Bombyx mori]
BGIBMGA000185	1890	171.26	929.29	5.42619	2.43994	Up	0	0	gi|512912168|ref|XP_004927590.1|/9.61518e-172/PREDICTED: uncharacterized protein LOC101746904 [Bombyx mori]
BGIBMGA000238	1458	2.17	70.93	32.6866	5.03063	Up	1.0541e-99	4.42223e-98	gi|512930383|ref|XP_004932054.1|/0/PREDICTED: peroxidase-like [Bombyx mori]
BGIBMGA000239	1290	0.5	33.66	67.32	6.07296	Up	5.78734e-46	1.35652e-44	gi|512930383|ref|XP_004932054.1|/2.87941e-163/PREDICTED: peroxidase-like [Bombyx mori]
BGIBMGA000249	537	40.77	499.28	12.2463	3.61427	Up	2.09322e-195	1.43125e-193	gi|290560897|ref|NP_001166643.1|/2.69552e-40/cuticular protein RR-2 motif 127 precursor [Bombyx mori]
BGIBMGA000274	1143	29.71	60.27	2.02861	1.02049	Up	1.43933e-11	1.21178e-10	gi|290560913|ref|NP_001166672.1|/1.25906e-95/cuticular protein RR-2 motif 90 precursor [Bombyx mori]
BGIBMGA000307	1452	18.17	42.95	2.36379	1.2411	Up	4.66762e-14	4.54139e-13	gi|512930275|ref|XP_004932026.1|/0/PREDICTED: carboxypeptidase E-like [Bombyx mori]
BGIBMGA000324	345	199.16	1495.52	7.50914	2.90865	Up	4.82934e-294	4.74349e-292	gi|114224804|gb|ABI55236.1|/7.52534e-50/larval cuticle protein 1 precursor [Bombyx mori]
BGIBMGA000328	480	107.54	4637.31	43.1217	5.43034	Up	0	0	gi|290560938|ref|NP_001166712.1|/5.63795e-74/cuticular protein RR-1 motif 42 precursor [Bombyx mori]
BGIBMGA000329	1029	417.81	8363.01	20.0163	4.3231	Up	0	0	gi|223671184|tpd|FAA00544.1|/5.84688e-102/TPA: putative cuticle protein [Bombyx mori]
BGIBMGA000330	804	0.35	11.86	33.8857	5.08261	Up	5.51894e-10	4.15465e-09	gi|224177574|ref|NP_001128676.2|/9.70021e-98/cuticular protein glycine-rich 21 precursor [Bombyx mori]
BGIBMGA000331	633	47.99	210.73	4.39112	2.13459	Up	1.5187e-57	4.29121e-56	gi|290558786|ref|NP_001166713.1|/1.57978e-119/cuticular protein RR-1 motif 40 precursor [Bombyx mori]
BGIBMGA000333	525	129.64	4541.86	35.0344	5.1307	Up	0	0	gi|112984038|ref|NP_001036828.1|/1.62207e-87/larval cuticle protein LCP-22 precursor [Bombyx mori]
BGIBMGA000335	1323	0.62	11.1	17.9032	4.16215	Up	1.29586e-13	1.22893e-12	gi|223671172|tpd|FAA00538.1|/1.08064e-104/TPA: putative cuticle protein [Bombyx mori]
BGIBMGA000338	465	3.71	81.49	21.965	4.45713	Up	5.5471e-33	1.00074e-31	gi|290563462|ref|NP_001166719.1|/9.46571e-61/cuticular protein RR-1 motif 32 precursor [Bombyx mori]
BGIBMGA000339	891	4.34	19.87	4.57834	2.19482	Up	3.05386e-09	2.18088e-08	gi|512929699|ref|XP_004931887.1|/1.3101e-64/PREDICTED: larval cuticle protein 16/17-like [Bombyx mori]
BGIBMGA000341	237	135.93	2721.67	20.0226	4.32356	Up	0	0	gi|290563470|ref|NP_001166722.1|/3.66975e-36/cuticular protein RR-1 motif 28 precursor [Bombyx mori]
BGIBMGA000371	912	0.01	4.5	450	8.81378	Up	2.81454e-05	0.000133921	gi|290560770|ref|NP_001166716.1|/2.87035e-155/cuticular protein RR-1 motif 36 precursor [Bombyx mori]
BGIBMGA000392	975	12.99	42.48	3.27021	1.70938	Up	1.00578e-14	1.01613e-13	gi|512930271|ref|XP_004932025.1|/1.36309e-113/PREDICTED: uncharacterized protein LOC101740299 [Bombyx mori]
BGIBMGA000419	972	124.69	385.61	3.09255	1.6288	Up	8.01494e-113	3.68747e-111	gi|512929917|ref|XP_004931941.1|/7.08953e-163/PREDICTED: lambda-crystallin homolog isoform X1 [Bombyx mori]
BGIBMGA000453	243	19.22	96.34	5.01249	2.32553	Up	2.642e-11	2.19005e-10	gi|56462288|gb|AAV91427.1|/8.73504e-22/protease inhibitor 5 [Lonomia obliqua]
BGIBMGA000457	1494	0.01	24.47	2447	11.2568	Up	8.30882e-42	1.8072e-40	gi|512930383|ref|XP_004932054.1|/0/PREDICTED: peroxidase-like [Bombyx mori]
BGIBMGA000561	201	1.61	150.7	93.6025	6.54847	Up	7.78732e-28	1.2138e-26	gi|255652897|ref|NP_001157389.1|/2.51816e-29/cold-related protein precursor [Bombyx mori]
BGIBMGA000563	1686	12.86	70.73	5.5	2.45943	Up	3.4322e-63	1.04881e-61	gi|223890158|ref|NP_001138794.1|/0/tyrosine hydroxylase [Bombyx mori]
BGIBMGA000667	396	19.16	93.69	4.88987	2.2898	Up	6.85938e-18	7.88224e-17	gi|350536339|ref|NP_001233285.1|/7.95967e-60/insulin-like peptide precursor [Bombyx mori]
BGIBMGA000681	1470	334.8	1067.55	3.18862	1.67293	Up	0	0	gi|290563372|ref|NP_001166628.1|/2.7473e-152/cuticular protein tweedle motif 1 precursor [Bombyx mori]
BGIBMGA000701	1524	621.6	1331.6	2.14221	1.0991	Up	0	0	gi|112982683|ref|NP_001036912.1|/0/catalase [Bombyx mori]
BGIBMGA000716	1629	1.5	9.12	6.08	2.60407	Up	1.40925e-09	1.02896e-08	gi|341926128|dbj|BAK53999.1|/0/nuclear hormone receptor [Bombyx mori]
BGIBMGA000725	3450	0.85	3.25	3.82353	1.9349	Up	1.17616e-05	5.91956e-05	gi|512921632|ref|XP_004929924.1|/0/PREDICTED: multidrug resistance protein homolog 49-like [Bombyx mori]
BGIBMGA000774	1701	1.12	5.77	5.15179	2.36507	Up	3.53302e-06	1.90025e-05	gi|306518658|ref|NP_001182392.1|/0/carboxyl/cholinesterase 6 precursor [Bombyx mori]
BGIBMGA000796	474	23.01	52.28	2.27206	1.184	Up	8.8861e-06	4.55004e-05	gi|512903812|ref|XP_004925709.1|/2.47629e-53/PREDICTED: RNA-binding protein Nova-2-like [Bombyx mori]
BGIBMGA000797	501	24.53	59.3	2.41745	1.27348	Up	2.36576e-07	1.43664e-06	gi|512903812|ref|XP_004925709.1|/2.16744e-24/PREDICTED: RNA-binding protein Nova-2-like [Bombyx mori]
BGIBMGA000798	450	34.6	84.45	2.44075	1.28733	Up	4.25942e-09	3.01226e-08	gi|512903812|ref|XP_004925709.1|/2.28379e-62/PREDICTED: RNA-binding protein Nova-2-like [Bombyx mori]
BGIBMGA000802	1587	8.72	27.94	3.20413	1.67993	Up	1.5785e-15	1.64717e-14	gi|512903840|ref|XP_004925716.1|/0/PREDICTED: atlastin-like [Bombyx mori]
BGIBMGA000835	312	59.59	153.43	2.57476	1.36444	Up	1.33865e-11	1.13241e-10	gi|512937160|ref|XP_004933699.1|/6.51584e-54/PREDICTED: uncharacterized protein LOC101738683 [Bombyx mori]
BGIBMGA000837	1638	0.66	4.76	7.21212	2.85042	Up	5.34532e-06	2.80669e-05	gi|512914393|ref|XP_004928131.1|/0/PREDICTED: bile salt-activated lipase-like [Bombyx mori]
BGIBMGA000883	462	56.66	319.02	5.63043	2.49324	Up	1.86818e-74	6.72112e-73	gi|512914241|ref|XP_004928093.1|/2.74885e-76/PREDICTED: lipopolysaccharide-induced tumor necrosis factor-alpha factor homolog [Bombyx mori]
BGIBMGA000886	390	331.57	666.47	2.01004	1.00723	Up	2.29672e-36	4.4904e-35	gi|512913636|ref|XP_004927944.1|/4.09958e-64/PREDICTED: lipopolysaccharide-induced tumor necrosis factor-alpha factor homolog [Bombyx mori]
BGIBMGA001003	1263	0.01	5.22	522	9.02791	Up	3.94014e-08	2.57733e-07	gi|433339049|dbj|BAM73879.1|/0/cytochrome P450 [Bombyx mori]
BGIBMGA001004	1524	1.47	139.54	94.9252	6.56872	Up	5.27592e-225	4.05558e-223	gi|433339109|dbj|BAM73905.1|/0/cytochrome P450 [Bombyx mori]
BGIBMGA001005	1035	2.86	53.14	18.5804	4.21571	Up	2.51134e-48	6.14236e-47	gi|433339035|dbj|BAM73873.1|/2.06144e-163/cytochrome P450 [Bombyx mori]
BGIBMGA001068	858	3.87	27.56	7.12145	2.83217	Up	2.02458e-15	2.10203e-14	gi|512912791|ref|XP_004927742.1|/2.67377e-152/PREDICTED: fumarylacetoacetate hydrolase domain-containing protein 2-like [Bombyx mori]
BGIBMGA001121	1965	4.13	12.25	2.9661	1.56857	Up	2.19832e-08	1.46507e-07	gi|512913926|ref|XP_004928013.1|/0/PREDICTED: protein kinase C-binding protein NELL1-like, partial [Bombyx mori]
BGIBMGA001150	759	1.47	9.19	6.2517	2.64425	Up	4.60738e-05	0.00021221	gi|512913070|ref|XP_004927808.1|/1.84881e-140/PREDICTED: proton-coupled amino acid transporter 1-like [Bombyx mori]
BGIBMGA001162	1671	205.71	444.21	2.1594	1.11063	Up	2.2799e-126	1.11526e-124	gi|433338887|dbj|BAM73799.1|/0/cytochrome P450 [Bombyx mori]
BGIBMGA001191	1650	9.7	20.9	2.15464	1.10745	Up	2.99118e-07	1.79355e-06	gi|512913249|ref|XP_004927850.1|/0/PREDICTED: uncharacterized protein T20G5.4-like isoform X1 [Bombyx mori]
BGIBMGA001193	717	0.01	5.57	557	9.12153	Up	5.42996e-05	0.000247063	gi|662223478|ref|XP_008486032.1|/4.63622e-26/PREDICTED: uncharacterized protein LOC103522716, partial [Diaphorina citri]
BGIBMGA001227	639	13.64	37.97	2.78372	1.47702	Up	1.39886e-07	8.70841e-07	gi|512914147|ref|XP_004928069.1|/1.16387e-109/PREDICTED: uncharacterized protein LOC101737355 [Bombyx mori]
BGIBMGA001235	699	16.4	70.93	4.325	2.1127	Up	3.32658e-22	4.39378e-21	gi|290560920|ref|NP_001166803.1|/4.2587e-114/GTP cyclohydrolase I isoform A [Bombyx mori]
BGIBMGA001272	2214	21.68	128.3	5.9179	2.56508	Up	3.66416e-156	2.07067e-154	gi|512914285|ref|XP_004928104.1|/0/PREDICTED: venom dipeptidyl peptidase 4-like [Bombyx mori]
BGIBMGA001277	1359	0.6	10.24	17.0667	4.09311	Up	8.02152e-13	7.27818e-12	gi|512914289|ref|XP_004928105.1|/0/PREDICTED: cytochrome P450 CYP12A2-like [Bombyx mori]
BGIBMGA001288	912	4.84	15.18	3.13636	1.64909	Up	1.53951e-05	7.61508e-05	gi|357624911|gb|EHJ75507.1|/5.65404e-119/hypothetical protein KGM_17166 [Danaus plexippus]
BGIBMGA001299	1290	0.63	5.5	8.73016	3.12601	Up	6.54418e-06	3.4044e-05	gi|512913815|ref|XP_004927985.1|/0/PREDICTED: proton-coupled amino acid transporter 4-like [Bombyx mori]
BGIBMGA001320	816	879.42	1908.68	2.17039	1.11795	Up	1.23783e-259	1.05651e-257	gi|512910309|ref|XP_004927140.1|/7.53071e-154/PREDICTED: trypsin, alkaline C-like [Bombyx mori]
BGIBMGA001323	765	102.61	210.4	2.05048	1.03596	Up	3.07694e-25	4.44343e-24	gi|114050771|ref|NP_001040154.1|/1.49687e-121/short-chain dehydrogenease/reductase [Bombyx mori]
BGIBMGA001328	1371	6.95	17.15	2.46763	1.30312	Up	1.69563e-06	9.43152e-06	gi|512910345|ref|XP_004927149.1|/0/PREDICTED: uncharacterized protein LOC101740411 [Bombyx mori]
BGIBMGA001348	1788	237.09	651.05	2.746	1.45733	Up	9.81448e-300	1.00383e-297	gi|512908850|ref|XP_004926779.1|/0/PREDICTED: alcohol dehydrogenase [NADP(+)]-like isoform X1 [Bombyx mori]
BGIBMGA001351	1023	115.29	948.38	8.22604	3.0402	Up	0	0	gi|512908815|ref|XP_004926771.1|/2.37654e-180/PREDICTED: 3-oxo-5-beta-steroid 4-dehydrogenase-like isoform X2 [Bombyx mori]
BGIBMGA001367	996	7.74	70.78	9.1447	3.19294	Up	8.62226e-49	2.12568e-47	gi|512908819|ref|XP_004926772.1|/0/PREDICTED: aldose reductase-like [Bombyx mori]
BGIBMGA001383	1071	13.07	52.81	4.04055	2.01455	Up	3.77438e-24	5.29611e-23	gi|512912590|ref|XP_004927696.1|/0/PREDICTED: probable UDP-glucose 4-epimerase-like [Bombyx mori]
BGIBMGA001385	1413	1.16	11.98	10.3276	3.36843	Up	1.99823e-13	1.87633e-12	gi|512920843|ref|XP_004929734.1|/0/PREDICTED: spermine oxidase-like [Bombyx mori]
BGIBMGA001402	1089	163.99	414.54	2.52784	1.3379	Up	4.05174e-102	1.7351e-100	gi|114052408|ref|NP_001040475.1|/1.15704e-143/mitochondrial aldehyde dehydrogenase [Bombyx mori]
BGIBMGA001419	1089	2.02	8.88	4.39604	2.1362	Up	1.70338e-05	8.38213e-05	gi|81171275|gb|ABB58823.1|/0/cytochrome P450 Cyp6b29 [Bombyx mandarina]
BGIBMGA001462	843	2.63	14.03	5.3346	2.41538	Up	3.29822e-07	1.97192e-06	gi|512920449|ref|XP_004929635.1|/1.36701e-161/PREDICTED: uncharacterized protein LOC101746774 [Bombyx mori]
BGIBMGA001481	717	9.35	28.56	3.05455	1.61096	Up	2.41652e-07	1.46315e-06	gi|512920348|ref|XP_004929610.1|/4.83981e-108/PREDICTED: protein AF-9-like isoform X3 [Bombyx mori]
BGIBMGA001504	1029	75.33	163.14	2.16567	1.11481	Up	1.03376e-29	1.7127e-28	gi|512920899|ref|XP_004929748.1|/8.3262e-149/PREDICTED: chondroitin proteoglycan 2-like, partial [Bombyx mori]
BGIBMGA001609	1461	11.73	30.41	2.5925	1.37434	Up	5.92392e-12	5.11258e-11	gi|512889459|ref|XP_004922282.1|/0/PREDICTED: UDP-N-acetylhexosamine pyrophosphorylase-like protein 1-like [Bombyx mori]
BGIBMGA001639	2253	11.37	29.76	2.61741	1.38814	Up	1.06555e-17	1.21207e-16	gi|512889347|ref|XP_004922254.1|/0/PREDICTED: xaa-Pro aminopeptidase 1-like [Bombyx mori]
BGIBMGA001640	843	45.69	99.15	2.17006	1.11773	Up	1.62922e-15	1.69867e-14	gi|512889347|ref|XP_004922254.1|/5.20668e-153/PREDICTED: xaa-Pro aminopeptidase 1-like [Bombyx mori]
BGIBMGA001643	1215	2.7	9.61	3.55926	1.83158	Up	1.82135e-05	8.92363e-05	gi|512889335|ref|XP_004922251.1|/7.42739e-150/PREDICTED: lipopolysaccharide-induced tumor necrosis factor-alpha factor-like [Bombyx mori]
BGIBMGA001644	4473	9.74	25.3	2.59754	1.37714	Up	1.1199e-28	1.79999e-27	gi|512889664|ref|XP_004922339.1|/0/PREDICTED: la-related protein 1-like [Bombyx mori]
BGIBMGA001683	1341	62.81	216.2	3.44213	1.7833	Up	2.13714e-100	9.05796e-99	gi|512889046|ref|XP_004922187.1|/0/PREDICTED: tubulin beta-1 chain-like [Bombyx mori]
BGIBMGA001708	987	111.57	243.87	2.1858	1.12816	Up	1.362e-42	3.00466e-41	gi|512888835|ref|XP_004922152.1|/1.52527e-144/PREDICTED: myb-like protein X-like isoform X1 [Bombyx mori]
BGIBMGA001745	921	10.79	52.3	4.84708	2.27712	Up	7.2748e-24	1.01047e-22	gi|512889052|ref|XP_004922188.1|/5.87444e-164/PREDICTED: serine protease snake-like [Bombyx mori]
BGIBMGA001753	1611	16.67	40.96	2.45711	1.29696	Up	9.23512e-16	9.76036e-15	gi|226237511|dbj|BAH47267.1|/0/cytochrome P450 [Bombyx mori]
BGIBMGA001755	1062	230.09	543.03	2.36008	1.23883	Up	1.86722e-115	8.65493e-114	gi|389609783|dbj|BAM18503.1|/3.58014e-134/gelsolin precursor [Papilio xuthus]
BGIBMGA001798	2718	7.42	15.33	2.06604	1.04687	Up	6.3207e-08	4.05942e-07	gi|512889660|ref|XP_004922338.1|/0/PREDICTED: uncharacterized protein LOC101744060 [Bombyx mori]
BGIBMGA001803	1533	28.17	56.41	2.00248	1.00179	Up	7.08352e-14	6.82223e-13	gi|512889358|ref|XP_004922257.1|/0/PREDICTED: putative aminopeptidase W07G4.4-like [Bombyx mori]
BGIBMGA001812	738	55.17	229.72	4.16386	2.05792	Up	5.13e-70	1.72057e-68	gi|512889701|ref|XP_004922349.1|/2.48886e-94/PREDICTED: spermine oxidase-like [Bombyx mori]
BGIBMGA001813	750	53.13	216.2	4.06926	2.02477	Up	9.66364e-66	3.09037e-64	gi|512889701|ref|XP_004922349.1|/2.31608e-79/PREDICTED: spermine oxidase-like [Bombyx mori]
BGIBMGA001836	2415	71.36	147.06	2.06082	1.04322	Up	4.8275e-56	1.32473e-54	gi|512936253|ref|XP_004933473.1|/0/PREDICTED: LOW QUALITY PROTEIN: cartilage oligomeric matrix protein-like [Bombyx mori]
BGIBMGA001860	537	1008.07	2746.53	2.72454	1.44601	Up	0	0	gi|512936349|ref|XP_004933497.1|/1.43927e-17/PREDICTED: uncharacterized protein LOC101746878 [Bombyx mori]
BGIBMGA001959	255	10.9	62.96	5.77615	2.53011	Up	6.67084e-09	4.6355e-08	-
BGIBMGA001976	1881	92.44	212.97	2.30387	1.20406	Up	1.79092e-78	6.63605e-77	gi|512936208|ref|XP_004933462.1|/0/PREDICTED: hemocyte protein-glutamine gamma-glutamyltransferase-like [Bombyx mori]
BGIBMGA001983	1134	157.27	922.46	5.86545	2.55224	Up	0	0	gi|14028769|gb|AAK52495.1|AF361483_1/0/chymotrypsin inhibitor CI-8A [Bombyx mori]
BGIBMGA002073	1137	9.64	51.21	5.31224	2.40932	Up	1.20871e-30	2.04079e-29	gi|512933372|ref|XP_004932775.1|/2.83207e-148/PREDICTED: anion exchange protein 3-like isoform X2 [Bombyx mori]
BGIBMGA002074	2562	9.56	52.14	5.45397	2.44731	Up	9.67998e-71	3.26429e-69	gi|512933368|ref|XP_004932774.1|/0/PREDICTED: anion exchange protein 3-like isoform X1 [Bombyx mori]
BGIBMGA002176	624	368.44	1758.19	4.77198	2.25459	Up	0	0	-
BGIBMGA002177	315	437.34	901.85	2.06213	1.04413	Up	7.53332e-41	1.59918e-39	gi|512898695|ref|XP_004924460.1|/3.96179e-35/PREDICTED: uncharacterized protein LOC101736755 [Bombyx mori]
BGIBMGA002264	654	31.76	69.32	2.18262	1.12606	Up	4.76924e-09	3.36128e-08	gi|512888408|ref|XP_004922082.1|/7.41027e-99/PREDICTED: LOW QUALITY PROTEIN: actin-binding LIM protein 3 [Bombyx mori]
BGIBMGA002287	996	0.83	6.41	7.72289	2.94914	Up	3.5046e-05	0.000164229	gi|512888592|ref|XP_004922111.1|/0/PREDICTED: 5-hydroxytryptamine receptor 1-like [Bombyx mori]
BGIBMGA002288	939	179.51	431.7	2.40488	1.26596	Up	4.75932e-84	1.81794e-82	gi|512888320|ref|XP_004922068.1|/0/PREDICTED: macrophage mannose receptor 1-like [Bombyx mori]
BGIBMGA002289	732	37.7	85.12	2.25782	1.17493	Up	7.7021e-13	7.01407e-12	gi|284813581|ref|NP_001165396.1|/4.39249e-144/C-type lectin 19 precursor [Bombyx mori]
BGIBMGA002366	987	78.66	166.46	2.1162	1.08147	Up	9.1672e-28	1.42529e-26	gi|512908739|ref|XP_004926755.1|/8.8594e-177/PREDICTED: uncharacterized protein LOC101742057 [Bombyx mori]
BGIBMGA002368	360	11.46	38.75	3.38133	1.75759	Up	1.11634e-05	5.63224e-05	gi|226342886|ref|NP_001139705.1|/1.03464e-59/serine protease inhibitor 13 precursor [Bombyx mori]
BGIBMGA002384	1014	295.63	1156.74	3.9128	1.9682	Up	0	0	gi|290560853|ref|NP_001166790.1|/1.27047e-101/cuticular protein glycine-rich 13 precursor [Bombyx mori]
BGIBMGA002426	1620	30.1	80.55	2.67608	1.42012	Up	5.15492e-34	9.56481e-33	gi|512926662|ref|XP_004931142.1|/0/PREDICTED: mannosyl-oligosaccharide alpha-1,2-mannosidase isoform A-like [Bombyx mori]
BGIBMGA002430	1611	29.98	140.69	4.6928	2.23045	Up	1.44577e-105	6.36756e-104	gi|512926619|ref|XP_004931131.1|/0/PREDICTED: synaptic vesicle glycoprotein 2B-like isoform X1 [Bombyx mori]
BGIBMGA002457	1461	51.93	128.02	2.46524	1.30173	Up	5.6365e-42	1.23029e-40	gi|512926556|ref|XP_004931115.1|/0/PREDICTED: retinal dehydrogenase 1-like [Bombyx mori]
BGIBMGA002534	1356	2.21	7.46	3.37557	1.75513	Up	0.000106781	0.000462071	gi|512927135|ref|XP_004931259.1|/2.1234e-180/PREDICTED: nuclear factor of activated T-cells 5-like [Bombyx mori]
BGIBMGA002548	318	18.81	5013.92	266.556	8.0583	Up	0	0	gi|112983982|ref|NP_001036835.1|/7.69526e-39/cuticular protein RR-1 motif 4 precursor [Bombyx mori]
BGIBMGA002549	435	976.59	8533.69	8.73825	3.12734	Up	0	0	gi|290563261|ref|NP_001166743.1|/6.54324e-46/cuticular protein RR-1 motif 5 precursor [Bombyx mori]
BGIBMGA002562	1272	33.91	114.53	3.37747	1.75594	Up	3.35036e-50	8.47936e-49	gi|512931931|ref|XP_004932421.1|/1.04069e-32/PREDICTED: spidroin-1-like [Bombyx mori]
BGIBMGA002566	1506	22.01	105.85	4.80918	2.26579	Up	4.63462e-76	1.69198e-74	gi|444725279|gb|ELW65852.1|/3.47105e-09/Brain-specific homeobox protein like protein [Tupaia chinensis]
BGIBMGA002567	612	216.44	1175.86	5.43273	2.44168	Up	0	0	-
BGIBMGA002577	885	11.25	31.03	2.75822	1.46374	Up	1.97553e-08	1.32229e-07	gi|512931836|ref|XP_004932398.1|/6.03377e-163/PREDICTED: probable peroxisomal acyl-coenzyme A oxidase 1-like [Bombyx mori]
BGIBMGA002578	999	16.8	38.1	2.26786	1.18133	Up	1.85692e-08	1.24358e-07	gi|512931836|ref|XP_004932398.1|/0/PREDICTED: probable peroxisomal acyl-coenzyme A oxidase 1-like [Bombyx mori]
BGIBMGA002580	474	4.24	53.96	12.7264	3.66975	Up	5.74078e-20	7.04142e-19	gi|527487121|dbj|BAN66699.1|/1.06916e-72/Bm-ok protein [Bombyx mori]
BGIBMGA002581	1347	4.45	47.51	10.6764	3.41635	Up	1.41413e-47	3.41821e-46	gi|512931821|ref|XP_004932395.1|/0/PREDICTED: protein scarlet-like [Bombyx mori]
BGIBMGA002602	579	117.24	277.94	2.37069	1.24531	Up	8.45558e-33	1.51881e-31	gi|662032370|dbj|BAP11303.1|/8.68924e-28/glycine-rich protein [Bombyx mori]
BGIBMGA002616	1317	7.25	16.34	2.25379	1.17236	Up	2.51588e-05	0.000120591	gi|512931649|ref|XP_004932355.1|/0/PREDICTED: leucine-rich repeats and immunoglobulin-like domains protein 3-like [Bombyx mori]
BGIBMGA002626	414	108.74	257.23	2.36555	1.24218	Up	1.04216e-21	1.35338e-20	gi|164448664|ref|NP_001106744.1|/1.57548e-71/antennal binding protein precursor [Bombyx mori]
BGIBMGA002629	429	22.95	119.03	5.18649	2.37476	Up	2.87756e-25	4.16523e-24	gi|237648976|ref|NP_001153665.1|/1.55846e-63/odorant binding protein LOC100301497 precursor [Bombyx mori]
BGIBMGA002661	2301	11.13	28.37	2.54897	1.34991	Up	1.26992e-16	1.39208e-15	gi|162462046|ref|NP_001104809.1|/0/lipophorin receptor isoform 2 precursor [Bombyx mori]
BGIBMGA002669	1875	822.3	2091.02	2.54289	1.34647	Up	0	0	gi|512931612|ref|XP_004932346.1|/0/PREDICTED: lipase member H-A-like [Bombyx mori]
BGIBMGA002670	999	321.72	948.5	2.94822	1.55984	Up	1.52951e-265	1.31453e-263	gi|112983352|ref|NP_001036966.1|/4.97518e-167/lipase-1 [Bombyx mori]
BGIBMGA002698	1953	11.07	23.5	2.12285	1.08601	Up	5.4004e-09	3.78885e-08	gi|190341030|ref|NP_001121786.1|/0/alpha-esterase 3 precursor [Bombyx mori]
BGIBMGA002711	657	42.71	147.88	3.46242	1.79178	Up	5.04426e-34	9.37354e-33	gi|114052040|ref|NP_001040211.1|/4.99483e-119/Rab-related protein [Bombyx mori]
BGIBMGA002939	672	77.99	167.62	2.14925	1.10383	Up	8.51464e-20	1.0382e-18	gi|512885748|ref|XP_004921647.1|/7.37969e-121/PREDICTED: 15-hydroxyprostaglandin dehydrogenase [NAD(+)]-like [Bombyx mori]
BGIBMGA002945	825	25.89	56.79	2.19351	1.13324	Up	1.73437e-09	1.2604e-08	gi|112983250|ref|NP_001037610.1|/1.91377e-120/putative alcohol dehydrogenase [Bombyx mori]
BGIBMGA002960	2406	8	20.22	2.5275	1.33771	Up	1.26141e-12	1.13043e-11	gi|378927014|gb|AFC69002.1|/0/chitin synthase B [Bombyx mori]
BGIBMGA002986	1329	3.08	30.47	9.89286	3.30639	Up	8.69684e-30	1.44473e-28	gi|512926407|ref|XP_004931078.1|/0/PREDICTED: tyrosine aminotransferase-like [Bombyx mori]
BGIBMGA003065	612	82.04	549.67	6.70002	2.74417	Up	4.84952e-190	3.2095e-188	gi|290563231|ref|NP_001166698.1|/2.37842e-53/cuticular protein RR-2 motif 59 precursor [Bombyx mori]
BGIBMGA003109	858	19.36	53.61	2.76911	1.46942	Up	2.95546e-13	2.75635e-12	gi|512925630|ref|XP_004930886.1|/8.52645e-66/PREDICTED: venom serine carboxypeptidase-like [Bombyx mori]
BGIBMGA003132	927	9.23	20.72	2.24485	1.16662	Up	8.1545e-05	0.00035953	gi|512925735|ref|XP_004930911.1|/0/PREDICTED: alpha-tocopherol transfer protein-like [Bombyx mori]
BGIBMGA003171	2244	4.69	14.05	2.99574	1.58291	Up	1.04426e-10	8.26859e-10	gi|512925960|ref|XP_004930965.1|/0/PREDICTED: annulin-like isoform X2 [Bombyx mori]
BGIBMGA003199	2736	6.39	27.63	4.32394	2.11235	Up	2.33996e-34	4.38114e-33	gi|38564807|gb|AAR23825.1|/0/dopa-decarboxylase [Antheraea pernyi]
BGIBMGA003249	312	23.07	63.33	2.74512	1.45687	Up	5.47946e-06	2.87225e-05	gi|512900756|ref|XP_004924968.1|/2.55634e-58/PREDICTED: chorion class CA protein ERA.2-like isoform X1 [Bombyx mori]
BGIBMGA003258	1299	3.72	11.71	3.14785	1.65437	Up	2.77408e-06	1.51242e-05	gi|167860162|ref|NP_001108115.1|/0/pyruvate dehydrogenase kinase [Bombyx mori]
BGIBMGA003267	579	33.71	97.48	2.89172	1.53193	Up	1.56797e-16	1.71273e-15	gi|512900863|ref|XP_004924995.1|/5.51586e-99/PREDICTED: protein canopy homolog 1-like isoform X1 [Bombyx mori]
BGIBMGA003269	1344	8.31	20.52	2.46931	1.30411	Up	2.11604e-07	1.28815e-06	gi|642927147|ref|XP_008195157.1|/3.96405e-54/PREDICTED: chaoptin [Tribolium castaneum]
BGIBMGA003276	345	94.43	294.01	3.11352	1.63855	Up	6.59166e-30	1.10241e-28	gi|357627721|gb|EHJ77323.1|/5.08296e-22/hypothetical protein KGM_13324 [Danaus plexippus]
BGIBMGA003292	1179	8.12	127.52	15.7044	3.9731	Up	3.05216e-123	1.46979e-121	gi|226342892|ref|NP_001139708.1|/0/serine protease inhibitor 16 precursor [Bombyx mori]
BGIBMGA003330	966	11.98	39.71	3.31469	1.72887	Up	6.10584e-14	5.91745e-13	gi|512892835|ref|XP_004923030.1|/1.83696e-179/PREDICTED: probable uridine nucleosidase 2-like [Bombyx mori]
BGIBMGA003332	840	0.33	26.64	80.7273	6.33498	Up	6.66962e-24	9.30589e-23	gi|512892827|ref|XP_004923028.1|/7.21487e-155/PREDICTED: probable uridine nucleosidase 2-like isoform X1 [Bombyx mori]
BGIBMGA003356	288	12.63	58.62	4.64133	2.21454	Up	2.80784e-08	1.85135e-07	gi|512892688|ref|XP_004922993.1|/4.78219e-36/PREDICTED: HIG1 domain family member 1A, mitochondrial-like isoform X1 [Bombyx mori]
BGIBMGA003411	3492	17.35	37.9	2.18444	1.12726	Up	9.56576e-25	1.37021e-23	gi|512893052|ref|XP_004923085.1|/0/PREDICTED: flocculation protein FLO11-like [Bombyx mori]
BGIBMGA003481	3468	14.92	30.63	2.05295	1.0377	Up	7.70786e-18	8.82447e-17	gi|112983304|ref|NP_001036961.1|/0/wing disc-specific protein [Bombyx mori]
BGIBMGA003513	1719	4.26	16.68	3.91549	1.96919	Up	9.24616e-13	8.33434e-12	gi|512922485|ref|XP_004930129.1|/0/PREDICTED: nicotinate phosphoribosyltransferase-like isoform X1 [Bombyx mori]
BGIBMGA003524	516	46.42	549.33	11.8339	3.56485	Up	1.50613e-203	1.06514e-201	gi|512922390|ref|XP_004930108.1|/1.03611e-19/PREDICTED: keratin-associated protein 19-2-like [Bombyx mori]
BGIBMGA003552	1500	3.99	14.13	3.54135	1.8243	Up	6.13676e-09	4.27879e-08	gi|512923104|ref|XP_004930271.1|/4.19956e-148/PREDICTED: protein rolling stone-like [Bombyx mori]
BGIBMGA003566	771	2086.38	5964.71	2.85888	1.51545	Up	0	0	gi|512939556|ref|XP_004934269.1|/5.94369e-142/PREDICTED: trypsin, alkaline C-like [Bombyx mori]
BGIBMGA003568	771	214.37	472.97	2.20633	1.14165	Up	3.7973e-64	1.17195e-62	gi|512922116|ref|XP_004930041.1|/2.27437e-117/PREDICTED: trypsin, alkaline A-like [Bombyx mori]
BGIBMGA003569	1389	126.06	316.07	2.5073	1.32613	Up	9.16406e-99	3.81867e-97	gi|114051295|ref|NP_001040350.1|/4.37196e-112/trypsin-like protease [Bombyx mori]
BGIBMGA003655	1704	14.7	71.44	4.85986	2.28092	Up	2.51046e-59	7.27622e-58	gi|512922286|ref|XP_004930083.1|/0/PREDICTED: mitochondrial enolase superfamily member 1-like [Bombyx mori]
BGIBMGA003656	1068	41.9	111.96	2.67208	1.41796	Up	1.0757e-30	1.82118e-29	gi|114051239|ref|NP_001040113.1|/1.18633e-177/cystathionine gamma-lyase [Bombyx mori]
BGIBMGA003693	1542	0.7	20.43	29.1857	4.86719	Up	1.39027e-30	2.34414e-29	gi|358031578|ref|NP_001239600.1|/0/luciferin 4-monooxygenase [Bombyx mori]
BGIBMGA003709	2073	73.7	148.3	2.01221	1.00878	Up	4.04636e-46	9.50242e-45	gi|512922651|ref|XP_004930168.1|/0/PREDICTED: long-chain-fatty-acid--CoA ligase ACSBG2 isoform X2 [Bombyx mori]
BGIBMGA003736	507	1.13	15.68	13.8761	3.79453	Up	3.72596e-07	2.21482e-06	gi|112983192|ref|NP_001036947.1|/3.56267e-94/juvenile hormone binding protein an-0147 precursor [Bombyx mori]
BGIBMGA003802	2679	0.7	4.01	5.72857	2.51818	Up	4.60964e-07	2.71274e-06	gi|512905061|ref|XP_004925851.1|/0/PREDICTED: insulin receptor-related protein-like [Bombyx mori]
BGIBMGA003841	3021	4.89	29.03	5.93661	2.56964	Up	1.03517e-49	2.59864e-48	gi|512907701|ref|XP_004926508.1|/0/PREDICTED: transferrin-like [Bombyx mori]
BGIBMGA003854	1110	8.89	22.01	2.47582	1.3079	Up	1.0663e-06	6.04788e-06	gi|512900668|ref|XP_004924946.1|/0/PREDICTED: proton-coupled amino acid transporter 4-like [Bombyx mori]
BGIBMGA003864	1107	85.94	178.62	2.07843	1.05549	Up	5.5376e-32	9.73485e-31	gi|344925807|dbj|BAK64380.1|/0/similar to amino acid transporter [Bombyx mori]
BGIBMGA003866	1371	75.5	161.55	2.13974	1.09743	Up	4.50492e-38	9.08028e-37	gi|568214906|ref|NP_001274766.1|/0/phenylalanine hydroxylase [Bombyx mori]
BGIBMGA003918	1896	1.57	6.35	4.04459	2.01599	Up	2.98708e-06	1.62283e-05	gi|512908399|ref|XP_004926672.1|/1.50342e-140/PREDICTED: uncharacterized protein LOC101740731 [Bombyx mori]
BGIBMGA003926	1575	6.72	15.84	2.35714	1.23704	Up	2.08328e-06	1.1505e-05	gi|169234669|ref|NP_001108456.1|/0/cytochrome P450 9G3 [Bombyx mori]
BGIBMGA003938	924	10.75	32.72	3.04372	1.60584	Up	2.8053e-10	2.15241e-09	gi|112982753|ref|NP_001036902.1|/3.95448e-168/transcription factor Ets [Bombyx mori]
BGIBMGA003943	1596	1.96	12.05	6.14796	2.62011	Up	2.57978e-12	2.28216e-11	gi|146289950|gb|ABQ18318.1|/0/cytochrome P450 CYP9A19 [Bombyx mori]
BGIBMGA003944	1596	1.83	9.61	5.25137	2.39269	Up	2.9164e-09	2.08874e-08	gi|158186776|ref|NP_001103404.1|/0/cytochrome P450, family 9, subfamily a, polypeptide 19 [Bombyx mori]
BGIBMGA003945	1611	12.42	37.01	2.97987	1.57525	Up	7.7174e-19	9.13976e-18	gi|134254438|ref|NP_001077079.1|/0/cytochrome P450 9a20 [Bombyx mori]
BGIBMGA003989	990	16.4	33.03	2.01402	1.01008	Up	4.38502e-06	2.33114e-05	gi|512890082|ref|XP_004922450.1|/2.59126e-176/PREDICTED: uncharacterized protein LOC101742045 [Bombyx mori]
BGIBMGA004004	615	24.36	123.08	5.05255	2.33701	Up	5.20096e-37	1.02495e-35	gi|512890032|ref|XP_004922436.1|/8.19251e-94/PREDICTED: 36.4 kDa proline-rich protein-like [Bombyx mori]
BGIBMGA004045	384	118.91	592.86	4.98579	2.31782	Up	4.73614e-103	2.05665e-101	gi|112983094|ref|NP_001037052.1|/1.23783e-68/chemosensory protein 4 precursor [Bombyx mori]
BGIBMGA004046	372	0.79	15.39	19.481	4.284	Up	1.22121e-05	6.12139e-05	gi|112983050|ref|NP_001037065.1|/8.96164e-67/chemosensory protein 1 precursor [Bombyx mori]
BGIBMGA004063	1803	9.61	28.15	2.92924	1.55053	Up	7.1997e-16	7.64181e-15	gi|357626239|gb|EHJ76398.1|/8.79996e-167/hypothetical protein KGM_11194 [Danaus plexippus]
BGIBMGA004066	384	51.07	121.68	2.38261	1.25254	Up	2.4032e-10	1.85424e-09	gi|112983058|ref|NP_001037063.1|/3.37875e-58/chemosensory protein 3 precursor [Bombyx mori]
BGIBMGA004067	258	7.17	32.16	4.48536	2.16522	Up	0.000166605	0.000696117	gi|148298798|ref|NP_001091778.1|/1.37534e-27/chemosensory protein 2 precursor [Bombyx mori]
BGIBMGA004074	339	224.98	4641.23	20.6295	4.36664	Up	0	0	gi|290563346|ref|NP_001166785.1|/6.90393e-19/cuticular protein glycine-rich 19 precursor [Bombyx mori]
BGIBMGA004075	240	101.42	992.04	9.7815	3.29006	Up	4.4643e-146	2.42325e-144	gi|662032364|dbj|BAP11300.1|/1.03661e-14/glycine-rich protein [Bombyx mori]
BGIBMGA004082	2991	9.43	23.75	2.51856	1.3326	Up	1.0871e-17	1.23431e-16	gi|512889861|ref|XP_004922391.1|/0/PREDICTED: tyrosine-protein kinase hopscotch-like [Bombyx mori]
BGIBMGA004125	498	191.67	593.4	3.09595	1.63038	Up	1.94752e-86	7.55566e-85	gi|512890036|ref|XP_004922437.1|/2.81482e-69/PREDICTED: uncharacterized protein LOC101740440 [Bombyx mori]
BGIBMGA004130	1071	67.4	169.84	2.51988	1.33336	Up	5.75412e-42	1.25375e-40	gi|512890084|ref|XP_004922451.1|/0/PREDICTED: uncharacterized protein LOC101742189 isoform X1 [Bombyx mori]
BGIBMGA004140	1674	4.21	27.96	6.64133	2.73147	Up	9.89492e-29	1.59245e-27	gi|512890158|ref|XP_004922469.1|/0/PREDICTED: probable methylcrotonoyl-CoA carboxylase beta chain, mitochondrial-like [Bombyx mori]
BGIBMGA004147	1650	2.76	10.91	3.9529	1.98291	Up	8.94354e-09	6.16631e-08	gi|512897841|ref|XP_004924251.1|/0/PREDICTED: juvenile hormone esterase-like isoform X1 [Bombyx mori]
BGIBMGA004189	426	4.76	21.46	4.5084	2.17262	Up	4.16942e-05	0.000193117	gi|512897780|ref|XP_004924237.1|/8.06258e-44/PREDICTED: innexin inx7-like [Bombyx mori]
BGIBMGA004247	1032	11.98	25.46	2.12521	1.0876	Up	1.24123e-05	6.21924e-05	gi|512910824|ref|XP_004927265.1|/0/PREDICTED: transmembrane protein 68-like, partial [Bombyx mori]
BGIBMGA004249	1260	11.27	29.97	2.65927	1.41103	Up	1.08304e-10	8.57016e-10	gi|512910844|ref|XP_004927270.1|/0/PREDICTED: acyl-CoA synthetase family member 3, mitochondrial-like [Bombyx mori]
BGIBMGA004294	357	562.74	1204.92	2.14117	1.0984	Up	5.32828e-67	1.73534e-65	gi|512902241|ref|XP_004925327.1|/9.38144e-61/PREDICTED: probable salivary secreted peptide-like [Bombyx mori]
BGIBMGA004384	402	0.01	8.74	874	9.77149	Up	0.000202104	0.000831529	gi|512899702|ref|XP_004924711.1|/1.19153e-31/PREDICTED: uncharacterized protein LOC101739444 [Bombyx mori]
BGIBMGA004385	882	40	144.62	3.6155	1.8542	Up	6.77444e-47	1.60922e-45	gi|512890752|ref|XP_004922567.1|/2.35213e-167/PREDICTED: low molecular mass 30 kDa lipoprotein 21G1-like [Bombyx mori]
BGIBMGA004386	1203	0.76	6.13	8.06579	3.01182	Up	3.71802e-06	1.99628e-05	gi|512890746|ref|XP_004922566.1|/1.93338e-158/PREDICTED: microvitellogenin-like [Bombyx mori]
BGIBMGA004387	912	905.68	3213.24	3.54788	1.82696	Up	0	0	gi|512890734|ref|XP_004922564.1|/1.98778e-156/PREDICTED: low molecular mass 30 kDa lipoprotein 19G1-like [Bombyx mori]
BGIBMGA004398	735	5.69	51.42	9.03691	3.17583	Up	2.3745e-26	3.54913e-25	gi|525343846|ref|NP_001266375.1|/4.29351e-139/low molecular 30 kDa lipoprotein PBMHPC-19-like precursor [Bombyx mori]
BGIBMGA004405	765	0.01	5.4	540	9.07682	Up	2.81454e-05	0.000133818	gi|512890984|ref|XP_004922606.1|/1.48649e-145/PREDICTED: low molecular 30 kDa lipoprotein PBMHP-12-like [Bombyx mori]
BGIBMGA004414	5490	3.84	8.53	2.22135	1.15144	Up	5.24452e-10	3.95769e-09	gi|357627916|gb|EHJ77437.1|/0/hypothetical protein KGM_14760 [Danaus plexippus]
BGIBMGA004420	1071	10	23.55	2.355	1.23573	Up	2.08328e-06	1.14999e-05	gi|304421428|gb|ADM32513.1|/0/caspase-X [Bombyx mori]
BGIBMGA004452	1191	7.12	36.45	5.11938	2.35597	Up	1.09609e-22	1.47288e-21	gi|512890573|ref|XP_004922536.1|/0/PREDICTED: ethanolaminephosphotransferase 1-like isoform X1 [Bombyx mori]
BGIBMGA004463	786	177.19	558.05	3.14944	1.6551	Up	1.65136e-133	8.37591e-132	gi|512890719|ref|XP_004922561.1|/1.09505e-130/PREDICTED: microvitellogenin-like [Bombyx mori]
BGIBMGA004464	789	4855.29	15274	3.14584	1.65344	Up	0	0	gi|379046490|gb|AFC87806.1|/4.93155e-147/30K protein 8 [Bombyx mori]
BGIBMGA004465	801	196.55	894.59	4.55146	2.18633	Up	0	0	gi|379046492|gb|AFC87807.1|/4.71139e-145/30K protein 9 [Bombyx mori]
BGIBMGA004471	927	4.19	21.49	5.12888	2.35864	Up	6.15766e-11	4.97112e-10	gi|512890725|ref|XP_004922562.1|/5.97159e-148/PREDICTED: microvitellogenin-like [Bombyx mori]
BGIBMGA004474	870	380.8	2082.32	5.46828	2.45109	Up	0	0	gi|512890740|ref|XP_004922565.1|/2.80156e-165/PREDICTED: microvitellogenin-like [Bombyx mori]
BGIBMGA004476	921	577.1	1459.02	2.52819	1.33811	Up	2.7532e-298	2.79292e-296	gi|512890758|ref|XP_004922568.1|/6.05096e-177/PREDICTED: microvitellogenin-like [Bombyx mori]
BGIBMGA004511	1476	7.92	60.52	7.64141	2.93384	Up	2.49686e-57	6.99121e-56	gi|512905938|ref|XP_004926071.1|/0/PREDICTED: facilitated trehalose transporter Tret1-like [Bombyx mori]
BGIBMGA004567	1512	1.8	7.51	4.17222	2.06082	Up	4.58026e-06	2.42868e-05	gi|512894805|ref|XP_004923518.1|/0/PREDICTED: facilitated trehalose transporter Tret1-like [Bombyx mori]
BGIBMGA004571	3453	3.03	13.33	4.39934	2.13729	Up	7.25786e-22	9.47503e-21	gi|512894789|ref|XP_004923514.1|/0/PREDICTED: fibrillin-2-like [Bombyx mori]
BGIBMGA004595	1296	1.68	7.43	4.42262	2.1449	Up	1.70338e-05	8.3788e-05	gi|512894745|ref|XP_004923503.1|/0/PREDICTED: putative hexokinase HKDC1-like [Bombyx mori]
BGIBMGA004654	426	0.79	16.91	21.4051	4.41988	Up	5.51814e-07	3.21831e-06	gi|512910155|ref|XP_004927098.1|/1.86737e-24/PREDICTED: fatty acid synthase-like [Bombyx mori]
BGIBMGA004655	6390	7.39	48.55	6.56969	2.71583	Up	2.56512e-183	1.628e-181	gi|512910155|ref|XP_004927098.1|/0/PREDICTED: fatty acid synthase-like [Bombyx mori]
BGIBMGA004678	1482	0.92	5.62	6.1087	2.61086	Up	6.93982e-06	3.60416e-05	gi|525344638|ref|NP_001266437.1|/0/uncharacterized protein LOC101743078 precursor [Bombyx mori]
BGIBMGA004766	798	32.03	70.44	2.19919	1.13697	Up	3.85626e-11	3.15851e-10	gi|512897142|ref|XP_004924081.1|/2.02323e-156/PREDICTED: phytanoyl-CoA dioxygenase, peroxisomal-like isoform X1 [Bombyx mori]
BGIBMGA004797	1152	15.45	57.14	3.69838	1.88689	Up	9.65058e-26	1.41679e-24	gi|512894420|ref|XP_004923426.1|/0/PREDICTED: uncharacterized protein LOC101740533 [Bombyx mori]
BGIBMGA004801	1284	24.23	62.93	2.59719	1.37695	Up	1.54958e-20	1.93128e-19	gi|512894416|ref|XP_004923425.1|/0/PREDICTED: zinc carboxypeptidase-like [Bombyx mori]
BGIBMGA004805	372	62.37	191.98	3.07808	1.62203	Up	2.14948e-21	2.76815e-20	gi|512894208|ref|XP_004923377.1|/1.52862e-66/PREDICTED: lopap-like [Bombyx mori]
BGIBMGA004809	465	12.98	32.14	2.47612	1.30808	Up	0.00020606	0.000845837	gi|512937396|ref|XP_004933757.1|/5.25459e-19/PREDICTED: N-acetylneuraminate lyase-like [Bombyx mori]
BGIBMGA004866	642	32.39	124.32	3.83822	1.94044	Up	3.22914e-31	5.5275e-30	gi|512894212|ref|XP_004923378.1|/2.07048e-122/PREDICTED: insecticyanin-A-like [Bombyx mori]
BGIBMGA004870	1554	7.51	34.38	4.5779	2.19468	Up	1.33252e-25	1.94702e-24	gi|512894249|ref|XP_004923385.1|/0/PREDICTED: venom carboxylesterase-6-like [Bombyx mori]
BGIBMGA004950	2799	78.05	257.69	3.3016	1.72317	Up	7.50668e-239	6.15249e-237	gi|512898830|ref|XP_004924493.1|/0/PREDICTED: c-1-tetrahydrofolate synthase, cytoplasmic-like [Bombyx mori]
BGIBMGA004955	1611	12.97	34.23	2.63917	1.40008	Up	6.70458e-15	6.82367e-14	gi|226342886|ref|NP_001139705.1|/1.88658e-141/serine protease inhibitor 13 precursor [Bombyx mori]
BGIBMGA005096	417	22.97	52.99	2.30692	1.20597	Up	2.34468e-05	0.00011291	gi|357613569|gb|EHJ68589.1|/6.02681e-39/Hdd1-like protein [Danaus plexippus]
BGIBMGA005167	792	5.96	18.89	3.16946	1.66424	Up	6.3737e-06	3.3241e-05	gi|297139712|ref|NP_001171912.1|/2.161e-142/flavin-dependent monooxygenase FMO2 precursor [Bombyx mori]
BGIBMGA005173	867	54.58	117.32	2.14951	1.104	Up	3.0715e-18	3.57937e-17	gi|112983934|ref|NP_001036844.1|/1.42937e-161/BzArgOEtase precursor [Bombyx mori]
BGIBMGA005182	2202	6	18.07	3.01167	1.59056	Up	3.21904e-13	2.99766e-12	gi|512908989|ref|XP_004926812.1|/0/PREDICTED: alpha,alpha-trehalose-phosphate synthase [UDP-forming] A-like [Bombyx mori]
BGIBMGA005208	888	5.92	17.34	2.92905	1.55043	Up	1.24722e-05	6.24417e-05	gi|512908945|ref|XP_004926801.1|/1.82829e-159/PREDICTED: retinol dehydrogenase 11-like [Bombyx mori]
BGIBMGA005262	1101	15.69	146.56	9.34098	3.22357	Up	5.66172e-111	2.57608e-109	gi|512897312|ref|XP_004924122.1|/0/PREDICTED: 4-hydroxyphenylpyruvate dioxygenase-like [Bombyx mori]
BGIBMGA005277	435	185.48	32989.5	177.86	7.4746	Up	0	0	gi|223671105|tpd|FAA00504.1|/2.73001e-68/TPA: putative cuticle protein [Bombyx mori]
BGIBMGA005278	438	24.41	1258.56	51.5592	5.68816	Up	0	0	gi|290563263|ref|NP_001166744.1|/1.83905e-40/cuticular protein RR-1 motif 3 precursor [Bombyx mori]
BGIBMGA005318	1317	36.86	174.51	4.7344	2.24318	Up	3.15854e-107	1.40108e-105	gi|512930978|ref|XP_004932194.1|/0/PREDICTED: ras guanine nucleotide exchange factor L-like [Bombyx mori]
BGIBMGA005397	324	1.84	16.24	8.82609	3.14177	Up	0.00023264	0.000943984	gi|290560832|ref|NP_001166772.1|/1.7056e-49/cuticular protein hypothetical 5 precursor [Bombyx mori]
BGIBMGA005443	1461	2.23	10.88	4.87892	2.28656	Up	6.52328e-09	4.53806e-08	gi|379699014|ref|NP_001243980.1|/0/UDP-glycosyltransferase UGT39B1 precursor [Bombyx mori]
BGIBMGA005458	918	12.03	29.59	2.45968	1.29847	Up	3.35776e-07	2.00461e-06	gi|512930743|ref|XP_004932135.1|/4.34085e-151/PREDICTED: serine--pyruvate aminotransferase, mitochondrial-like [Bombyx mori]
BGIBMGA005606	411	6.37	27.57	4.3281	2.11373	Up	6.97576e-06	3.61979e-05	gi|512887530|ref|XP_004921940.1|/2.21441e-57/PREDICTED: uncharacterized protein LOC101738829 [Bombyx mori]
BGIBMGA005642	3606	3.34	8.48	2.53892	1.34422	Up	1.65534e-08	1.11461e-07	gi|261335947|emb|CBH09280.1|/0/putative tyrosine phosphatase [Heliconius melpomene]
BGIBMGA005643	1017	7.57	23.09	3.0502	1.6089	Up	2.51866e-08	1.66779e-07	gi|512888166|ref|XP_004922044.1|/4.06023e-140/PREDICTED: WAS protein family homolog 1-like [Bombyx mori]
BGIBMGA005664	1740	41.72	206.9	4.95925	2.31012	Up	4.1871e-174	2.55269e-172	gi|112984260|ref|NP_001037458.1|/0/trehalase precursor [Bombyx mori]
BGIBMGA005670	483	30.86	62.24	2.01685	1.0121	Up	1.55451e-05	7.68623e-05	gi|512887915|ref|XP_004922001.1|/1.13629e-61/PREDICTED: galactokinase-like [Bombyx mori]
BGIBMGA005696	1467	39.11	159.49	4.07799	2.02786	Up	1.56915e-96	6.40918e-95	gi|187281652|ref|NP_001119721.1|/0/beta-fructofuranosidase precursor [Bombyx mori]
BGIBMGA005751	1173	9.57	43.09	4.50261	2.17076	Up	7.80524e-24	1.08293e-22	gi|512896425|ref|XP_004923908.1|/0/PREDICTED: gamma-butyrobetaine dioxygenase-like [Bombyx mori]
BGIBMGA005755	726	269.48	549.85	2.04041	1.02886	Up	2.63238e-59	7.61176e-58	gi|512896393|ref|XP_004923900.1|/1.60554e-98/PREDICTED: alpha-crystallin B chain-like [Bombyx mori]
BGIBMGA005763	846	3.93	31	7.88804	2.97967	Up	8.82442e-18	1.00655e-16	gi|512896318|ref|XP_004923882.1|/9.23305e-158/PREDICTED: short-chain dehydrogenase/reductase family 16C member 6-like [Bombyx mori]
BGIBMGA005772	864	27.55	68.69	2.49328	1.31805	Up	2.17322e-14	2.15166e-13	gi|512896461|ref|XP_004923917.1|/6.59572e-159/PREDICTED: neuroglian-like [Bombyx mori]
BGIBMGA005773	348	24.66	56.03	2.2721	1.18403	Up	0.000106054	0.000459567	gi|512896461|ref|XP_004923917.1|/4.55414e-47/PREDICTED: neuroglian-like [Bombyx mori]
BGIBMGA005786	1128	2.67	33.82	12.6667	3.66297	Up	2.01878e-30	3.39462e-29	gi|153791757|ref|NP_001093275.1|/3.74451e-177/myo-inositol oxygenase [Bombyx mori]
BGIBMGA005787	486	4.72	54.71	11.5911	3.53495	Up	3.59864e-20	4.4626e-19	gi|512896457|ref|XP_004923916.1|/1.0847e-91/PREDICTED: inositol oxygenase-like [Bombyx mori]
BGIBMGA005942	1143	76.68	220.4	2.87428	1.5232	Up	6.4271e-70	2.14978e-68	gi|512919003|ref|XP_004929269.1|/0/PREDICTED: probable serine/threonine-protein kinase clkA-like [Bombyx mori]
BGIBMGA006066	2313	6.52	140.67	21.5752	4.4313	Up	1.17281e-289	1.12517e-287	gi|512919199|ref|XP_004929317.1|/0/PREDICTED: maltase 1-like [Bombyx mori]
BGIBMGA006160	1038	3.44	11.06	3.21512	1.68487	Up	6.35002e-05	0.00028619	gi|112982820|ref|NP_001037542.1|/3.64806e-168/L-threonine dehydrogenase [Bombyx mori]
BGIBMGA006176	1167	11.49	29.39	2.55788	1.35495	Up	2.61166e-09	1.87482e-08	gi|512918843|ref|XP_004929231.1|/0/PREDICTED: prostatic acid phosphatase-like [Bombyx mori]
BGIBMGA006179	2142	50.13	212.41	4.23718	2.08311	Up	5.53514e-194	3.74333e-192	gi|357620495|gb|EHJ72660.1|/0/dipeptidyl-peptidase [Danaus plexippus]
BGIBMGA006239	273	2719.69	6177.85	2.27153	1.18366	Up	1.5726e-279	1.45242e-277	gi|357628852|gb|EHJ78007.1|/6.1641e-07/hypothetical protein KGM_06638 [Danaus plexippus]
BGIBMGA006282	756	11.05	172.34	15.5964	3.96314	Up	5.71958e-105	2.51012e-103	gi|512894896|ref|XP_004923541.1|/4.52535e-131/PREDICTED: uncharacterized protein LOC101739721 [Bombyx mori]
BGIBMGA006311	2646	12.2	26.7	2.18852	1.12996	Up	6.45604e-14	6.23245e-13	gi|512894908|ref|XP_004923544.1|/0/PREDICTED: probable 2-oxoglutarate dehydrogenase E1 component DHKTD1 homolog, mitochondrial-like isoform X1 [Bombyx mori]
BGIBMGA006318	2490	10.59	27.59	2.60529	1.38144	Up	5.52404e-18	6.38334e-17	gi|512895062|ref|XP_004923582.1|/0/PREDICTED: uncharacterized protein LOC101745994 [Bombyx mori]
BGIBMGA006339	825	4.03	14.04	3.48387	1.80069	Up	2.8192e-05	0.000133988	gi|512895113|ref|XP_004923595.1|/1.83652e-147/PREDICTED: uncharacterized protein LOC101735993 [Bombyx mori]
BGIBMGA006380	285	10.65	76.13	7.14836	2.83761	Up	3.84654e-13	3.55791e-12	gi|512924383|ref|XP_004930581.1|/1.30844e-25/PREDICTED: uncharacterized protein LOC101741926 [Bombyx mori]
BGIBMGA006381	249	8.72	64.73	7.42317	2.89203	Up	4.6266e-10	3.50636e-09	gi|512924383|ref|XP_004930581.1|/1.62841e-44/PREDICTED: uncharacterized protein LOC101741926 [Bombyx mori]
BGIBMGA006423	852	32.83	176.5	5.37618	2.42658	Up	2.02486e-76	7.4361e-75	gi|153791206|ref|NP_001093269.1|/9.70899e-147/scolexin precursor [Bombyx mori]
BGIBMGA006512	339	87.54	588.28	6.72013	2.74849	Up	4.96224e-108	2.21706e-106	gi|512924493|ref|XP_004930609.1|/6.41708e-41/PREDICTED: U1 small nuclear ribonucleoprotein A-like [Bombyx mori]
BGIBMGA006606	1563	44.47	166.55	3.74522	1.90505	Up	5.09134e-99	2.12873e-97	gi|512923667|ref|XP_004930408.1|/0/PREDICTED: putative aldehyde dehydrogenase family 7 member A1 homolog [Bombyx mori]
BGIBMGA006671	186	180.37	735.32	4.07673	2.02741	Up	1.59006e-47	3.83598e-46	-
BGIBMGA006698	786	3.54	22.32	6.30508	2.65652	Up	4.63582e-11	3.77453e-10	gi|512923459|ref|XP_004930358.1|/4.30616e-127/PREDICTED: solute carrier family 25 member 35-like [Bombyx mori]
BGIBMGA006758	213	35.97	244.81	6.80595	2.7668	Up	1.26887e-27	1.96786e-26	-
BGIBMGA006776	777	2.86	13.29	4.64685	2.21625	Up	6.48616e-06	3.38133e-05	gi|512924134|ref|XP_004930524.1|/1.55129e-142/PREDICTED: LOW QUALITY PROTEIN: heparan sulfate glucosamine 3-O-sulfotransferase 5-like [Bombyx mori]
BGIBMGA006785	1476	2.03	6.84	3.36946	1.75252	Up	0.000106781	0.000462232	gi|512923906|ref|XP_004930467.1|/0/PREDICTED: cytochrome P450 6j1 [Bombyx mori]
BGIBMGA006801	2430	24.73	70.94	2.86858	1.52034	Up	5.4741e-49	1.36039e-47	gi|512900403|ref|XP_004924883.1|/0/PREDICTED: guanylate cyclase 32E-like isoform X1 [Bombyx mori]
BGIBMGA006857	2112	18.78	43.41	2.3115	1.20883	Up	2.31966e-19	2.79806e-18	gi|512900217|ref|XP_004924838.1|/0/PREDICTED: sodium- and chloride-dependent GABA transporter ine-like isoform X1 [Bombyx mori]
BGIBMGA006870	3003	1.79	13.61	7.60335	2.92664	Up	2.6373e-27	4.04953e-26	gi|512900431|ref|XP_004924890.1|/0/PREDICTED: uncharacterized protein LOC101746893 [Bombyx mori]
BGIBMGA006875	1005	9.31	20.07	2.15575	1.10819	Up	0.000103299	0.000448727	gi|512900339|ref|XP_004924867.1|/0/PREDICTED: probable serine hydrolase-like [Bombyx mori]
BGIBMGA006881	1785	9.86	20.69	2.09838	1.06927	Up	2.4539e-07	1.48433e-06	gi|512900459|ref|XP_004924897.1|/0/PREDICTED: cGMP-dependent protein kinase, isozyme 1-like [Bombyx mori]
BGIBMGA006968	729	7.27	35.88	4.93535	2.30315	Up	1.25353e-13	1.19153e-12	gi|162952013|ref|NP_001106135.1|/3.44845e-141/kynurenine 3-monooxygenase [Bombyx mori]
BGIBMGA007040	366	8.84	229.79	25.9943	4.70013	Up	3.33202e-72	1.1423e-70	gi|512932157|ref|XP_004932476.1|/5.83819e-66/PREDICTED: putative cysteine proteinase CG12163-like [Bombyx mori]
BGIBMGA007070	1266	25.66	53.44	2.08262	1.0584	Up	4.9706e-12	4.31995e-11	gi|357628210|gb|EHJ77605.1|/0/inwardly rectifying k+ channel [Danaus plexippus]
BGIBMGA007098	1008	53.49	120.06	2.24453	1.16641	Up	2.29134e-23	3.14386e-22	gi|148298833|ref|NP_001091765.1|/0/NADP-dependent oxidoreductase [Bombyx mori]
BGIBMGA007144	969	222.89	516.94	2.31926	1.21366	Up	4.37128e-97	1.8033e-95	gi|195963353|ref|NP_001124349.1|/1.41748e-171/3-hydroxyisobutyrate dehydrogenase [Bombyx mori]
BGIBMGA007146	1281	13.85	37.37	2.69819	1.43199	Up	1.87758e-13	1.76573e-12	gi|218931214|ref|NP_001136399.1|/0/kynureninase [Bombyx mori]
BGIBMGA007184	1401	3.89	21.28	5.47044	2.45166	Up	8.50948e-17	9.37786e-16	gi|56756176|emb|CAH65682.2|/3.0178e-52/cytochrome P450 CYP6AY1 protein [Nilaparvata lugens]
BGIBMGA007197	1866	3.19	10.9	3.41693	1.7727	Up	2.22156e-08	1.47976e-07	gi|512901123|ref|XP_004925058.1|/0/PREDICTED: uncharacterized family 31 glucosidase KIAA1161-like [Bombyx mori]
BGIBMGA007208	7920	0.57	2.25	3.94737	1.98089	Up	1.46223e-08	9.90508e-08	gi|512901266|ref|XP_004925093.1|/0/PREDICTED: microtubule-associated protein futsch-like [Bombyx mori]
BGIBMGA007217	2718	2.27	5.88	2.59031	1.37312	Up	3.88542e-05	0.000180706	gi|512911729|ref|XP_004927484.1|/0/PREDICTED: ATP-binding cassette sub-family A member 3-like [Bombyx mori]
BGIBMGA007228	3720	6.26	64.49	10.3019	3.36484	Up	1.25352e-174	7.71822e-173	gi|195963341|ref|NP_001124343.1|/0/putative amino acid transporter [Bombyx mori]
BGIBMGA007241	870	7	18.89	2.69857	1.4322	Up	2.05836e-05	0.000100095	gi|512909994|ref|XP_004927058.1|/4.34228e-150/PREDICTED: mitochondrial dicarboxylate carrier-like [Bombyx mori]
BGIBMGA007257	525	22.24	49.34	2.21853	1.1496	Up	8.30154e-06	4.27548e-05	gi|512905221|ref|XP_004925890.1|/1.75325e-49/PREDICTED: uncharacterized protein LOC101737344 isoform X2 [Bombyx mori]
BGIBMGA007258	741	41.76	86.61	2.07399	1.05241	Up	3.49772e-11	2.87435e-10	gi|512905210|ref|XP_004925887.1|/1.41282e-121/PREDICTED: L-xylulose reductase-like isoform X1 [Bombyx mori]
BGIBMGA007259	735	5.69	27.83	4.89104	2.29014	Up	7.05412e-11	5.65426e-10	gi|114051844|ref|NP_001040432.1|/5.09534e-124/L-xylulose reductase [Bombyx mori]
BGIBMGA007270	1419	4.03	10.15	2.51861	1.33263	Up	0.000144097	0.000610524	gi|512905132|ref|XP_004925869.1|/0/PREDICTED: putative inorganic phosphate cotransporter-like [Bombyx mori]
BGIBMGA007278	1446	7.71	38.76	5.02724	2.32977	Up	1.21286e-28	1.94183e-27	gi|512905068|ref|XP_004925853.1|/0/PREDICTED: putative inorganic phosphate cotransporter-like [Bombyx mori]
BGIBMGA007344	1755	2.93	11.89	4.05802	2.02078	Up	6.42142e-10	4.79611e-09	gi|512896800|ref|XP_004923997.1|/0/PREDICTED: putative sodium-coupled neutral amino acid transporter 9-like [Bombyx mori]
BGIBMGA007377	879	15.42	399.53	25.9099	4.69543	Up	0	0	gi|512896531|ref|XP_004923933.1|/2.05211e-155/PREDICTED: collagenase-like [Bombyx mori]
BGIBMGA007391	1434	3.04	17.79	5.85197	2.54892	Up	3.63556e-15	3.73082e-14	gi|512896535|ref|XP_004923934.1|/0/PREDICTED: kynurenine/alpha-aminoadipate aminotransferase, mitochondrial-like [Bombyx mori]
BGIBMGA007424	1500	3.44	16.65	4.84012	2.27504	Up	3.326e-13	3.09028e-12	gi|512896796|ref|XP_004923996.1|/0/PREDICTED: fatty-acid amide hydrolase 2-like [Bombyx mori]
BGIBMGA007466	348	51.01	285.65	5.59988	2.4854	Up	3.19866e-49	7.9973e-48	gi|114050837|ref|NP_001040409.1|/3.36178e-58/eukaryotic translation initiation factor 4E-binding protein 2 [Bombyx mori]
BGIBMGA007494	3807	7.17	16.39	2.28591	1.19277	Up	1.79313e-13	1.68759e-12	gi|512899603|ref|XP_004924686.1|/0/PREDICTED: multidrug resistance protein 1A-like isoform X1 [Bombyx mori]
BGIBMGA007545	1491	3.28	15.06	4.59146	2.19895	Up	1.41632e-11	1.19322e-10	gi|512899610|ref|XP_004924688.1|/0/PREDICTED: esterase FE4-like [Bombyx mori]
BGIBMGA007546	1653	0.16	6.55	40.9375	5.35535	Up	1.23058e-11	1.04527e-10	gi|512899311|ref|XP_004924612.1|/0/PREDICTED: esterase FE4-like [Bombyx mori]
BGIBMGA007547	1668	9.43	40.28	4.27147	2.09473	Up	3.80858e-30	6.37821e-29	gi|512899307|ref|XP_004924611.1|/0/PREDICTED: esterase FE4-like [Bombyx mori]
BGIBMGA007558	2268	177.67	495.49	2.78882	1.47966	Up	2.79662e-297	2.8139e-295	gi|512899354|ref|XP_004924623.1|/0/PREDICTED: inter-alpha-trypsin inhibitor heavy chain H4-like [Bombyx mori]
BGIBMGA007627	456	92.36	204.13	2.21016	1.14415	Up	4.16168e-17	4.63591e-16	gi|512916631|ref|XP_004928686.1|/6.229e-36/PREDICTED: uncharacterized protein LOC101736984 isoform X2 [Bombyx mori]
BGIBMGA007628	303	105.99	225.34	2.12605	1.08818	Up	1.14458e-11	9.76247e-11	gi|512916635|ref|XP_004928687.1|/9.47723e-53/PREDICTED: uncharacterized protein LOC101736984 isoform X3 [Bombyx mori]
BGIBMGA007647	1518	12.17	61.8	5.07806	2.34428	Up	2.70022e-47	6.47634e-46	gi|512916510|ref|XP_004928658.1|/0/PREDICTED: amidophosphoribosyltransferase-like [Bombyx mori]
BGIBMGA007670	1680	1.94	7.49	3.86082	1.94891	Up	3.05486e-06	1.65602e-05	gi|190341026|ref|NP_001121784.1|/0/alpha-esterase 25 [Bombyx mori]
BGIBMGA007671	1311	0.83	5.79	6.9759	2.80238	Up	9.20614e-06	4.69642e-05	gi|294846792|gb|ADF43469.1|/9.93295e-119/carboxyl/choline esterase CCE006a [Helicoverpa armigera]
BGIBMGA007697	807	11.01	29.7	2.69755	1.43165	Up	2.69786e-07	1.62396e-06	gi|512916289|ref|XP_004928597.1|/7.51868e-82/PREDICTED: proline-rich receptor-like protein kinase PERK2-like [Bombyx mori]
BGIBMGA007713	297	5.08	25.47	5.01378	2.3259	Up	0.000152698	0.00064213	gi|512916040|ref|XP_004928535.1|/6.85624e-35/PREDICTED: B(0,+)-type amino acid transporter 1-like [Bombyx mori]
BGIBMGA007720	1047	181.03	581.28	3.21096	1.683	Up	4.18692e-191	2.80094e-189	gi|112983210|ref|NP_001037021.1|/4.37207e-169/serine protease inhibitor 2 [Bombyx mori]
BGIBMGA007735	3504	4.82	15.33	3.1805	1.66925	Up	1.36294e-18	1.60492e-17	gi|512915892|ref|XP_004928499.1|/0/PREDICTED: multidrug resistance-associated protein 4 [Bombyx mori]
BGIBMGA007766	1137	4.1	28.62	6.98049	2.80333	Up	9.54508e-21	1.19929e-19	gi|512915717|ref|XP_004928457.1|/0/PREDICTED: probable glycerophosphoryl diester phosphodiesterase 3-like isoform X1 [Bombyx mori]
BGIBMGA007767	1242	8.36	22.46	2.6866	1.42578	Up	2.37564e-08	1.57646e-07	gi|112983422|ref|NP_001036983.1|/0/glycerophosphoryl diester phosphodiesterase precursor [Bombyx mori]
BGIBMGA007777	870	1.27	10.33	8.13386	3.02394	Up	5.89826e-07	3.4303e-06	gi|512915788|ref|XP_004928475.1|/2.62218e-163/PREDICTED: multiple C2 and transmembrane domain-containing protein 1-like [Bombyx mori]
BGIBMGA007792	1977	2.87	8.63	3.00697	1.58831	Up	2.19234e-06	1.20535e-05	gi|347446523|dbj|BAK82126.1|/0/ABC transporter [Bombyx mori]
BGIBMGA007856	696	8.84	23.5	2.65837	1.41054	Up	2.99022e-05	0.000141626	gi|512916199|ref|XP_004928573.1|/7.01281e-85/PREDICTED: kynurenine formamidase-like [Bombyx mori]
BGIBMGA007876	2007	9.15	26.36	2.88087	1.52651	Up	3.63606e-16	3.90624e-15	gi|512916267|ref|XP_004928594.1|/0/PREDICTED: CTL-like protein 2-like, partial [Bombyx mori]
BGIBMGA007893	13080	62.9	238.97	3.79921	1.9257	Up	0	0	gi|357620246|gb|EHJ72511.1|/0/hypothetical protein KGM_11261 [Danaus plexippus]
BGIBMGA007901	645	29.18	81.26	2.78478	1.47757	Up	8.11304e-15	8.23683e-14	gi|512916368|ref|XP_004928624.1|/1.18469e-133/PREDICTED: peritrophin-1-like [Bombyx mori]
BGIBMGA007935	1278	78.59	201.2	2.56012	1.35621	Up	1.95157e-60	5.76435e-59	gi|114051325|ref|NP_001040376.1|/0/phosphoribosylaminoimidazole carboxylase, phosphoribosylaminoimidazole succinocarboxamide synthetase [Bombyx mori]
BGIBMGA007947	333	25.01	207.24	8.28629	3.05073	Up	1.67546e-42	3.68959e-41	gi|512916586|ref|XP_004928676.1|/9.903e-58/PREDICTED: putative sulfiredoxin-like [Bombyx mori]
BGIBMGA007956	585	5.8	20.63	3.5569	1.83062	Up	1.82135e-05	8.92009e-05	gi|512917153|ref|XP_004928817.1|/4.26952e-107/PREDICTED: innexin inx7-like [Bombyx mori]
BGIBMGA008003	630	0.45	10.36	23.0222	4.52496	Up	1.02798e-06	5.84661e-06	gi|512892426|ref|XP_004922928.1|/9.7909e-114/PREDICTED: alpha-tocopherol transfer protein-like isoform X1 [Bombyx mori]
BGIBMGA008006	1272	26.4	77.49	2.93523	1.55347	Up	3.06832e-29	5.02295e-28	gi|512892407|ref|XP_004922924.1|/0/PREDICTED: protein FAM46C-like isoform X1 [Bombyx mori]
BGIBMGA008016	405	17.25	43.37	2.5142	1.3301	Up	4.98412e-05	0.000228035	gi|512892340|ref|XP_004922907.1|/5.6208e-82/PREDICTED: WAP four-disulfide core domain protein 8-like [Bombyx mori]
BGIBMGA008017	2820	21.06	202.51	9.61586	3.26542	Up	0	0	gi|389568598|gb|AFK85023.1|/0/aminopeptidase N-7 [Bombyx mori]
BGIBMGA008026	672	5	33.68	6.736	2.75189	Up	2.93772e-14	2.88549e-13	gi|512892253|ref|XP_004922886.1|/1.30566e-109/PREDICTED: sodium- and chloride-dependent glycine transporter 1-like [Bombyx mori]
BGIBMGA008027	1050	7.59	38.85	5.11858	2.35574	Up	2.53482e-21	3.23412e-20	gi|512892253|ref|XP_004922886.1|/0/PREDICTED: sodium- and chloride-dependent glycine transporter 1-like [Bombyx mori]
BGIBMGA008042	774	7.55	80.06	10.604	3.40653	Up	4.1741e-45	9.61986e-44	gi|512892238|ref|XP_004922882.1|/6.18722e-147/PREDICTED: carbonic anhydrase 2-like [Bombyx mori]
BGIBMGA008050	564	488.81	1250.12	2.55748	1.35472	Up	2.39352e-156	1.35882e-154	gi|512892289|ref|XP_004922895.1|/1.68421e-102/PREDICTED: myophilin-like [Bombyx mori]
BGIBMGA008058	873	2.22	14.41	6.49099	2.69844	Up	1.99743e-08	1.33623e-07	gi|512892526|ref|XP_004922953.1|/4.81018e-165/PREDICTED: aminopeptidase N-like [Bombyx mori]
BGIBMGA008059	5487	66.18	503.33	7.60547	2.92704	Up	0	0	gi|112983238|ref|NP_001037013.1|/0/aminopeptidase N precursor [Bombyx mori]
BGIBMGA008060	2889	41.93	713.83	17.0243	4.08953	Up	0	0	gi|391353401|ref|NP_001254654.1|/0/aminopeptidase N precursor [Bombyx mori]
BGIBMGA008061	2676	22.51	54	2.39893	1.26239	Up	1.0472e-31	1.82538e-30	gi|512892530|ref|XP_004922954.1|/0/PREDICTED: uncharacterized protein LOC101744250 [Bombyx mori]
BGIBMGA008062	2862	7.42	71.96	9.69811	3.2777	Up	2.55668e-146	1.3939e-144	gi|512892530|ref|XP_004922954.1|/0/PREDICTED: uncharacterized protein LOC101744250 [Bombyx mori]
BGIBMGA008063	5385	3.87	15.1	3.90181	1.96414	Up	7.13408e-34	1.31975e-32	gi|525343166|ref|NP_001266323.1|/0/membrane alanyl aminopeptidase-like precursor [Bombyx mori]
BGIBMGA008066	3186	5.05	12.97	2.56832	1.36082	Up	3.35506e-11	2.75895e-10	gi|525343809|ref|NP_001266372.1|/0/aminopeptidase N-like precursor [Bombyx mori]
BGIBMGA008072	963	14.02	39.04	2.78459	1.47747	Up	3.25742e-11	2.6858e-10	gi|512892363|ref|XP_004922913.1|/0/PREDICTED: carbonic anhydrase 15-like isoform X1 [Bombyx mori]
BGIBMGA008082	1194	21.76	76.11	3.4977	1.80641	Up	4.51316e-33	8.18986e-32	gi|512892458|ref|XP_004922936.1|/0/PREDICTED: c-5 sterol desaturase erg32-like [Bombyx mori]
BGIBMGA008094	1080	16.01	33.96	2.12117	1.08486	Up	2.37758e-07	1.4424e-06	gi|380713848|gb|AFD99125.1|/2.1378e-166/forkhead box sub-group O [Bombyx mori]
BGIBMGA008128	1185	0.01	6.86	686	9.42206	Up	7.6414e-10	5.67647e-09	gi|512895911|ref|XP_004923786.1|/1.2108e-80/PREDICTED: probable serine/threonine-protein kinase kinX-like [Bombyx mori]
BGIBMGA008134	300	22.1	59.68	2.70045	1.4332	Up	2.05836e-05	0.000100135	gi|223890164|ref|NP_001138797.1|/5.99198e-31/GTP cyclohydrolase I isoform B [Bombyx mori]
BGIBMGA008146	771	26.71	89.44	3.34856	1.74354	Up	6.07164e-24	8.5003e-23	gi|397133429|gb|AFO09967.1|/3.7402e-128/IBP2 [Bombyx mori]
BGIBMGA008171	1323	5.56	81.3	14.6223	3.8701	Up	3.34272e-87	1.30093e-85	gi|565671748|ref|NP_001274330.1|/0/acyl-CoA Delta(11) desaturase-like [Bombyx mori]
BGIBMGA008176	837	1.99	14.45	7.26131	2.86023	Up	1.4809e-08	1.00151e-07	gi|512895675|ref|XP_004923728.1|/4.20993e-147/PREDICTED: uncharacterized protein LOC101737569 [Bombyx mori]
BGIBMGA008179	825	44.71	254	5.68106	2.50616	Up	1.31017e-109	5.91775e-108	gi|512895687|ref|XP_004923731.1|/3.82938e-145/PREDICTED: uncharacterized protein LOC101737984 [Bombyx mori]
BGIBMGA008204	1770	0.46	5.11	11.1087	3.47362	Up	6.63656e-08	4.25786e-07	gi|512895811|ref|XP_004923761.1|/0/PREDICTED: transcription factor SPT20 homolog [Bombyx mori]
BGIBMGA008245	264	8.14	124.18	15.2555	3.93126	Up	7.16258e-25	1.02835e-23	-
BGIBMGA008255	1188	201.7	9214.54	45.6844	5.51363	Up	0	0	-
BGIBMGA008268	8577	1.34	9.86	7.35821	2.87935	Up	1.65789e-54	4.48973e-53	gi|512905502|ref|XP_004925960.1|/0/PREDICTED: xanthine dehydrogenase-like [Bombyx mori]
BGIBMGA008354	453	3.18	209.59	65.9088	6.0424	Up	6.59036e-93	2.68297e-91	gi|226000891|dbj|BAH36759.1|/2.26709e-78/odorant binding protein [Bombyx mori]
BGIBMGA008401	1821	4.9	13.38	2.73061	1.44922	Up	1.16486e-07	7.32164e-07	gi|512914456|ref|XP_004928146.1|/0/PREDICTED: alkaline phosphatase, tissue-nonspecific isozyme-like [Bombyx mori]
BGIBMGA008415	801	13.18	32.83	2.4909	1.31666	Up	4.21954e-07	2.49742e-06	gi|512914433|ref|XP_004928141.1|/6.35288e-150/PREDICTED: mitochondrial 2-oxodicarboxylate carrier-like [Bombyx mori]
BGIBMGA008445	3222	0.5	4.48	8.96	3.1635	Up	3.34852e-11	2.75724e-10	gi|669296916|gb|AII21998.1|/0/aldehyde oxidase AOX3 [Sesamia inferens]
BGIBMGA008492	501	3.42	72.54	21.2105	4.40671	Up	1.20569e-31	2.09574e-30	gi|512914887|ref|XP_004928253.1|/4.76182e-72/PREDICTED: uncharacterized protein LOC101746574 [Bombyx mori]
BGIBMGA008521	1338	58.67	122.53	2.08846	1.06244	Up	3.25352e-27	4.98336e-26	gi|512915107|ref|XP_004928308.1|/0/PREDICTED: xaa-Pro dipeptidase-like isoform X3 [Bombyx mori]
BGIBMGA008530	2919	0.46	3.84	8.34783	3.0614	Up	1.02107e-08	7.00488e-08	gi|512915164|ref|XP_004928323.1|/3.15936e-175/PREDICTED: uncharacterized protein LOC101743835 [Bombyx mori]
BGIBMGA008556	1692	15.86	38.21	2.40921	1.26856	Up	5.00714e-15	5.12135e-14	gi|512915254|ref|XP_004928344.1|/0/PREDICTED: probable 4-coumarate--CoA ligase 3-like [Bombyx mori]
BGIBMGA008581	3816	0.15	3.32	22.1333	4.46815	Up	1.85722e-12	1.64885e-11	gi|512903432|ref|XP_004925618.1|/0/PREDICTED: fatty acid synthase-like [Bombyx mori]
BGIBMGA008582	1833	0.82	5.37	6.54878	2.71123	Up	2.7877e-07	1.6756e-06	gi|512903432|ref|XP_004925618.1|/0/PREDICTED: fatty acid synthase-like [Bombyx mori]
BGIBMGA008584	1101	6.72	25.66	3.81845	1.93299	Up	3.53906e-12	3.10194e-11	gi|112983572|ref|NP_001037353.1|/5.60937e-170/Rh-like protein [Bombyx mori]
BGIBMGA008605	1206	5.21	13.47	2.58541	1.37039	Up	3.88542e-05	0.000180638	gi|512910230|ref|XP_004927117.1|/0/PREDICTED: uncharacterized protein LOC101746985 [Bombyx mori]
BGIBMGA008668	1803	26.12	57.82	2.21363	1.14641	Up	3.92464e-20	4.85713e-19	gi|112982842|ref|NP_001036891.1|/0/clip domain serine protease 4 precursor [Bombyx mori]
BGIBMGA008669	1557	3.14	13.6	4.33121	2.11477	Up	1.5152e-10	1.18835e-09	gi|512904895|ref|XP_004925810.1|/7.80856e-145/PREDICTED: uncharacterized protein LOC101736042 [Bombyx mori]
BGIBMGA008710	309	346.78	880.88	2.54017	1.34492	Up	1.24697e-57	3.53145e-56	gi|512904765|ref|XP_004925777.1|/1.11671e-45/PREDICTED: uncharacterized protein LOC101743112 [Bombyx mori]
BGIBMGA008711	309	985.32	2505.49	2.54282	1.34643	Up	1.91336e-160	1.11697e-158	gi|512904765|ref|XP_004925777.1|/1.66099e-57/PREDICTED: uncharacterized protein LOC101743112 [Bombyx mori]
BGIBMGA008725	1509	16.03	57.16	3.56581	1.83423	Up	2.63518e-32	4.69252e-31	gi|512904821|ref|XP_004925791.1|/0/PREDICTED: UTP--glucose-1-phosphate uridylyltransferase-like isoform X3 [Bombyx mori]
BGIBMGA008813	549	29.99	198.69	6.62521	2.72797	Up	5.26518e-62	1.58545e-60	gi|512908331|ref|XP_004926655.1|/2.67872e-102/PREDICTED: sarcoplasmic calcium-binding proteins I, III, and IV-like [Bombyx mori]
BGIBMGA008815	540	214.2	472.37	2.20528	1.14096	Up	1.939e-44	4.4275e-43	gi|512908327|ref|XP_004926654.1|/1.69508e-98/PREDICTED: calexcitin-2-like [Bombyx mori]
BGIBMGA008818	1653	137.46	657.73	4.78488	2.25848	Up	0	0	gi|189332880|dbj|BAG41975.1|/0/alkaline phosphatase [Bombyx mori]
BGIBMGA008821	1368	43.41	88.54	2.03962	1.0283	Up	1.53115e-19	1.85962e-18	gi|512908319|ref|XP_004926652.1|/0/PREDICTED: lipoamide acyltransferase component of branched-chain alpha-keto acid dehydrogenase complex, mitochondrial-like [Bombyx mori]
BGIBMGA008824	1650	8.72	34.8	3.99083	1.99669	Up	1.65799e-24	2.35583e-23	gi|512908323|ref|XP_004926653.1|/0/PREDICTED: membrane-bound alkaline phosphatase-like [Bombyx mori]
BGIBMGA008875	1455	8.04	16.14	2.00746	1.00537	Up	9.8519e-05	0.000428717	gi|512929292|ref|XP_004931785.1|/3.00068e-143/PREDICTED: fatty-acid amide hydrolase 2-B-like [Bombyx mori]
BGIBMGA008965	606	55.38	115.76	2.09029	1.0637	Up	3.70424e-12	3.23984e-11	gi|283483973|ref|NP_001164466.1|/4.33068e-76/enhancer of split mbeta [Bombyx mori]
BGIBMGA009027	2091	1161.31	3361.25	2.89436	1.53324	Up	0	0	gi|694269380|pdb|3WJM|B/0/Chain B, Crystal Structure Of Bombyx Mori Sp2/sp3 Heterohexamer
BGIBMGA009028	2112	2193.33	5624.88	2.56454	1.3587	Up	0	0	gi|563320779|pdb|4L37|B/0/Chain B, Sp2-sp3 - A Complex Of Two Storage Proteins From Bombyx Mori Hemolymph
BGIBMGA009033	783	2.13	25.71	12.0704	3.5934	Up	3.377e-16	3.63424e-15	gi|512929392|ref|XP_004931809.1|/6.16873e-126/PREDICTED: 3-oxoacyl-[acyl-carrier-protein] reductase, chloroplastic-like [Bombyx mori]
BGIBMGA009043	1032	63.38	171.3	2.70275	1.43443	Up	2.3777e-45	5.51056e-44	gi|512898607|ref|XP_004924438.1|/0/PREDICTED: glyoxylate reductase/hydroxypyruvate reductase-like isoform X2 [Bombyx mori]
BGIBMGA009055	1245	1.32	8.55	6.47727	2.69539	Up	2.17818e-07	1.32468e-06	gi|512898523|ref|XP_004924420.1|/0/PREDICTED: solute carrier family 22 member 3-like [Bombyx mori]
BGIBMGA009057	801	23.58	52.78	2.23834	1.16243	Up	5.53534e-09	3.87036e-08	gi|512898511|ref|XP_004924417.1|/1.23984e-145/PREDICTED: mitochondrial 2-oxoglutarate/malate carrier protein-like [Bombyx mori]
BGIBMGA009094	243	962.35	4150.91	4.31331	2.10879	Up	0	0	gi|512898433|ref|XP_004924399.1|/5.26262e-43/PREDICTED: fungal protease inhibitor F-like [Bombyx mori]
BGIBMGA009095	249	770.49	1988.15	2.58037	1.36758	Up	1.311e-102	5.67305e-101	gi|512898441|ref|XP_004924401.1|/5.23842e-43/PREDICTED: fungal protease inhibitor F-like isoform X1 [Bombyx mori]
BGIBMGA009106	2568	44.53	262.82	5.90209	2.56123	Up	0	0	gi|112983028|ref|NP_001037077.1|/2.42416e-115/glutathione S-transferase sigma 1 [Bombyx mori]
BGIBMGA009161	441	0.65	17.02	26.1846	4.71065	Up	1.58454e-07	9.80515e-07	gi|512905828|ref|XP_004926042.1|/6.24561e-73/PREDICTED: pancreatic lipase-related protein 2-like [Bombyx mori]
BGIBMGA009162	645	1.74	16.17	9.2931	3.21616	Up	3.54614e-08	2.32452e-07	gi|281398210|gb|ADA67928.1|/9.40869e-123/putative lipase [Bombyx mori]
BGIBMGA009179	1290	1.06	8.25	7.78302	2.96033	Up	5.38916e-08	3.49012e-07	gi|512911114|ref|XP_004927335.1|/0/PREDICTED: lipase 1-like [Bombyx mori]
BGIBMGA009184	2091	8.13	700.5	86.1624	6.42899	Up	0	0	gi|281398206|gb|ADA67926.1|/0/putative peptidase [Bombyx mori]
BGIBMGA009185	1512	14.92	34.19	2.29155	1.19633	Up	2.47544e-11	2.05611e-10	gi|512911853|ref|XP_004927513.1|/0/PREDICTED: organic cation transporter protein-like [Bombyx mori]
BGIBMGA009194	702	5.18	41.4	7.99228	2.99861	Up	1.64506e-19	1.99405e-18	gi|512911778|ref|XP_004927495.1|/2.05371e-132/PREDICTED: organic cation transporter protein-like [Bombyx mori]
BGIBMGA009195	987	2.51	34.17	13.6135	3.76697	Up	1.6583e-27	2.56219e-26	gi|512911778|ref|XP_004927495.1|/2.11849e-162/PREDICTED: organic cation transporter protein-like [Bombyx mori]
BGIBMGA009201	1662	4.89	34.21	6.99591	2.80651	Up	2.55268e-35	4.88284e-34	gi|512911772|ref|XP_004927494.1|/0/PREDICTED: organic cation transporter protein-like [Bombyx mori]
BGIBMGA009211	1533	1.59	18.42	11.5849	3.53417	Up	2.09448e-22	2.78424e-21	gi|261245097|ref|NP_001159618.1|/0/juvenile hormone epoxide hydrolase-like protein 2 precursor [Bombyx mori]
BGIBMGA009245	753	1.11	14.77	13.3063	3.73404	Up	1.08024e-09	7.96251e-09	gi|512891484|ref|XP_004922695.1|/1.43653e-145/PREDICTED: carbonic anhydrase-related protein 10-like [Bombyx mori]
BGIBMGA009259	591	0.48	37.26	77.625	6.27845	Up	4.62976e-23	6.31034e-22	gi|512891154|ref|XP_004922635.1|/2.50135e-102/PREDICTED: fibrohexamerin-like [Bombyx mori]
BGIBMGA009401	3273	12.29	27.15	2.20911	1.14347	Up	1.83479e-17	2.06619e-16	gi|357623995|gb|EHJ74923.1|/0/putative Y71H2B.5 [Danaus plexippus]
BGIBMGA009443	2163	11.85	116.33	9.81688	3.29526	Up	1.77056e-178	1.10113e-176	gi|512892210|ref|XP_004922875.1|/0/PREDICTED: proteoglycan 4-like [Bombyx mori]
BGIBMGA009476	1194	3.21	9.99	3.11215	1.63791	Up	5.98514e-05	0.000270534	gi|512891971|ref|XP_004922815.1|/0/PREDICTED: carboxypeptidase A2-like [Bombyx mori]
BGIBMGA009498	4899	2.29	6.23	2.72052	1.44388	Up	2.55662e-09	1.83637e-08	gi|170053867|ref|XP_001862871.1|/9.95942e-23/predicted protein [Culex quinquefasciatus]
BGIBMGA009501	6396	0.17	1.16	6.82353	2.77052	Up	9.20614e-06	4.69836e-05	gi|512892157|ref|XP_004922861.1|/0/PREDICTED: uncharacterized protein LOC101740442 [Bombyx mori]
BGIBMGA009502	1566	0.17	5.31	31.2353	4.96511	Up	6.88254e-09	4.77189e-08	gi|512892161|ref|XP_004922862.1|/0/PREDICTED: ATP-binding cassette sub-family A member 1-like [Bombyx mori]
BGIBMGA009503	3123	0.95	6.3	6.63158	2.72935	Up	5.27868e-13	4.85356e-12	gi|512892161|ref|XP_004922862.1|/0/PREDICTED: ATP-binding cassette sub-family A member 1-like [Bombyx mori]
BGIBMGA009532	1143	3.35	11.56	3.45075	1.78691	Up	7.26612e-06	3.7673e-05	gi|512892126|ref|XP_004922853.1|/0/PREDICTED: torso-like protein-like [Bombyx mori]
BGIBMGA009544	1905	0.57	6.19	10.8596	3.44091	Up	6.37914e-10	4.76741e-09	gi|189181680|ref|NP_001121191.1|/0/integument esterase 2 precursor [Bombyx mori]
BGIBMGA009551	1200	248.62	743.68	2.99123	1.58074	Up	1.22508e-256	1.0314e-254	gi|114052256|ref|NP_001040462.1|/0/serine proteinase-like protein precursor [Bombyx mori]
BGIBMGA009579	708	14.21	52.02	3.6608	1.87216	Up	1.24311e-14	1.24573e-13	gi|512907051|ref|XP_004926347.1|/2.31115e-139/PREDICTED: pyridoxal phosphate phosphatase PHOSPHO2-like [Bombyx mori]
BGIBMGA009641	627	30.97	74.57	2.40781	1.26772	Up	6.93516e-11	5.56251e-10	gi|512935645|ref|XP_004933324.1|/1.83098e-96/PREDICTED: uncharacterized protein LOC101740522 isoform X1 [Bombyx mori]
BGIBMGA009659	621	30.83	355.62	11.5349	3.52793	Up	1.46922e-159	8.49676e-158	gi|290560834|ref|NP_001166775.1|/1.82729e-21/cuticular protein hypothetical 2 precursor [Bombyx mori]
BGIBMGA009676	1170	3.98	11.07	2.78141	1.47581	Up	0.000104428	0.000453315	gi|512935795|ref|XP_004933361.1|/0/PREDICTED: luciferin 4-monooxygenase-like [Bombyx mori]
BGIBMGA009771	273	2.24	87.26	38.9554	5.28375	Up	9.82334e-22	1.27703e-20	-
BGIBMGA009772	471	18.29	100.18	5.47731	2.45347	Up	1.71132e-24	2.42603e-23	gi|512935542|ref|XP_004933299.1|/7.9694e-60/PREDICTED: uncharacterized protein LOC101737272 [Bombyx mori]
BGIBMGA009775	843	14.46	103.12	7.1314	2.83418	Up	6.02494e-53	1.58986e-51	gi|290563297|ref|NP_001166774.1|/2.00626e-104/cuticular protein hypothetical 3 precursor [Bombyx mori]
BGIBMGA009776	501	7.42	44.47	5.99326	2.58334	Up	5.30418e-13	4.86977e-12	gi|290563293|ref|NP_001166773.1|/1.26186e-48/cuticular protein hypothetical 4 precursor [Bombyx mori]
BGIBMGA009781	1638	6.46	25.82	3.9969	1.99888	Up	1.82502e-18	2.13887e-17	gi|512935574|ref|XP_004933307.1|/0/PREDICTED: solute carrier family 28 member 3-like [Bombyx mori]
BGIBMGA009857	3660	28.84	63.11	2.18828	1.1298	Up	3.96264e-42	8.67993e-41	gi|512895354|ref|XP_004923652.1|/0/PREDICTED: myosin-IB-like isoform X1 [Bombyx mori]
BGIBMGA009907	867	1.6	10.96	6.85	2.7761	Up	8.23414e-07	4.7354e-06	gi|52138474|dbj|BAD46736.1|/1.0339e-127/broad-complex A-NZ2 isoform [Bombyx mori]
BGIBMGA009953	1029	241.21	742.32	3.07748	1.62175	Up	5.43818e-227	4.20643e-225	gi|253809711|gb|ACT36278.1|/1.11493e-177/antitrypsin isoform 3 [Bombyx mori]
BGIBMGA009997	729	6.51	18.83	2.89247	1.5323	Up	4.78992e-05	0.0002198	gi|357624419|gb|EHJ75201.1|/3.43436e-40/hypothetical protein KGM_13895 [Danaus plexippus]
BGIBMGA010024	774	5949.65	13205.4	2.21953	1.15026	Up	0	0	gi|153792257|ref|NP_001093273.1|/1.06275e-122/trypsin-like protease precursor [Bombyx mori]
BGIBMGA010036	849	173.35	429.52	2.47776	1.30904	Up	1.9081e-79	7.11285e-78	gi|512893969|ref|XP_004923316.1|/3.09484e-153/PREDICTED: uncharacterized protein LOC101746652 [Bombyx mori]
BGIBMGA010041	849	72.8	183.86	2.52555	1.3366	Up	4.47012e-36	8.67119e-35	gi|512893813|ref|XP_004923272.1|/1.06615e-145/PREDICTED: uncharacterized protein LOC101739948 [Bombyx mori]
BGIBMGA010042	849	41.15	85.73	2.08335	1.05891	Up	1.08463e-12	9.73412e-12	gi|512893969|ref|XP_004923316.1|/2.0904e-125/PREDICTED: uncharacterized protein LOC101746652 [Bombyx mori]
BGIBMGA010043	849	200.9	420.8	2.09457	1.06666	Up	7.14472e-57	1.97814e-55	gi|512893821|ref|XP_004923274.1|/6.23589e-154/PREDICTED: uncharacterized protein LOC101740222 [Bombyx mori]
BGIBMGA010044	849	87.44	196.1	2.24268	1.16522	Up	1.9846e-31	3.41131e-30	gi|512893824|ref|XP_004923275.1|/2.22306e-143/PREDICTED: uncharacterized protein LOC101740356 [Bombyx mori]
BGIBMGA010047	810	26.25	70.13	2.67162	1.41771	Up	2.4885e-15	2.56434e-14	gi|512937357|ref|XP_004933748.1|/6.77288e-123/PREDICTED: uncharacterized protein LOC101737931 [Bombyx mori]
BGIBMGA010048	807	317.73	659.32	2.0751	1.05318	Up	7.48248e-82	2.8319e-80	gi|512893830|ref|XP_004923277.1|/1.54249e-135/PREDICTED: uncharacterized protein LOC101740628 [Bombyx mori]
BGIBMGA010059	2922	1.47	4.95	3.36735	1.75161	Up	2.88964e-06	1.57266e-05	gi|512893865|ref|XP_004923287.1|/0/PREDICTED: transient receptor potential channel pyrexia-like [Bombyx mori]
BGIBMGA010060	216	29.47	136.78	4.64133	2.21454	Up	6.0323e-13	5.53006e-12	gi|512893867|ref|XP_004923288.1|/3.71226e-33/PREDICTED: trypsin, alkaline C-like [Bombyx mori]
BGIBMGA010061	600	20.22	75.52	3.73492	1.90108	Up	7.61008e-18	8.72059e-17	gi|512893867|ref|XP_004923288.1|/1.25498e-104/PREDICTED: trypsin, alkaline C-like [Bombyx mori]
BGIBMGA010062	774	716.21	2795.54	3.90324	1.96467	Up	0	0	gi|512893869|ref|XP_004923289.1|/9.61217e-124/PREDICTED: trypsin, alkaline A-like [Bombyx mori]
BGIBMGA010094	510	4.48	33.76	7.53571	2.91374	Up	1.45856e-11	1.22713e-10	gi|169234678|ref|NP_001108460.1|/2.72026e-94/glutathione S-transferase epsilon 4 [Bombyx mori]
BGIBMGA010098	951	0.01	6.55	655	9.35535	Up	1.46653e-07	9.11132e-07	gi|512927642|ref|XP_004931385.1|/1.84193e-144/PREDICTED: LOW QUALITY PROTEIN: UDP-glucuronosyltransferase 2B1 [Bombyx mori]
BGIBMGA010128	855	4.53	14.13	3.11921	1.64118	Up	5.98514e-05	0.000270632	gi|357620483|gb|EHJ72652.1|/5.20727e-132/hypothetical protein KGM_06460 [Danaus plexippus]
BGIBMGA010143	585	1.45	10.31	7.11034	2.82992	Up	0.000105449	0.000457105	gi|290563225|ref|NP_001166689.1|/1.07131e-41/cuticular protein RR-2 motif 70 precursor [Bombyx mori]
BGIBMGA010161	1530	9.77	27.19	2.78301	1.47665	Up	2.0387e-12	1.80608e-11	gi|512927295|ref|XP_004931298.1|/0/PREDICTED: facilitated trehalose transporter Tret1-like [Bombyx mori]
BGIBMGA010164	1227	22.49	50.85	2.261	1.17696	Up	5.2941e-13	4.86413e-12	gi|357610980|gb|EHJ67249.1|/2.91899e-85/hypothetical protein KGM_04926 [Danaus plexippus]
BGIBMGA010275	1218	98.07	250.37	2.55297	1.35218	Up	6.2143e-71	2.10132e-69	gi|512927599|ref|XP_004931375.1|/0/PREDICTED: uncharacterized protein LOC101737697 [Bombyx mori]
BGIBMGA010285	957	7.78	179.1	23.0206	4.52485	Up	6.07854e-152	3.35839e-150	gi|512927634|ref|XP_004931383.1|/9.91449e-178/PREDICTED: uncharacterized protein LOC101738995 [Bombyx mori]
BGIBMGA010291	1536	4.15	13.9	3.3494	1.7439	Up	1.4114e-08	9.57646e-08	gi|512927842|ref|XP_004931436.1|/0/PREDICTED: apyrase-like [Bombyx mori]
BGIBMGA010303	1032	7.37	47.35	6.42469	2.68363	Up	2.75224e-29	4.51149e-28	gi|512909638|ref|XP_004926970.1|/1.41734e-172/PREDICTED: serine protease snake-like [Bombyx mori]
BGIBMGA010306	1188	10.03	41.74	4.16152	2.05711	Up	3.80192e-22	5.01092e-21	gi|512909603|ref|XP_004926962.1|/0/PREDICTED: serine protease snake-like [Bombyx mori]
BGIBMGA010313	570	32.78	81.61	2.48963	1.31593	Up	2.48998e-11	2.0668e-10	gi|512909614|ref|XP_004926964.1|/1.35665e-46/PREDICTED: uncharacterized protein LOC101743642 [Bombyx mori]
BGIBMGA010319	1269	3.66	13.38	3.65574	1.87016	Up	1.36614e-07	8.51753e-07	gi|512907873|ref|XP_004926551.1|/0/PREDICTED: facilitated trehalose transporter Tret1-like [Bombyx mori]
BGIBMGA010338	2706	21.08	77.54	3.67837	1.87907	Up	2.15814e-79	8.02076e-78	gi|512907846|ref|XP_004926544.1|/0/PREDICTED: alpha-aminoadipic semialdehyde synthase, mitochondrial-like [Bombyx mori]
BGIBMGA010348	1212	21.2	50.04	2.36038	1.23902	Up	1.29134e-13	1.22558e-12	gi|512907877|ref|XP_004926552.1|/0/PREDICTED: retinoid-inducible serine carboxypeptidase-like [Bombyx mori]
BGIBMGA010349	1098	11.99	35.01	2.91993	1.54594	Up	3.58768e-12	3.14233e-11	gi|512907882|ref|XP_004926553.1|/4.88107e-174/PREDICTED: retinoid-inducible serine carboxypeptidase-like isoform X1 [Bombyx mori]
BGIBMGA010386	1575	2.47	7.08	2.8664	1.51924	Up	0.000201772	0.000830992	gi|512920268|ref|XP_004929590.1|/0/PREDICTED: non-lysosomal glucosylceramidase-like [Bombyx mori]
BGIBMGA010407	945	5.25	15.44	2.94095	1.55628	Up	2.00434e-05	9.75834e-05	gi|512919761|ref|XP_004929464.1|/3.07708e-107/PREDICTED: headcase protein-like [Bombyx mori]
BGIBMGA010445	1437	10.03	20.21	2.01496	1.01075	Up	1.35171e-05	6.74545e-05	gi|512919651|ref|XP_004929437.1|/0/PREDICTED: phosphoglucomutase-2-like [Bombyx mori]
BGIBMGA010459	1020	1.89	13.26	7.01587	2.81062	Up	2.3513e-09	1.69283e-08	gi|512919615|ref|XP_004929427.1|/0/PREDICTED: uncharacterized protein LOC101745681 [Bombyx mori]
BGIBMGA010461	1758	1.85	10.44	5.64324	2.49652	Up	4.36434e-11	3.55817e-10	gi|512919607|ref|XP_004929425.1|/0/PREDICTED: glucose dehydrogenase [acceptor]-like [Bombyx mori]
BGIBMGA010467	756	8.84	67.02	7.58145	2.92247	Up	2.72544e-32	4.84627e-31	gi|512920061|ref|XP_004929538.1|/1.08212e-116/PREDICTED: bifunctional ATP-dependent dihydroxyacetone kinase/FAD-AMP lyase (cyclizing)-like [Bombyx mori]
BGIBMGA010468	405	11.5	52.71	4.58348	2.19644	Up	2.07198e-10	1.60168e-09	gi|512920061|ref|XP_004929538.1|/2.64755e-31/PREDICTED: bifunctional ATP-dependent dihydroxyacetone kinase/FAD-AMP lyase (cyclizing)-like [Bombyx mori]
BGIBMGA010471	40530	12.53	25.5	2.03512	1.02511	Up	3.2174e-157	1.84345e-155	gi|512920045|ref|XP_004929534.1|/0/PREDICTED: titin-like [Bombyx mori]
BGIBMGA010472	3765	74.76	176.55	2.36156	1.23974	Up	3.19642e-136	1.65518e-134	gi|512920041|ref|XP_004929533.1|/0/PREDICTED: nesprin-1-like [Bombyx mori]
BGIBMGA010483	1032	2.4	10.38	4.325	2.1127	Up	6.97576e-06	3.62131e-05	gi|290563233|ref|NP_001166703.1|/3.01067e-106/cuticular protein RR-1 motif 54 precursor [Bombyx mori]
BGIBMGA010530	777	0.36	20.27	56.3056	5.81521	Up	1.24829e-16	1.36958e-15	gi|512920157|ref|XP_004929562.1|/8.7448e-133/PREDICTED: nose resistant to fluoxetine protein 6-like [Bombyx mori]
BGIBMGA010531	1047	2.1	25.08	11.9429	3.57808	Up	6.25634e-21	7.90893e-20	gi|512920157|ref|XP_004929562.1|/0/PREDICTED: nose resistant to fluoxetine protein 6-like [Bombyx mori]
BGIBMGA010536	1518	5.59	53.36	9.54562	3.25484	Up	1.2431e-57	3.52857e-56	gi|512920169|ref|XP_004929565.1|/0/PREDICTED: lactase-phlorizin hydrolase-like [Bombyx mori]
BGIBMGA010537	1548	16.27	56.8	3.49109	1.80368	Up	2.56086e-32	4.56674e-31	gi|512920169|ref|XP_004929565.1|/0/PREDICTED: lactase-phlorizin hydrolase-like [Bombyx mori]
BGIBMGA010611	1083	20.77	45.38	2.18488	1.12756	Up	6.63864e-10	4.95237e-09	gi|514256386|gb|AGO45854.1|/0/acyl-CoA desaturase BmorKPAE [Bombyx mori]
BGIBMGA010681	1062	6.46	81.11	12.5557	3.65027	Up	1.34553e-66	4.37068e-65	gi|112983214|ref|NP_001037018.1|/0/acyl-CoA desaturase [Bombyx mori]
BGIBMGA010690	438	2.64	32.46	12.2955	3.62005	Up	1.91966e-11	1.60525e-10	gi|512910761|ref|XP_004927250.1|/4.47752e-79/PREDICTED: uncharacterized protein LOC101735880 [Bombyx mori]
BGIBMGA010698	522	15.83	110.44	6.97663	2.80253	Up	2.62402e-34	4.90557e-33	gi|512910785|ref|XP_004927256.1|/5.81336e-98/PREDICTED: uncharacterized protein LOC101736665 [Bombyx mori]
BGIBMGA010699	774	32.71	168.8	5.1605	2.36751	Up	1.75122e-64	5.48687e-63	gi|512910769|ref|XP_004927252.1|/3.21473e-103/PREDICTED: P3 protein-like [Bombyx mori]
BGIBMGA010701	963	18.31	51.79	2.82851	1.50004	Up	1.04384e-14	1.052e-13	gi|512910777|ref|XP_004927254.1|/3.33716e-173/PREDICTED: sideroflexin-1-like [Bombyx mori]
BGIBMGA010722	1239	5.07	15.96	3.14793	1.6544	Up	1.71199e-07	1.05568e-06	gi|512934776|ref|XP_004933114.1|/0/PREDICTED: facilitated trehalose transporter Tret1-like [Bombyx mori]
BGIBMGA010726	2376	6.57	14.31	2.17808	1.12306	Up	2.50646e-07	1.51391e-06	gi|512934491|ref|XP_004933046.1|/0/PREDICTED: ABC transporter G family member 20-like [Bombyx mori]
BGIBMGA010735	1440	2.08	6.84	3.28846	1.71741	Up	0.000163828	0.000685441	gi|512934733|ref|XP_004933104.1|/0/PREDICTED: myrosinase 1-like [Bombyx mori]
BGIBMGA010740	1782	4.28	10.47	2.44626	1.29058	Up	2.19746e-05	0.000106233	gi|512934725|ref|XP_004933102.1|/0/PREDICTED: facilitated trehalose transporter Tret1-like [Bombyx mori]
BGIBMGA010741	1416	0.96	17.7	18.4375	4.20457	Up	1.5279e-22	2.04203e-21	gi|512934415|ref|XP_004933027.1|/0/PREDICTED: facilitated trehalose transporter Tret1-like [Bombyx mori]
BGIBMGA010808	4455	2.46	5.35	2.1748	1.12088	Up	1.56345e-05	7.72736e-05	gi|512934729|ref|XP_004933103.1|/0/PREDICTED: microtubule-associated protein futsch-like [Bombyx mori]
BGIBMGA010811	1362	16.18	119.09	7.36032	2.87977	Up	4.13416e-101	1.75823e-99	gi|512934451|ref|XP_004933036.1|/0/PREDICTED: lactase-phlorizin hydrolase-like [Bombyx mori]
BGIBMGA010812	1524	68.65	376.18	5.47968	2.45409	Up	1.56123e-295	1.54574e-293	gi|512934451|ref|XP_004933036.1|/0/PREDICTED: lactase-phlorizin hydrolase-like [Bombyx mori]
BGIBMGA010866	969	10.8	49.08	4.54444	2.1841	Up	1.61474e-22	2.15577e-21	gi|512897961|ref|XP_004924281.1|/2.94878e-177/PREDICTED: uncharacterized protein LOC101740633 [Bombyx mori]
BGIBMGA010873	4722	1.25	18.49	14.792	3.88675	Up	8.20322e-73	2.8598e-71	gi|512897937|ref|XP_004924275.1|/0/PREDICTED: uncharacterized protein LOC101739815 [Bombyx mori]
BGIBMGA010889	1095	40.7	325.75	8.00369	3.00066	Up	2.95738e-227	2.30192e-225	gi|512898143|ref|XP_004924327.1|/0/PREDICTED: tenascin-like [Bombyx mori]
BGIBMGA010890	267	58.56	398.61	6.80686	2.76699	Up	5.28398e-57	1.46954e-55	gi|512897977|ref|XP_004924285.1|/6.31476e-41/PREDICTED: inducible metalloproteinase inhibitor protein-like isoform X3 [Bombyx mori]
BGIBMGA010892	858	30.83	425.85	13.8128	3.78794	Up	1.75404e-283	1.6571e-281	gi|512898143|ref|XP_004924327.1|/6.42334e-122/PREDICTED: tenascin-like [Bombyx mori]
BGIBMGA010913	1122	131.65	617.09	4.68735	2.22877	Up	0	0	gi|290543468|ref|NP_001166291.1|/0/cuticular protein RR-3 motif 148 precursor [Bombyx mori]
BGIBMGA010929	1293	5.7	56.41	9.89649	3.30692	Up	1.82509e-52	4.77534e-51	gi|512899861|ref|XP_004924751.1|/0/PREDICTED: uncharacterized protein LOC101746519 [Bombyx mori]
BGIBMGA010935	1242	1.32	7.96	6.0303	2.59223	Up	1.06006e-06	6.01803e-06	gi|512899932|ref|XP_004924768.1|/0/PREDICTED: solute carrier family 46 member 3-like [Bombyx mori]
BGIBMGA010988	1533	3.54	9.7	2.74011	1.45424	Up	3.65152e-05	0.000170662	gi|512902952|ref|XP_004925500.1|/0/PREDICTED: LOW QUALITY PROTEIN: liver carboxylesterase-like [Bombyx mori]
BGIBMGA011028	5421	6.6	13.62	2.06364	1.04519	Up	4.97882e-13	4.58125e-12	gi|317108135|ref|NP_001186937.1|/0/Apaf-1 protein [Bombyx mori]
BGIBMGA011071	1236	9.95	21.95	2.20603	1.14145	Up	3.56706e-06	1.91772e-05	gi|512886224|ref|XP_004921723.1|/0/PREDICTED: phospholipase D3-like [Bombyx mori]
BGIBMGA011078	285	11.72	92.94	7.93003	2.98733	Up	1.58333e-16	1.72798e-15	gi|512886277|ref|XP_004921731.1|/3.53852e-47/PREDICTED: protein takeout-like [Bombyx mori]
BGIBMGA011079	276	2.21	87.2	39.457	5.30221	Up	5.2087e-22	6.84319e-21	gi|512886277|ref|XP_004921731.1|/2.55391e-45/PREDICTED: protein takeout-like [Bombyx mori]
BGIBMGA011088	2262	4.65	13.83	2.97419	1.5725	Up	1.54699e-10	1.21098e-09	gi|321400071|ref|NP_001189457.1|/0/ribosomal protein S6 kinase, 90 kDa [Bombyx mori]
BGIBMGA011108	750	7.8	22.76	2.91795	1.54495	Up	4.84224e-06	2.55991e-05	gi|512905676|ref|XP_004926004.1|/3.90509e-119/PREDICTED: dehydrogenase/reductase SDR family member 4-like [Bombyx mori]
BGIBMGA011109	708	50.92	176.96	3.47526	1.79712	Up	9.35484e-44	2.12043e-42	gi|512905668|ref|XP_004926002.1|/5.95958e-95/PREDICTED: leukocyte surface antigen CD53-like isoform X5 [Bombyx mori]
BGIBMGA011129	1098	4.75	16.69	3.51368	1.81298	Up	8.6241e-08	5.48468e-07	gi|512905568|ref|XP_004925977.1|/0/PREDICTED: putative fatty acyl-CoA reductase CG5065-like [Bombyx mori]
BGIBMGA011138	1329	0.21	15.73	74.9048	6.22699	Up	1.68363e-22	2.24532e-21	gi|512905704|ref|XP_004926011.1|/2.33108e-123/PREDICTED: fatty acyl-CoA reductase 1-like [Bombyx mori]
BGIBMGA011139	1374	0.01	2.53	253	7.98299	Up	0.000202104	0.000831805	gi|512905704|ref|XP_004926011.1|/8.211e-71/PREDICTED: fatty acyl-CoA reductase 1-like [Bombyx mori]
BGIBMGA011140	1293	0.01	21.69	2169	11.0828	Up	4.19552e-32	7.38602e-31	gi|512905704|ref|XP_004926011.1|/6.40715e-179/PREDICTED: fatty acyl-CoA reductase 1-like [Bombyx mori]
BGIBMGA011148	1275	0.86	11.92	13.8605	3.7929	Up	3.05142e-13	2.8437e-12	gi|512905628|ref|XP_004925992.1|/0/PREDICTED: putative fatty acyl-CoA reductase CG5065-like [Bombyx mori]
BGIBMGA011172	1332	7.37	27.74	3.76391	1.91223	Up	2.15214e-15	2.227e-14	gi|512925262|ref|XP_004930796.1|/0/PREDICTED: scavenger receptor class B member 1-like [Bombyx mori]
BGIBMGA011174	909	12.76	26.23	2.05564	1.03959	Up	6.2921e-05	0.000283683	gi|512925254|ref|XP_004930794.1|/3.99962e-141/PREDICTED: sphingolipid delta(4)-desaturase DES1-like isoform X1 [Bombyx mori]
BGIBMGA011201	978	11.43	40.3	3.52581	1.81795	Up	2.16518e-15	2.23862e-14	gi|512925150|ref|XP_004930768.1|/6.46652e-172/PREDICTED: uncharacterized protein LOC101740334 [Bombyx mori]
BGIBMGA011202	978	4.02	16.03	3.98756	1.99551	Up	1.31132e-07	8.20886e-07	gi|512925486|ref|XP_004930851.1|/0/PREDICTED: uncharacterized protein LOC101741224 [Bombyx mori]
BGIBMGA011203	978	35.98	84.76	2.35575	1.23619	Up	4.8909e-18	5.67289e-17	gi|512925150|ref|XP_004930768.1|/0/PREDICTED: uncharacterized protein LOC101740334 [Bombyx mori]
BGIBMGA011209	1029	30.19	147.27	4.87811	2.28632	Up	2.20356e-72	7.59645e-71	gi|114051702|ref|NP_001040423.1|/0/zinc-containing alcohol dehydrogenase [Bombyx mori]
BGIBMGA011214	279	0.01	14.31	1431	10.4828	Up	0.000104758	0.000454428	gi|512929630|ref|XP_004931869.1|/1.44768e-07/PREDICTED: uncharacterized protein LOC101739430 [Bombyx mori]
BGIBMGA011216	2268	0.59	4.96	8.40678	3.07155	Up	1.02107e-08	7.00877e-08	gi|357625004|gb|EHJ75566.1|/7.62623e-142/hypothetical protein KGM_16873 [Danaus plexippus]
BGIBMGA011222	3342	5.78	15.64	2.70588	1.4361	Up	7.51528e-15	7.63622e-14	gi|512925110|ref|XP_004930758.1|/0/PREDICTED: acetyl-CoA carboxylase-like [Bombyx mori]
BGIBMGA011223	3912	14.23	40.46	2.84329	1.50756	Up	7.00632e-45	1.60872e-43	gi|512925110|ref|XP_004930758.1|/0/PREDICTED: acetyl-CoA carboxylase-like [Bombyx mori]
BGIBMGA011228	3936	2.99	8.65	2.89298	1.53255	Up	4.91846e-11	3.99677e-10	gi|512925431|ref|XP_004930838.1|/0/PREDICTED: multidrug resistance protein homolog 49-like [Bombyx mori]
BGIBMGA011234	732	13.72	41.39	3.01676	1.593	Up	4.171e-10	3.17273e-09	gi|512925075|ref|XP_004930751.1|/5.20074e-137/PREDICTED: uncharacterized protein LOC101737875 [Bombyx mori]
BGIBMGA011271	915	14.48	37.53	2.59185	1.37398	Up	2.03162e-09	1.46865e-08	gi|512924945|ref|XP_004930717.1|/2.19566e-179/PREDICTED: regucalcin-like isoform X2 [Bombyx mori]
BGIBMGA011307	183	34.28	95.47	2.78501	1.47768	Up	4.01426e-05	0.000186139	gi|112983006|ref|NP_001037672.1|/4.66145e-23/acyl-coenzyme A dehydrogenase [Bombyx mori]
BGIBMGA011308	1059	45.89	119.13	2.59599	1.37629	Up	5.61376e-31	9.55652e-30	gi|112983006|ref|NP_001037672.1|/0/acyl-coenzyme A dehydrogenase [Bombyx mori]
BGIBMGA011332	1893	8.14	16.44	2.01966	1.01411	Up	5.79218e-06	3.02976e-05	gi|512925325|ref|XP_004930811.1|/0/PREDICTED: GRAM domain-containing protein 1B-like [Bombyx mori]
BGIBMGA011346	663	27.5	61.26	2.22764	1.15551	Up	1.53292e-08	1.03499e-07	gi|512925376|ref|XP_004930824.1|/6.99014e-76/PREDICTED: uncharacterized protein LOC101736947 [Bombyx mori]
BGIBMGA011360	2001	14.58	36.33	2.49177	1.31717	Up	1.10961e-17	1.25756e-16	gi|512925031|ref|XP_004930739.1|/0/PREDICTED: putative glycogen [starch] synthase-like [Bombyx mori]
BGIBMGA011361	1206	9.52	144.14	15.1408	3.92037	Up	5.84418e-141	3.10419e-139	gi|512925035|ref|XP_004930740.1|/7.87961e-160/PREDICTED: uncharacterized protein LOC101736544 [Bombyx mori]
BGIBMGA011362	2844	20.4	265.14	12.9971	3.70011	Up	0	0	gi|512925035|ref|XP_004930740.1|/0/PREDICTED: uncharacterized protein LOC101736544 [Bombyx mori]
BGIBMGA011363	999	33.33	337.98	10.1404	3.34204	Up	3.46918e-237	2.82464e-235	gi|512925035|ref|XP_004930740.1|/2.9576e-119/PREDICTED: uncharacterized protein LOC101736544 [Bombyx mori]
BGIBMGA011395	1458	15.67	67.35	4.29802	2.10367	Up	2.0336e-43	4.56766e-42	gi|512925182|ref|XP_004930776.1|/0/PREDICTED: putative fatty acyl-CoA reductase CG5065-like [Bombyx mori]
BGIBMGA011399	315	220.57	745.66	3.3806	1.75728	Up	4.95094e-73	1.73087e-71	gi|512925198|ref|XP_004930780.1|/3.23344e-45/PREDICTED: uncharacterized protein LOC101741978 [Bombyx mori]
BGIBMGA011424	1935	110.49	483.84	4.37904	2.13061	Up	0	0	gi|112983240|ref|NP_001037014.1|/0/transferrin precursor [Bombyx mori]
BGIBMGA011432	402	36.24	121.75	3.35955	1.74827	Up	9.15882e-17	1.00845e-15	gi|512933090|ref|XP_004932705.1|/1.17779e-71/PREDICTED: uncharacterized protein LOC101740473 [Bombyx mori]
BGIBMGA011456	1641	9.75	352.35	36.1385	5.17546	Up	0	0	gi|512933296|ref|XP_004932756.1|/0/PREDICTED: putative GPI-anchored protein PB15E9.01c-like [Bombyx mori]
BGIBMGA011457	726	6.92	69.22	10.0029	3.32234	Up	5.86106e-36	1.13338e-34	gi|512932963|ref|XP_004932673.1|/1.39031e-134/PREDICTED: protein takeout-like [Bombyx mori]
BGIBMGA011458	774	0.36	22.69	63.0278	5.97792	Up	1.39193e-18	1.6375e-17	gi|255977206|dbj|BAH97095.1|/2.59949e-145/juvenile hormone binding protein [Bombyx mori]
BGIBMGA011459	780	4.28	171.41	40.0491	5.3237	Up	2.25992e-128	1.10987e-126	gi|237648972|ref|NP_001153663.1|/2.02299e-145/odorant binding protein LOC100301495 precursor [Bombyx mori]
BGIBMGA011477	1362	22.6	55.14	2.43982	1.28678	Up	1.77001e-17	1.99505e-16	gi|512932872|ref|XP_004932651.1|/0/PREDICTED: hexokinase type 2-like isoform X2 [Bombyx mori]
BGIBMGA011479	1665	52.59	122.57	2.33067	1.22075	Up	1.38009e-41	2.98081e-40	gi|512932852|ref|XP_004932646.1|/0/PREDICTED: cytosolic purine 5'-nucleotidase-like isoform X3 [Bombyx mori]
BGIBMGA011525	2997	88.15	287.69	3.26364	1.70648	Up	1.63001e-281	1.52826e-279	gi|512932812|ref|XP_004932636.1|/0/PREDICTED: putative leucine-rich repeat-containing protein DDB_G0290503-like [Bombyx mori]
BGIBMGA011561	642	2.19	16.25	7.42009	2.89144	Up	1.61577e-07	9.98838e-07	gi|290543563|ref|NP_001166293.1|/2.69933e-13/cuticular protein glycine-rich 23 precursor [Bombyx mori]
BGIBMGA011576	2307	10.98	34.26	3.12022	1.64165	Up	6.685e-26	9.84923e-25	gi|512933018|ref|XP_004932687.1|/0/PREDICTED: monocarboxylate transporter 12-like [Bombyx mori]
BGIBMGA011577	1956	29.43	61.29	2.08257	1.05836	Up	2.22828e-20	2.76879e-19	gi|512933022|ref|XP_004932688.1|/0/PREDICTED: uncharacterized protein LOC101738278 [Bombyx mori]
BGIBMGA011597	549	9.82	29.28	2.98167	1.57612	Up	8.3862e-06	4.31012e-05	gi|512912088|ref|XP_004927570.1|/7.14805e-55/PREDICTED: influenza virus NS1A-binding protein homolog [Bombyx mori]
BGIBMGA011600	1383	29.34	78.05	2.66019	1.41153	Up	6.308e-28	9.882e-27	gi|512928598|ref|XP_004931617.1|/0/PREDICTED: alanine--glyoxylate aminotransferase 2, mitochondrial-like [Bombyx mori]
BGIBMGA011601	2442	31.09	70.61	2.27115	1.18342	Up	5.1824e-34	9.6014e-33	gi|512928590|ref|XP_004931615.1|/0/PREDICTED: alanine--glyoxylate aminotransferase 2, mitochondrial-like [Bombyx mori]
BGIBMGA011608	1557	53.19	146.17	2.74807	1.45842	Up	5.3531e-60	1.56619e-58	gi|112983972|ref|NP_001036840.1|/0/beta-1,3-glucan-binding protein precursor [Bombyx mori]
BGIBMGA011712	999	38.29	128.09	3.34526	1.74212	Up	1.71986e-43	3.87001e-42	gi|512927972|ref|XP_004931467.1|/0/PREDICTED: gamma-glutamyl hydrolase A-like [Bombyx mori]
BGIBMGA011714	201	38.58	308.87	8.00596	3.00107	Up	6.71016e-35	1.26786e-33	-
BGIBMGA011716	216	0.01	25.88	2588	11.3376	Up	7.56184e-06	3.9157e-05	-
BGIBMGA011717	216	50.19	245.58	4.89301	2.29072	Up	6.34208e-23	8.5781e-22	-
BGIBMGA011718	201	45.01	264.11	5.86781	2.55282	Up	1.4692e-25	2.1442e-24	-
BGIBMGA011763	216	18.78	84.16	4.48136	2.16394	Up	1.7303e-08	1.16318e-07	-
BGIBMGA011764	300	37.18	96.99	2.60866	1.38331	Up	1.13215e-07	7.12325e-07	gi|320524121|gb|ADW40539.1|/6.87163e-19/neuropeptide-like precursor 4E [Bombyx mori]
BGIBMGA011765	477	80.6	17679.8	219.352	7.7771	Up	0	0	-
BGIBMGA011766	774	76.7	2961.88	38.6164	5.27114	Up	0	0	gi|290560818|ref|NP_001166752.1|/6.12392e-08/cuticular protein hypothetical 25 precursor [Bombyx mori]
BGIBMGA011767	375	1.96	511.46	260.949	8.02762	Up	7.33456e-197	5.09958e-195	gi|290560647|ref|NP_001166751.1|/2.55441e-13/cuticular protein hypothetical 26 precursor [Bombyx mori]
BGIBMGA011768	201	83.6	190.99	2.28457	1.19192	Up	1.52804e-07	9.46969e-07	-
BGIBMGA011769	228	11.05	93.61	8.47149	3.08262	Up	1.77057e-13	1.66763e-12	gi|320524123|gb|ADW40540.1|/1.55961e-18/neuropeptide-like precursor 4F [Bombyx mori]
BGIBMGA011774	966	45.64	160.96	3.52673	1.81833	Up	1.64819e-55	4.48309e-54	gi|512927984|ref|XP_004931470.1|/0/PREDICTED: purine nucleoside phosphorylase-like isoform X2 [Bombyx mori]
BGIBMGA011792	618	64.72	190.78	2.94778	1.55963	Up	7.90468e-34	1.46012e-32	gi|512928131|ref|XP_004931507.1|/1.75463e-104/PREDICTED: TPPP family protein CG4893-like isoform X1 [Bombyx mori]
BGIBMGA011833	1131	5.09	14.39	2.82711	1.49933	Up	1.05554e-05	5.34947e-05	gi|512928784|ref|XP_004931664.1|/2.69491e-175/PREDICTED: protein phosphatase 1 regulatory subunit 16A-like [Bombyx mori]
BGIBMGA011896	4866	22.9	72.79	3.1786	1.66839	Up	1.04618e-113	4.83117e-112	gi|512897725|ref|XP_004924223.1|/0/PREDICTED: uncharacterized protein LOC101740721 [Bombyx mori]
BGIBMGA011922	1140	150.17	363.95	2.42359	1.27714	Up	9.03522e-88	3.52744e-86	gi|114052488|ref|NP_001040507.1|/0/alcohol dehydrogenase [Bombyx mori]
BGIBMGA012089	1542	4.76	32.7	6.86975	2.78026	Up	2.34388e-31	4.02328e-30	gi|160358393|ref|NP_001104007.1|/0/cytochrome P450, family 6, subfamily ab, polypeptide 5 [Bombyx mori]
BGIBMGA012149	4323	2.1	11.6	5.52381	2.46566	Up	7.1865e-28	1.12298e-26	gi|512901512|ref|XP_004925153.1|/0/PREDICTED: uncharacterized protein LOC101741661 [Bombyx mori]
BGIBMGA012186	6855	2.72	6.5	2.38971	1.25683	Up	8.62742e-11	6.86643e-10	gi|512901468|ref|XP_004925142.1|/0/PREDICTED: leucine-rich repeat serine/threonine-protein kinase 1-like [Bombyx mori]
BGIBMGA012221	2244	79.17	351.46	4.43931	2.15033	Up	0	0	gi|512911580|ref|XP_004927448.1|/0/PREDICTED: melanotransferrin-like [Bombyx mori]
BGIBMGA012239	1068	35.47	75.63	2.13222	1.09236	Up	1.1391e-14	1.14428e-13	gi|512935237|ref|XP_004933225.1|/0/PREDICTED: uncharacterized protein LOC101745012 [Bombyx mori]
BGIBMGA012262	465	1.24	19.51	15.7339	3.9758	Up	3.36736e-08	2.20967e-07	gi|512935180|ref|XP_004933211.1|/8.56138e-62/PREDICTED: sensory neuron membrane protein 2-like [Bombyx mori]
BGIBMGA012263	663	1.27	14.92	11.748	3.55435	Up	2.06284e-08	1.37775e-07	gi|512935180|ref|XP_004933211.1|/2.53136e-126/PREDICTED: sensory neuron membrane protein 2-like [Bombyx mori]
BGIBMGA012267	3045	11.81	35.59	3.01355	1.59146	Up	1.34187e-33	2.47128e-32	gi|512934954|ref|XP_004933157.1|/0/PREDICTED: alpha-mannosidase 2-like [Bombyx mori]
BGIBMGA012308	2145	24.53	54.52	2.22258	1.15224	Up	1.23766e-22	1.65952e-21	gi|512934855|ref|XP_004933133.1|/0/PREDICTED: mucin-5AC-like isoform X3 [Bombyx mori]
BGIBMGA012309	1299	70.36	172.13	2.44642	1.29067	Up	4.52268e-49	1.12621e-47	gi|512934875|ref|XP_004933138.1|/0/PREDICTED: d-3-phosphoglycerate dehydrogenase-like [Bombyx mori]
BGIBMGA012385	1536	5.7	13.47	2.36316	1.24072	Up	1.35678e-05	6.76804e-05	gi|433339073|dbj|BAM73889.1|/0/cytochrome P450 [Bombyx mori]
BGIBMGA012398	315	13.29	72.72	5.47178	2.45201	Up	1.48946e-12	1.32999e-11	gi|112983008|ref|NP_001037592.1|/1.90002e-37/sorbitol dehydrogenase [Bombyx mori]
BGIBMGA012399	915	44.72	144.47	3.23055	1.69178	Up	6.4475e-43	1.43773e-41	gi|112983008|ref|NP_001037592.1|/2.06463e-161/sorbitol dehydrogenase [Bombyx mori]
BGIBMGA012400	1077	6.07	22.19	3.65568	1.87014	Up	2.85644e-10	2.19029e-09	gi|320202937|ref|NP_001188510.1|/0/sorbitol dehydrogenase-2b [Bombyx mori]
BGIBMGA012408	2220	6.32	28.63	4.53006	2.17953	Up	3.71396e-30	6.22818e-29	gi|512903579|ref|XP_004925654.1|/4.85817e-109/PREDICTED: mucin-2-like [Bombyx mori]
BGIBMGA012423	2061	1.83	26.63	14.5519	3.86314	Up	1.4475e-45	3.37369e-44	gi|512903478|ref|XP_004925630.1|/7.40742e-173/PREDICTED: plasma kallikrein-like [Bombyx mori]
BGIBMGA012424	375	7.04	37.77	5.36506	2.42359	Up	5.1367e-08	3.33535e-07	gi|512903467|ref|XP_004925627.1|/8.93895e-67/PREDICTED: serine protease snake-like [Bombyx mori]
BGIBMGA012425	708	2.37	45.43	19.1688	4.26069	Up	3.48568e-28	5.50942e-27	gi|512903467|ref|XP_004925627.1|/4.98692e-134/PREDICTED: serine protease snake-like [Bombyx mori]
BGIBMGA012456	780	53.48	117.14	2.19035	1.13116	Up	4.63072e-17	5.13529e-16	gi|163838690|ref|NP_001106228.1|/3.02296e-141/aquaporin [Bombyx mori]
BGIBMGA012466	1704	5.72	13.73	2.40035	1.26324	Up	3.00242e-06	1.63045e-05	gi|290563437|ref|NP_001166801.1|/4.77458e-175/c-Cbl-associated protein isoform A [Bombyx mori]
BGIBMGA012486	1359	20.85	69.78	3.34676	1.74277	Up	5.6341e-33	1.01496e-31	gi|512896843|ref|XP_004924008.1|/0/PREDICTED: cytochrome b5-related protein-like [Bombyx mori]
BGIBMGA012510	1131	24.71	59.81	2.42048	1.27529	Up	1.29307e-15	1.35849e-14	gi|512897098|ref|XP_004924070.1|/0/PREDICTED: arylsulfatase B-like [Bombyx mori]
BGIBMGA012511	1587	1.2	8.25	6.875	2.78136	Up	4.02686e-09	2.85269e-08	gi|512897002|ref|XP_004924046.1|/0/PREDICTED: arylsulfatase B-like [Bombyx mori]
BGIBMGA012515	1236	344.61	750.7	2.1784	1.12327	Up	4.19376e-159	2.41405e-157	gi|114052392|ref|NP_001040509.1|/0/S-adenosylmethionine synthetase [Bombyx mori]
BGIBMGA012560	1062	55.84	119.74	2.14434	1.10053	Up	1.77864e-22	2.36947e-21	gi|112983418|ref|NP_001036970.1|/0/glycerol-3-phosphate dehydrogenase-1 [Bombyx mori]
BGIBMGA012594	546	5.2	17.86	3.43462	1.78015	Up	0.000170904	0.000713597	gi|290558792|ref|NP_001166729.1|/4.95653e-101/cuticular protein RR-1 motif 19 precursor [Bombyx mori]
BGIBMGA012606	981	3.37	23.97	7.11276	2.83041	Up	2.02458e-15	2.10027e-14	gi|512906467|ref|XP_004926203.1|/3.30983e-83/PREDICTED: filaggrin-2-like [Bombyx mori]
BGIBMGA012624	1596	5.44	14.05	2.58272	1.36889	Up	1.16576e-06	6.60597e-06	gi|512906495|ref|XP_004926210.1|/0/PREDICTED: delta(24)-sterol reductase-like [Bombyx mori]
BGIBMGA012661	1200	2.96	27.5	9.29054	3.21576	Up	7.2595e-24	1.00948e-22	gi|512909736|ref|XP_004926994.1|/0/PREDICTED: 3-ketoacyl-CoA thiolase, mitochondrial-like [Bombyx mori]
BGIBMGA012702	606	22.8	59.17	2.59518	1.37583	Up	1.27999e-09	9.3957e-09	gi|512900028|ref|XP_004924792.1|/3.06779e-114/PREDICTED: elongation of very long chain fatty acids protein 6-like [Bombyx mori]
BGIBMGA012722	1410	2.12	12.54	5.91509	2.5644	Up	5.90378e-11	4.77238e-10	gi|512905404|ref|XP_004925936.1|/0/PREDICTED: esterase FE4-like [Bombyx mori]
BGIBMGA012729	1584	3.94	9.38	2.38071	1.25139	Up	0.000229044	0.000931531	gi|195963359|ref|NP_001124352.1|/0/alpha-esterase 41 precursor [Bombyx mori]
BGIBMGA012737	1056	0.78	25.59	32.8077	5.03596	Up	1.44449e-26	2.17482e-25	gi|683418143|gb|AIN39494.1|/4.60249e-41/POX-J [Spodoptera exigua]
BGIBMGA012740	1794	20.82	90.89	4.36551	2.12615	Up	2.93038e-72	1.0074e-70	gi|512905378|ref|XP_004925929.1|/0/PREDICTED: peroxidase-like [Bombyx mori]
BGIBMGA012763	2058	3.34	14.42	4.31737	2.11015	Up	2.11024e-14	2.09098e-13	gi|112983667|ref|NP_001037335.1|/0/phenoloxidase subunit 1 precursor [Bombyx mori]
BGIBMGA012764	1914	1.49	8.2	5.50336	2.46031	Up	1.04786e-09	7.73769e-09	gi|9957281|gb|AAG09304.1|/0/prophenoloxidase-1 [Bombyx mori]
BGIBMGA012773	1416	16.15	103.3	6.39628	2.67723	Up	2.28308e-84	8.7478e-83	gi|512917901|ref|XP_004929001.1|/0/PREDICTED: vitellogenic carboxypeptidase-like [Bombyx mori]
BGIBMGA012791	747	516.7	1066.52	2.0641	1.04551	Up	9.66394e-120	4.58241e-118	gi|512917813|ref|XP_004928979.1|/4.87396e-130/PREDICTED: collagenase-like [Bombyx mori]
BGIBMGA012861	633	141.74	385.18	2.71751	1.44229	Up	5.18768e-61	1.54705e-59	gi|290560816|ref|NP_001166748.1|/2.73879e-63/cuticular protein hypothetical 30 precursor [Bombyx mori]
BGIBMGA012871	1467	3.15	19.61	6.2254	2.63817	Up	1.55876e-17	1.75854e-16	gi|512917392|ref|XP_004928875.1|/0/PREDICTED: apyrase-like [Bombyx mori]
BGIBMGA012872	1818	0.01	2.9	290	8.17991	Up	1.05307e-06	5.98386e-06	gi|512917383|ref|XP_004928873.1|/0/PREDICTED: glucose dehydrogenase [acceptor]-like [Bombyx mori]
BGIBMGA012885	657	0.85	9.12	10.7294	3.4235	Up	2.32456e-05	0.000112028	gi|512917337|ref|XP_004928863.1|/2.65463e-112/PREDICTED: alpha-tocopherol transfer protein-like [Bombyx mori]
BGIBMGA012892	1338	0.61	4.24	6.95082	2.79718	Up	0.000181837	0.000754918	gi|512918093|ref|XP_004929047.1|/0/PREDICTED: luciferin 4-monooxygenase-like [Bombyx mori]
BGIBMGA012894	1590	2.22	6.65	2.9955	1.58279	Up	0.000218562	0.000893009	gi|512917273|ref|XP_004928847.1|/0/PREDICTED: adenosine deaminase AGSA-like isoform X1 [Bombyx mori]
BGIBMGA012943	399	39.35	87.93	2.23456	1.15999	Up	1.85961e-07	1.14216e-06	gi|512917301|ref|XP_004928854.1|/8.17766e-73/PREDICTED: fatty acid-binding protein 1-like [Bombyx mori]
BGIBMGA012947	534	58.06	122.61	2.11178	1.07846	Up	1.402e-11	1.18276e-10	gi|512918105|ref|XP_004929050.1|/1.74263e-92/PREDICTED: apyrase-like [Bombyx mori]
BGIBMGA012968	1359	41.1	433.97	10.5589	3.40039	Up	0	0	gi|306518642|ref|NP_001182383.1|/0/Bm8 interacting protein 2d-4 precursor [Bombyx mori]
BGIBMGA012997	1875	6.2	203.23	32.779	5.0347	Up	0	0	gi|512917574|ref|XP_004928920.1|/0/PREDICTED: glucose dehydrogenase [acceptor]-like [Bombyx mori]
BGIBMGA013044	354	5	36.39	7.278	2.86354	Up	1.4809e-08	1.00206e-07	gi|112984340|ref|NP_001037478.1|/5.89089e-63/p270 [Bombyx mori]
BGIBMGA013050	756	4.05	38.3	9.45679	3.24135	Up	6.87748e-21	8.67642e-20	gi|512917722|ref|XP_004928957.1|/1.37844e-87/PREDICTED: uncharacterized protein LOC101746666 [Bombyx mori]
BGIBMGA013051	1458	10.71	106.19	9.91503	3.30962	Up	3.06198e-110	1.3881e-108	gi|512917718|ref|XP_004928956.1|/0/PREDICTED: enteropeptidase-like [Bombyx mori]
BGIBMGA013098	768	49.64	137.56	2.77115	1.47049	Up	2.09354e-28	3.33029e-27	gi|512917985|ref|XP_004929020.1|/7.43938e-145/PREDICTED: uncharacterized protein LOC101743840 isoform X1 [Bombyx mori]
BGIBMGA013151	3333	0.01	14.43	1443	10.4949	Up	8.61884e-56	2.35988e-54	gi|512891931|ref|XP_004922805.1|/0/PREDICTED: fatty acid synthase-like [Bombyx mori]
BGIBMGA013152	1890	0.57	61.62	108.105	6.75629	Up	4.25384e-125	2.07266e-123	gi|512937784|ref|XP_004933849.1|/0/PREDICTED: uncharacterized protein LOC101745748 [Bombyx mori]
BGIBMGA013163	552	71.97	593.07	8.24052	3.04273	Up	2.42812e-204	1.73702e-202	gi|290560636|ref|NP_001166701.1|/1.71745e-88/cuticular protein RR-1 motif 56 precursor [Bombyx mori]
BGIBMGA013168	957	19.87	50.79	2.55611	1.35395	Up	1.5601e-12	1.39005e-11	gi|512891685|ref|XP_004922744.1|/9.32282e-160/PREDICTED: putative tricarboxylate transport protein, mitochondrial-like [Bombyx mori]
BGIBMGA013220	750	1.16	8.39	7.23276	2.85455	Up	6.09052e-05	0.000275196	gi|512891820|ref|XP_004922777.1|/2.2947e-111/PREDICTED: 17-beta-hydroxysteroid dehydrogenase 14-like [Bombyx mori]
BGIBMGA013221	942	11.38	32.25	2.83392	1.5028	Up	1.16346e-09	8.56066e-09	gi|512891820|ref|XP_004922777.1|/3.60582e-116/PREDICTED: 17-beta-hydroxysteroid dehydrogenase 14-like [Bombyx mori]
BGIBMGA013235	1449	8.07	24.57	3.04461	1.60626	Up	5.0594e-12	4.39404e-11	gi|512891633|ref|XP_004922731.1|/0/PREDICTED: proline dehydrogenase 1, mitochondrial-like [Bombyx mori]
BGIBMGA013236	1383	14.03	50.75	3.61725	1.85489	Up	7.2771e-27	1.10369e-25	gi|433338925|dbj|BAM73818.1|/0/cytochrome P450 [Bombyx mori]
BGIBMGA013237	1572	5.66	90.61	16.0088	4.0008	Up	5.165e-119	2.43977e-117	gi|134254426|ref|NP_001077080.1|/0/cytochrome P450 6ae2 [Bombyx mori]
BGIBMGA013238	1347	0.01	3.04	304	8.24793	Up	2.81454e-05	0.000133869	gi|160358391|ref|NP_001104006.1|/0/cytochrome P450 CYP6AE7 [Bombyx mori]
BGIBMGA013242	1653	0.33	6.39	19.3636	4.27528	Up	2.58004e-10	1.98573e-09	gi|379699030|ref|NP_001243989.1|/0/cis, cis-muconate transporter protein [Bombyx mori]
BGIBMGA013261	552	11.6	46.61	4.0181	2.00651	Up	1.8619e-11	1.55906e-10	gi|512891705|ref|XP_004922749.1|/3.01755e-101/PREDICTED: phosphatidylethanolamine-binding protein homolog F40A3.3-like [Bombyx mori]
BGIBMGA013280	2049	0.01	3.55	355	8.47168	Up	5.4871e-09	3.84097e-08	gi|512891939|ref|XP_004922807.1|/0/PREDICTED: fatty acid synthase-like [Bombyx mori]
BGIBMGA013299	1980	3.68	9.37	2.5462	1.34834	Up	1.21365e-05	6.09338e-05	gi|290565764|ref|NP_001166873.1|/0/glycerol kinase-like protein [Bombyx mori]
BGIBMGA013390	543	0.52	28.16	54.1538	5.75899	Up	8.54398e-16	9.04536e-15	gi|512895175|ref|XP_004923609.1|/2.67363e-91/PREDICTED: zinc finger protein rotund-like [Bombyx mori]
BGIBMGA013436	486	1.18	11.49	9.73729	3.28352	Up	7.40238e-05	0.000328476	gi|512908200|ref|XP_004926623.1|/4.41407e-85/PREDICTED: scavenger receptor class B member 1-like [Bombyx mori]
BGIBMGA013489	2037	16.97	36.91	2.17501	1.12103	Up	1.69086e-14	1.68623e-13	gi|512906766|ref|XP_004926276.1|/0/PREDICTED: uncharacterized protein LOC101745080 [Bombyx mori]
BGIBMGA013577	237	0.01	78.39	7839	12.9365	Up	5.63256e-19	6.7092e-18	gi|512902156|ref|XP_004925306.1|/1.10237e-40/PREDICTED: putative carbonic anhydrase 5-like [Bombyx mori]
BGIBMGA013578	618	0.46	62.18	135.174	7.07867	Up	8.36424e-41	1.7695e-39	gi|512902156|ref|XP_004925306.1|/2.71329e-97/PREDICTED: putative carbonic anhydrase 5-like [Bombyx mori]
BGIBMGA013593	1311	42.65	155.25	3.64009	1.86398	Up	2.80004e-75	1.01325e-73	gi|114051003|ref|NP_001040143.1|/0/perilipin [Bombyx mori]
BGIBMGA013616	3360	9.5	20.66	2.17474	1.12084	Up	1.35796e-13	1.28585e-12	gi|112982685|ref|NP_001037682.1|/0/cadherin-like membrane protein precursor [Bombyx mori]
BGIBMGA013642	1524	5.35	14.06	2.62804	1.39399	Up	1.43818e-06	8.08673e-06	gi|512902041|ref|XP_004925277.1|/0/PREDICTED: synaptic vesicle glycoprotein 2C-like [Bombyx mori]
BGIBMGA013705	882	161.47	428.38	2.653	1.40762	Up	9.0945e-92	3.67822e-90	gi|512907159|ref|XP_004926374.1|/2.86863e-173/PREDICTED: glycine N-methyltransferase-like [Bombyx mori]
BGIBMGA013746	873	55.14	706.24	12.8081	3.67899	Up	0	0	gi|112984020|ref|NP_001036832.1|/4.79904e-173/prophenoloxidase activating enzyme precursor [Bombyx mori]
BGIBMGA013756	1149	1317.93	2859.06	2.16936	1.11727	Up	0	0	gi|512894542|ref|XP_004923455.1|/0/PREDICTED: uncharacterized protein LOC101735686 [Bombyx mori]
BGIBMGA013793	1188	27.17	83.56	3.07545	1.6208	Up	3.9176e-31	6.68748e-30	gi|261245101|ref|NP_001159620.1|/0/juvenile hormone epoxide hydrolase-like protein 4 [Bombyx mori]
BGIBMGA013797	837	7.29	31.35	4.30041	2.10447	Up	1.83976e-12	1.63569e-11	gi|512894586|ref|XP_004923466.1|/1.03694e-145/PREDICTED: serine protease easter-like [Bombyx mori]
BGIBMGA013812	1686	9.32	69.09	7.41309	2.89008	Up	2.3273e-73	8.20589e-72	gi|168823411|ref|NP_001108339.1|/0/integument esterase 1 precursor [Bombyx mori]
BGIBMGA013818	1713	83.83	184.39	2.19957	1.13722	Up	6.51346e-57	1.80741e-55	gi|512898243|ref|XP_004924352.1|/0/PREDICTED: uncharacterized protein LOC101742334 isoform X2 [Bombyx mori]
BGIBMGA013827	816	6.12	16.73	2.73366	1.45083	Up	9.48674e-05	0.000413991	gi|357629074|gb|EHJ78077.1|/1.57475e-26/putative Myb protein [Danaus plexippus]
BGIBMGA013829	1545	0.53	19.59	36.9623	5.20798	Up	2.09026e-30	3.51005e-29	gi|363896136|gb|AEW43152.1|/0/UDP-glycosyltransferase UGT33D8 [Bombyx mori]
BGIBMGA013893	4371	4.41	11.19	2.53741	1.34336	Up	7.98356e-13	7.24905e-12	gi|518743874|dbj|BAN58736.1|/0/apolipoprotein of lipid transfer particle-I/II [Bombyx mori]
BGIBMGA013919	1260	0.22	4.02	18.2727	4.19162	Up	2.25818e-05	0.000108914	gi|357630109|gb|EHJ78467.1|/2.63793e-113/putative Juvenile hormone-inducible protein [Danaus plexippus]
BGIBMGA013992	1590	3.07	8.08	2.63192	1.39612	Up	0.000201368	0.000829604	gi|512936616|ref|XP_004933561.1|/0/PREDICTED: histone-lysine N-methyltransferase, H3 lysine-79 specific-like [Bombyx mori]
BGIBMGA014014	804	11.74	42.32	3.60477	1.84991	Up	1.69231e-13	1.59513e-12	gi|512936678|ref|XP_004933576.1|/2.96684e-155/PREDICTED: uncharacterized protein LOC101738236 [Bombyx mori]
BGIBMGA014026	489	0.01	11.96	1196	10.224	Up	5.45844e-07	3.188e-06	gi|512908391|ref|XP_004926670.1|/2.42985e-54/PREDICTED: LOW QUALITY PROTEIN: major royal jelly protein 1, partial [Bombyx mori]
BGIBMGA014047	1401	1.37	5.63	4.10949	2.03896	Up	0.000174456	0.000727203	gi|512905704|ref|XP_004926011.1|/0/PREDICTED: fatty acyl-CoA reductase 1-like [Bombyx mori]
BGIBMGA014065	2337	54.64	111.17	2.03459	1.02474	Up	2.69e-40	5.64262e-39	gi|512937722|ref|XP_004933834.1|/0/PREDICTED: neuroglian-like [Bombyx mori]
BGIBMGA014068	3585	4.11	9.57	2.32847	1.21938	Up	2.83786e-08	1.87015e-07	gi|512936852|ref|XP_004933621.1|/0/PREDICTED: uncharacterized protein LOC101746966 [Bombyx mori]
BGIBMGA014097	852	14.18	64.75	4.56629	2.19102	Up	5.14646e-26	7.60055e-25	gi|512937862|ref|XP_004933868.1|/1.14689e-147/PREDICTED: microvitellogenin-like [Bombyx mori]
BGIBMGA014098	903	54.66	281.33	5.14691	2.36371	Up	1.60096e-124	7.76999e-123	gi|512937858|ref|XP_004933867.1|/1.14429e-156/PREDICTED: low molecular mass 30 kDa lipoprotein 21G1-like [Bombyx mori]
BGIBMGA014129	741	7.15	20.6	2.88112	1.52663	Up	1.84829e-05	9.04129e-05	gi|114052665|ref|NP_001040266.1|/8.26357e-130/peroxisomal membrane anchor protein [Bombyx mori]
BGIBMGA014130	921	9.59	23.65	2.46611	1.30224	Up	4.82256e-06	2.55169e-05	gi|512901609|ref|XP_004925177.1|/0/PREDICTED: glycoprotein-N-acetylgalactosamine 3-beta-galactosyltransferase 1-like [Bombyx mori]
BGIBMGA014199	741	267.14	5813.11	21.7605	4.44364	Up	0	0	gi|290563235|ref|NP_001166704.1|/7.32367e-86/cuticular protein RR-1 motif 53 precursor [Bombyx mori]
BGIBMGA014207	387	38.54	99.6	2.58433	1.36979	Up	7.27148e-10	5.41467e-09	gi|164448654|ref|NP_001106739.1|/1.36507e-67/cytochrome b5 [Bombyx mori]
BGIBMGA014211	1287	97.11	200.34	2.06302	1.04476	Up	9.81626e-41	2.07314e-39	gi|114050833|ref|NP_001040158.1|/0/transketolase [Bombyx mori]
BGIBMGA014240	2853	13.37	31.55	2.35976	1.23864	Up	8.29518e-20	1.01244e-18	gi|512902523|ref|XP_004925396.1|/0/PREDICTED: low affinity cationic amino acid transporter 2-like [Bombyx mori]
BGIBMGA014241	567	240.78	518.83	2.15479	1.10755	Up	7.41722e-49	1.83591e-47	gi|312451917|gb|ADQ86007.1|/3.23952e-93/death-associated LIM-only protein [Helicoverpa armigera]
BGIBMGA014246	1413	15.41	60.43	3.92148	1.9714	Up	5.21552e-35	9.89989e-34	gi|512902421|ref|XP_004925372.1|/0/PREDICTED: putative inorganic phosphate cotransporter-like [Bombyx mori]
BGIBMGA014248	1053	5.74	16.7	2.90941	1.54073	Up	3.02078e-06	1.63898e-05	gi|512902417|ref|XP_004925371.1|/4.1313e-167/PREDICTED: putative inorganic phosphate cotransporter-like [Bombyx mori]
BGIBMGA014259	1467	0.93	4.65	5	2.32193	Up	0.000152698	0.000642348	gi|112982705|ref|NP_001036907.1|/0/inorganic phosphate transporter 1 [Bombyx mori]
BGIBMGA014292	807	311.56	11080.1	35.5634	5.15232	Up	0	0	gi|688567818|ref|XP_009302235.1|/2.89526e-09/PREDICTED: IQ motif and SEC7 domain-containing protein 1 isoform X6 [Danio rerio]
BGIBMGA014293	375	1.96	511.46	260.949	8.02762	Up	7.33456e-197	5.07109e-195	gi|290560647|ref|NP_001166751.1|/2.55441e-13/cuticular protein hypothetical 26 precursor [Bombyx mori]
BGIBMGA014323	897	4.48	32.3	7.20982	2.84996	Up	7.26482e-19	8.62027e-18	gi|512912664|ref|XP_004927713.1|/5.96534e-174/PREDICTED: mitochondrial enolase superfamily member 1-like, partial [Bombyx mori]
BGIBMGA014378	924	0.01	4.71	471	8.87958	Up	1.45887e-05	7.24228e-05	gi|512911040|ref|XP_004927318.1|/5.16472e-168/PREDICTED: lipase 3-like [Bombyx mori]
BGIBMGA014384	594	1.43	10.15	7.0979	2.82739	Up	0.000105449	0.000457265	-
BGIBMGA014427	852	354.29	965.05	2.7239	1.44567	Up	2.7397e-205	1.98284e-203	gi|512912576|ref|XP_004927692.1|/4.51e-144/PREDICTED: collagenase-like isoform X1 [Bombyx mori]
BGIBMGA014436	852	16.12	70.46	4.37097	2.12795	Up	3.30854e-27	5.06137e-26	gi|512912295|ref|XP_004927620.1|/1.8481e-113/PREDICTED: serine protease snake-like [Bombyx mori]
BGIBMGA014513	807	89.94	222.07	2.46909	1.30398	Up	1.21469e-39	2.51809e-38	gi|512937357|ref|XP_004933748.1|/7.16516e-133/PREDICTED: uncharacterized protein LOC101737931 [Bombyx mori]
BGIBMGA014556	765	3.27	12.83	3.92355	1.97216	Up	4.5213e-05	0.000208401	gi|512937619|ref|XP_004933808.1|/8.69445e-154/PREDICTED: polypeptide N-acetylgalactosaminyltransferase 2-like [Bombyx mori]
BGIBMGA014571	288	17.48	70.01	4.00515	2.00186	Up	8.94354e-09	6.16288e-08	gi|512937804|ref|XP_004933854.1|/4.76006e-52/PREDICTED: limulus clotting factor C-like isoform X2 [Bombyx mori]
BGIBMGA014574	1236	0.01	4.26	426	8.73471	Up	2.03164e-06	1.12248e-05	gi|512937740|ref|XP_004933838.1|/0/PREDICTED: lipase 1-like [Bombyx mori]
BGIBMGA014586	738	315.33	912.35	2.89332	1.53272	Up	3.2173e-182	2.02118e-180	gi|512937756|ref|XP_004933842.1|/6.2707e-130/PREDICTED: uncharacterized protein LOC101744296 [Bombyx mori]
BGIBMGA014587	732	355	920.98	2.59431	1.37535	Up	2.04656e-155	1.14607e-153	gi|512937752|ref|XP_004933841.1|/2.33993e-129/PREDICTED: uncharacterized protein LOC101744156 [Bombyx mori]

## Sheet: Down-regulated genes
S3 Table Differentially expressed genes between nm2 and C603.
Gene id.	Gene Length	Wild_type-FPKM	Nm2-FPKM	Ratio (nm2/wild_type)	Log2 Ratio (nm2/wild_type)	Up or down	P-value	FDR	Blast results
BGIBMGA000006	813	60.08	0.63	0.010486	-6.57539	Down	6.06644e-53	1.59741e-51	gi|209571456|ref|NP_001129361.1|/1.33175e-118/osiris 18 precursor [Bombyx mori]
BGIBMGA000010	723	2674.55	2.51	0.000938476	-10.0574	Down	0	0	gi|209571454|ref|NP_001129360.1|/1.59054e-98/osiris 9 precursor [Bombyx mori]
BGIBMGA000011	708	485.9	1.83	0.00376621	-8.05267	Down	0	0	gi|512906118|ref|XP_004926116.1|/2.34897e-83/PREDICTED: uncharacterized protein LOC101741384 [Bombyx mori]
BGIBMGA000012	1494	1680.49	0.68	0.000404644	-11.2711	Down	0	0	gi|512906111|ref|XP_004926115.1|/2.16973e-104/PREDICTED: uncharacterized protein LOC101741151 [Bombyx mori]
BGIBMGA000013	720	456.05	3.6	0.00789387	-6.98505	Down	0	0	gi|512906099|ref|XP_004926112.1|/5.10371e-73/PREDICTED: uncharacterized protein LOC101740726 [Bombyx mori]
BGIBMGA000021	192	620.47	13.11	0.0211291	-5.56462	Down	1.45928e-102	6.27084e-101	gi|112984238|ref|NP_001037460.1|/5.28586e-27/cecropin-B precursor [Bombyx mori]
BGIBMGA000023	192	123.87	3.07	0.024784	-5.33444	Down	5.3789e-22	7.05183e-21	gi|112984238|ref|NP_001037460.1|/5.28586e-27/cecropin-B precursor [Bombyx mori]
BGIBMGA000024	192	66.03	0.01	0.000151446	-12.6889	Down	8.4741e-13	7.66633e-12	gi|112984238|ref|NP_001037460.1|/5.28586e-27/cecropin-B precursor [Bombyx mori]
BGIBMGA000025	1440	60.46	2.63	0.0434998	-4.52285	Down	6.94128e-81	2.6111e-79	gi|512906178|ref|XP_004926131.1|/0/PREDICTED: uncharacterized protein LOC101743499 [Bombyx mori]
BGIBMGA000028	1428	229.43	63.67	0.277514	-1.84937	Down	2.21672e-120	1.05516e-118	gi|512906047|ref|XP_004926099.1|/0/PREDICTED: uncharacterized protein LOC101738974 [Bombyx mori]
BGIBMGA000037	192	146.97	7.96	0.0541607	-4.20661	Down	9.72664e-22	1.26579e-20	gi|112984238|ref|NP_001037460.1|/5.28586e-27/cecropin-B precursor [Bombyx mori]
BGIBMGA000039	180	44.77	5.13	0.114586	-3.1255	Down	1.19138e-05	5.98642e-05	gi|153791246|ref|NP_001093310.1|/2.10191e-15/antibacterial peptide enbocin 3 precursor [Bombyx mori]
BGIBMGA000043	492	18.61	0.01	0.000537346	-10.8619	Down	6.78614e-11	5.45359e-10	gi|357626665|gb|EHJ76677.1|/1.38233e-33/hypothetical protein KGM_21545 [Danaus plexippus]
BGIBMGA000044	786	437.85	0.01	2.28389e-05	-15.4181	Down	0	0	gi|218505755|ref|NP_001136223.1|/3.0099e-96/osiris 7 precursor [Bombyx mori]
BGIBMGA000045	726	2015.16	1.07	0.000530975	-10.8791	Down	0	0	gi|512906103|ref|XP_004926113.1|/1.01032e-84/PREDICTED: uncharacterized protein LOC101740865 [Bombyx mori]
BGIBMGA000046	945	3.79	0.01	0.00263852	-8.56605	Down	7.23542e-05	0.000322454	gi|512906198|ref|XP_004926136.1|/7.23953e-149/PREDICTED: uncharacterized protein LOC101744363 [Bombyx mori]
BGIBMGA000047	537	23.3	0.01	0.000429185	-11.1861	Down	1.05819e-14	1.0656e-13	gi|512906126|ref|XP_004926118.1|/1.73105e-71/PREDICTED: uncharacterized protein LOC101741662 [Bombyx mori]
BGIBMGA000051	747	83.2	0.01	0.000120192	-13.0224	Down	1.72171e-71	5.88617e-70	gi|512906201|ref|XP_004926137.1|/2.06683e-96/PREDICTED: uncharacterized protein LOC101744505 [Bombyx mori]
BGIBMGA000052	669	22.21	0.01	0.000450248	-11.117	Down	1.47663e-17	1.66893e-16	gi|512906205|ref|XP_004926138.1|/3.33713e-57/PREDICTED: one cut domain family member 2-like [Bombyx mori]
BGIBMGA000054	1767	36.78	1.14	0.0309951	-5.01182	Down	1.22391e-64	3.84443e-63	gi|512906142|ref|XP_004926122.1|/0/PREDICTED: uncharacterized protein LOC101742205 [Bombyx mori]
BGIBMGA000109	5031	5.52	1.68	0.304348	-1.71621	Down	8.2359e-11	6.56749e-10	gi|512893410|ref|XP_004923174.1|/0/PREDICTED: uncharacterized protein LOC101744544 [Bombyx mori]
BGIBMGA000122	651	41.41	18.82	0.45448	-1.13771	Down	5.13854e-06	2.7073e-05	gi|357622835|gb|EHJ74213.1|/5.2063e-60/hypothetical protein KGM_01819 [Danaus plexippus]
BGIBMGA000126	540	51.58	20.03	0.388329	-1.36465	Down	1.07062e-07	6.73956e-07	gi|512893234|ref|XP_004923131.1|/7.20475e-57/PREDICTED: uncharacterized protein LOC101738649 [Bombyx mori]
BGIBMGA000141	525	24.41	9.06	0.371159	-1.42989	Down	0.00020377	0.000836992	gi|512893323|ref|XP_004923152.1|/8.10645e-63/PREDICTED: ribosomal protein S6 kinase alpha-5-like isoform X2 [Bombyx mori]
BGIBMGA000164	2517	12.62	5.16	0.408875	-1.29027	Down	2.32884e-08	1.54872e-07	gi|357626717|gb|EHJ76701.1|/0/hypothetical protein KGM_01134 [Danaus plexippus]
BGIBMGA000169	1116	18.42	8.43	0.457655	-1.12767	Down	6.48166e-05	0.000291698	gi|512893525|ref|XP_004923203.1|/0/PREDICTED: uncharacterized protein LOC101737048 [Bombyx mori]
BGIBMGA000173	2691	5.99	2.32	0.387312	-1.36843	Down	3.14874e-05	0.000148622	gi|218783306|dbj|BAH03677.1|/0/putative VPS9-ankyrin repeat-containing protein [Bombyx mori]
BGIBMGA000197	747	12.68	3.12	0.246057	-2.02294	Down	3.88344e-05	0.000180682	gi|512911347|ref|XP_004927389.1|/4.56189e-128/PREDICTED: uroporphyrinogen-III synthase-like [Bombyx mori]
BGIBMGA000200	1869	82.34	35.19	0.427374	-1.22643	Down	3.2102e-32	5.68375e-31	gi|512911351|ref|XP_004927390.1|/8.47658e-96/PREDICTED: E3 ubiquitin-protein ligase AMFR-like [Bombyx mori]
BGIBMGA000217	828	18.42	6.22	0.337676	-1.56629	Down	1.07077e-05	5.42444e-05	gi|357620798|gb|EHJ72850.1|/3.77075e-108/hypothetical protein KGM_20298 [Danaus plexippus]
BGIBMGA000220	2472	23.08	5.46	0.236568	-2.07967	Down	3.95652e-26	5.87826e-25	gi|512930426|ref|XP_004932065.1|/0/PREDICTED: ATP-binding cassette sub-family G member 8-like [Bombyx mori]
BGIBMGA000228	4482	8.83	3.32	0.375991	-1.41123	Down	2.02566e-11	1.6916e-10	gi|357612884|gb|EHJ68213.1|/0/hypothetical protein KGM_12625 [Danaus plexippus]
BGIBMGA000234	1428	25.34	12.38	0.488556	-1.03341	Down	6.82994e-07	3.94067e-06	gi|512930098|ref|XP_004931984.1|/0/PREDICTED: bifunctional 3'-phosphoadenosine 5'-phosphosulfate synthase-like isoform X2 [Bombyx mori]
BGIBMGA000235	786	38.55	16.09	0.41738	-1.26057	Down	1.33929e-07	8.37124e-07	gi|512930098|ref|XP_004931984.1|/7.79325e-153/PREDICTED: bifunctional 3'-phosphoadenosine 5'-phosphosulfate synthase-like isoform X2 [Bombyx mori]
BGIBMGA000243	333	56.27	14.92	0.26515	-1.91512	Down	5.65976e-08	3.65962e-07	gi|512930058|ref|XP_004931974.1|/7.63541e-34/PREDICTED: protein FAM32A-like [Bombyx mori]
BGIBMGA000247	507	106.44	3.14	0.0295002	-5.08313	Down	1.53369e-51	3.95436e-50	gi|290566757|ref|NP_001166629.1|/6.077e-94/cuticular protein RR-3 motif 147 [Bombyx mori]
BGIBMGA000290	708	39.47	11.36	0.287814	-1.79679	Down	5.1509e-11	4.18017e-10	gi|512929965|ref|XP_004931953.1|/4.97537e-142/PREDICTED: sulfatase-modifying factor 1-like [Bombyx mori]
BGIBMGA000300	1356	18.09	8.95	0.494748	-1.01523	Down	5.85674e-05	0.000265311	gi|112983294|ref|NP_001037654.1|/0/eIF2B-gamma protein [Bombyx mori]
BGIBMGA000301	1662	14.19	1.21	0.0852713	-3.5518	Down	1.81739e-19	2.19649e-18	gi|512929849|ref|XP_004931924.1|/0/PREDICTED: pancreatic triacylglycerol lipase-like isoform X2 [Bombyx mori]
BGIBMGA000305	1350	70.45	15.36	0.218027	-2.19742	Down	6.72024e-45	1.54591e-43	gi|512930282|ref|XP_004932028.1|/4.18463e-120/PREDICTED: doublesex- and mab-3-related transcription factor A2-like [Bombyx mori]
BGIBMGA000316	1395	16.2	7.79	0.480864	-1.0563	Down	6.64782e-05	0.00029885	gi|512929750|ref|XP_004931900.1|/0/PREDICTED: broad-complex core protein isoforms 1/2/3/4/5-like [Bombyx mori]
BGIBMGA000319	3171	13.71	2.12	0.154632	-2.69309	Down	3.99412e-27	6.0801e-26	gi|512929742|ref|XP_004931898.1|/0/PREDICTED: PR domain zinc finger protein 1-like [Bombyx mori]
BGIBMGA000323	1557	15.35	7.28	0.474267	-1.07623	Down	3.0802e-05	0.000145498	gi|289546589|gb|ADD10139.1|/0/origin recognition complex subunit 3 [Bombyx mori]
BGIBMGA000326	396	77.37	3.42	0.0442032	-4.49971	Down	2.35474e-27	3.62016e-26	gi|290563456|ref|NP_001166710.1|/6.52654e-54/cuticular protein RR-1 motif 44 precursor [Bombyx mori]
BGIBMGA000360	597	66.2	32.04	0.483988	-1.04696	Down	2.6015e-07	1.56825e-06	gi|512929634|ref|XP_004931870.1|/1.09588e-60/PREDICTED: zinc finger matrin-type protein 2-like [Bombyx mori]
BGIBMGA000376	1536	3.71	0.01	0.00269542	-8.53528	Down	2.09616e-07	1.27793e-06	gi|512930244|ref|XP_004932018.1|/2.62148e-161/PREDICTED: zinc finger protein 569-like [Bombyx mori]
BGIBMGA000377	465	12.98	1.72	0.132512	-2.91581	Down	7.5932e-05	0.00033634	gi|512929746|ref|XP_004931899.1|/5.33769e-80/PREDICTED: protein lin-28 homolog [Bombyx mori]
BGIBMGA000388	4875	2839.68	153.25	0.0539673	-4.21177	Down	0	0	gi|284413718|ref|NP_001165114.1|/1.59162e-113/collagen precursor [Bombyx mori]
BGIBMGA000418	933	157.61	51.05	0.323901	-1.62638	Down	1.40301e-45	3.27617e-44	gi|379046448|gb|AFC87785.1|/2.68227e-156/yellow-c [Bombyx mori]
BGIBMGA000438	633	35.1	0.41	0.0116809	-6.4197	Down	3.53752e-24	4.9807e-23	gi|290560881|ref|NP_001166646.1|/9.30458e-104/cuticular protein RR-2 motif 123 precursor [Bombyx mori]
BGIBMGA000452	1158	147.05	68.46	0.465556	-1.10297	Down	7.72658e-30	1.287e-28	gi|219362823|ref|NP_001136442.1|/0/innexin 3 [Bombyx mori]
BGIBMGA000472	1773	39.55	11.34	0.286726	-1.80226	Down	2.49926e-26	3.72212e-25	gi|512930154|ref|XP_004931997.1|/0/PREDICTED: ATP-binding cassette sub-family G member 5-like [Bombyx mori]
BGIBMGA000500	1149	10.88	2.54	0.233456	-2.09878	Down	8.65288e-07	4.95778e-06	gi|512921929|ref|XP_004929994.1|/1.62761e-159/PREDICTED: uncharacterized protein LOC101735479 [Bombyx mori]
BGIBMGA000505	363	71.38	31.62	0.442981	-1.17468	Down	7.59596e-06	3.93173e-05	gi|512921609|ref|XP_004929918.1|/5.32503e-40/PREDICTED: uncharacterized protein LOC101746861 [Bombyx mori]
BGIBMGA000520	930	262.58	8.26	0.0314571	-4.99047	Down	7.76568e-234	6.24078e-232	gi|223671402|tpd|FAA00653.1|/3.95017e-67/TPA: putative cuticle protein [Bombyx mori]
BGIBMGA000527	858	28.4	5.39	0.189789	-2.39753	Down	1.20461e-13	1.14679e-12	gi|512921870|ref|XP_004929980.1|/2.89671e-106/PREDICTED: facilitated trehalose transporter Tret1-like [Bombyx mori]
BGIBMGA000529	2286	343.89	26.37	0.0766815	-3.70498	Down	0	0	gi|112983290|ref|NP_001036959.1|/0/neutral endopeptidase 24.11 [Bombyx mori]
BGIBMGA000537	2850	13.67	5.95	0.43526	-1.20005	Down	4.82974e-09	3.40005e-08	gi|512921835|ref|XP_004929972.1|/0/PREDICTED: MATH and LRR domain-containing protein PFE0570w-like [Bombyx mori]
BGIBMGA000552	981	21.89	5.47	0.249886	-2.00066	Down	4.71678e-10	3.57033e-09	gi|512921315|ref|XP_004929847.1|/5.38027e-134/PREDICTED: failed axon connections-like isoform X2 [Bombyx mori]
BGIBMGA000554	1287	21.84	1.97	0.0902015	-3.47071	Down	2.1151e-22	2.80863e-21	gi|512921303|ref|XP_004929844.1|/0/PREDICTED: uncharacterized protein LOC101736626 [Bombyx mori]
BGIBMGA000579	1161	8.02	2.41	0.300499	-1.73457	Down	0.000209484	0.000858468	gi|512921188|ref|XP_004929818.1|/0/PREDICTED: DENN domain-containing protein 1A-like [Bombyx mori]
BGIBMGA000583	915	347.34	66.1	0.190303	-2.39363	Down	7.14406e-160	4.15093e-158	gi|512921165|ref|XP_004929813.1|/3.28098e-175/PREDICTED: peptidoglycan-recognition protein 2-like [Bombyx mori]
BGIBMGA000590	345	630.09	121.11	0.192211	-2.37924	Down	6.74984e-102	2.88055e-100	gi|169234710|ref|NP_001108476.1|/1.91369e-53/pleiotrophin-like protein precursor [Bombyx mori]
BGIBMGA000592	1359	13.23	5.95	0.449735	-1.15285	Down	0.000137949	0.000586284	gi|169234698|ref|NP_001108470.1|/0/leucyl aminopeptidase-like protein [Bombyx mori]
BGIBMGA000608	1077	18.86	4.97	0.263521	-1.92401	Down	3.4128e-09	2.4302e-08	gi|525344039|ref|NP_001266391.1|/0/uncharacterized protein LOC101741444 [Bombyx mori]
BGIBMGA000614	1536	4.77	0.98	0.205451	-2.28314	Down	8.36984e-05	0.000368106	gi|512921720|ref|XP_004929943.1|/0/PREDICTED: dentin sialophosphoprotein-like [Bombyx mori]
BGIBMGA000615	3600	12.43	3.45	0.277554	-1.84916	Down	4.58238e-18	5.32003e-17	gi|512921724|ref|XP_004929944.1|/0/PREDICTED: FH1/FH2 domain-containing protein 3-like [Bombyx mori]
BGIBMGA000618	201	516.04	219.34	0.425045	-1.23431	Down	4.81618e-19	5.74783e-18	gi|169234934|ref|NP_001108408.1|/2.79062e-20/FK506-binding protein precursor [Bombyx mori]
BGIBMGA000619	447	500.82	182.1	0.363604	-1.45956	Down	3.77438e-56	1.03804e-54	gi|18700445|dbj|BAB85190.1|/5.45046e-64/FK506-binding protein [Bombyx mori]
BGIBMGA000630	1656	9.17	3.8	0.414395	-1.27092	Down	0.000149317	0.0006307	gi|512921181|ref|XP_004929817.1|/0/PREDICTED: WD repeat-containing protein 47-like [Bombyx mori]
BGIBMGA000632	1356	28.53	10.82	0.37925	-1.39878	Down	6.6688e-11	5.36626e-10	gi|512921181|ref|XP_004929817.1|/3.63881e-164/PREDICTED: WD repeat-containing protein 47-like [Bombyx mori]
BGIBMGA000659	1299	19.53	6.63	0.339478	-1.55861	Down	1.06432e-08	7.29345e-08	gi|512921791|ref|XP_004929961.1|/0/PREDICTED: putative fatty acyl-CoA reductase CG5065-like [Bombyx mori]
BGIBMGA000662	1401	32.65	0.01	0.000306279	-11.6729	Down	4.84142e-54	1.29691e-52	-
BGIBMGA000663	387	15.11	0.01	0.000661813	-10.5613	Down	4.3519e-07	2.5733e-06	gi|512921273|ref|XP_004929837.1|/2.51677e-29/PREDICTED: glycine-rich cell wall structural protein 1.0-like [Bombyx mori]
BGIBMGA000664	531	44.48	13.93	0.313174	-1.67496	Down	1.27837e-08	8.70727e-08	gi|114052268|ref|NP_001040235.1|/6.24422e-74/uncharacterized protein LOC692928 [Bombyx mori]
BGIBMGA000691	3774	224.17	94.12	0.41986	-1.25202	Down	2.32778e-176	1.44043e-174	gi|357627291|gb|EHJ77027.1|/3.90878e-80/hypothetical protein KGM_21511 [Danaus plexippus]
BGIBMGA000693	3093	2.08	0.08	0.0384615	-4.70044	Down	3.2696e-07	1.95575e-06	gi|512921842|ref|XP_004929973.1|/0/PREDICTED: LOW QUALITY PROTEIN: dynein heavy chain 6, axonemal-like [Bombyx mori]
BGIBMGA000721	2145	11.82	3.5	0.296108	-1.7558	Down	3.82968e-10	2.92028e-09	gi|512921605|ref|XP_004929917.1|/0/PREDICTED: acetyl-coenzyme A synthetase-like [Bombyx mori]
BGIBMGA000783	2991	78.54	35.74	0.455055	-1.13589	Down	3.16968e-43	7.08086e-42	gi|512903954|ref|XP_004925743.1|/0/PREDICTED: protein serrate-like [Bombyx mori]
BGIBMGA000784	585	15.94	3.14	0.196989	-2.34382	Down	9.00214e-06	4.60755e-05	-
BGIBMGA000791	1884	7.03	2.4	0.341394	-1.55049	Down	3.7337e-05	0.000174174	gi|512903978|ref|XP_004925749.1|/0/PREDICTED: serine/threonine-protein kinase D3-like [Bombyx mori]
BGIBMGA000840	822	16.2	3.45	0.212963	-2.23133	Down	1.76851e-07	1.08891e-06	gi|512914365|ref|XP_004928124.1|/2.38119e-147/PREDICTED: uncharacterized protein LOC101746664 [Bombyx mori]
BGIBMGA000856	1110	37.79	5.27	0.139455	-2.84213	Down	3.85244e-27	5.87165e-26	gi|512913767|ref|XP_004927973.1|/0/PREDICTED: uncharacterized protein LOC101745768 [Bombyx mori]
BGIBMGA000874	651	53.05	13.61	0.25655	-1.96269	Down	1.00662e-14	1.01614e-13	gi|512913707|ref|XP_004927961.1|/8.54193e-79/PREDICTED: cyclic AMP response element-binding protein A-like [Bombyx mori]
BGIBMGA000890	2535	7.13	3.11	0.436185	-1.19699	Down	5.84476e-05	0.000264865	gi|512914213|ref|XP_004928086.1|/0/PREDICTED: LOW QUALITY PROTEIN: sorting nexin-25-like [Bombyx mori]
BGIBMGA000910	5340	115.22	53.1	0.460857	-1.11761	Down	4.76672e-108	2.13742e-106	gi|357607280|gb|EHJ65435.1|/0/hypothetical protein KGM_05418 [Danaus plexippus]
BGIBMGA000919	2094	17.14	8.25	0.48133	-1.0549	Down	4.46534e-07	2.63283e-06	gi|512913474|ref|XP_004927905.1|/0/PREDICTED: histone-lysine N-methyltransferase SUV420H1-like isoform X2 [Bombyx mori]
BGIBMGA000925	540	45.26	16.61	0.366991	-1.44618	Down	1.99024e-07	1.21816e-06	gi|221579697|gb|ACM24350.1|/3.30049e-102/Ssu72 domain protein [Bombyx mori]
BGIBMGA000928	1608	21.77	4.7	0.215893	-2.21161	Down	1.09142e-17	1.23808e-16	gi|512914123|ref|XP_004928063.1|/0/PREDICTED: putative mediator of RNA polymerase II transcription subunit 26-like [Bombyx mori]
BGIBMGA000937	933	34.89	13.45	0.385497	-1.37521	Down	4.35148e-09	3.07561e-08	gi|512913333|ref|XP_004927871.1|/1.61974e-169/PREDICTED: uroporphyrinogen decarboxylase-like [Bombyx mori]
BGIBMGA000941	861	14.47	3.28	0.226676	-2.1413	Down	8.65288e-07	4.96008e-06	gi|512913301|ref|XP_004927863.1|/2.40027e-169/PREDICTED: semaphorin-2A-like [Bombyx mori]
BGIBMGA000942	624	26.16	7.12	0.272171	-1.87741	Down	2.77082e-07	1.66626e-06	gi|512913301|ref|XP_004927863.1|/1.8027e-104/PREDICTED: semaphorin-2A-like [Bombyx mori]
BGIBMGA000970	660	34.43	9.86	0.286378	-1.80401	Down	3.24966e-09	2.31669e-08	gi|512913194|ref|XP_004927837.1|/3.51599e-104/PREDICTED: mediator of RNA polymerase II transcription subunit 7-like [Bombyx mori]
BGIBMGA000971	429	244.33	83.32	0.341014	-1.5521	Down	1.60969e-29	2.64914e-28	gi|512913175|ref|XP_004927833.1|/5.51732e-77/PREDICTED: proteasome maturation protein-like [Bombyx mori]
BGIBMGA000987	189	48.54	0.01	0.000206016	-12.245	Down	1.26079e-09	9.26023e-09	gi|320580017|gb|ADW54423.1|/1.65812e-12/OVO protein [Bombyx mori]
BGIBMGA000988	1731	75.43	9.15	0.121305	-3.04329	Down	4.7078e-88	1.84379e-86	gi|320580019|gb|ADW54424.1|/0/OVO protein [Bombyx mori]
BGIBMGA000995	639	25.95	9.8	0.377649	-1.40488	Down	2.59528e-05	0.00012406	gi|512914004|ref|XP_004928033.1|/4.924e-84/PREDICTED: nuclear pore complex protein Nup50-like [Bombyx mori]
BGIBMGA001008	1623	94.1	28.7	0.304995	-1.71314	Down	1.24924e-51	3.23443e-50	gi|512913049|ref|XP_004927805.1|/0/PREDICTED: monocarboxylate transporter 9-like [Bombyx mori]
BGIBMGA001010	726	17.3	0.01	0.000578035	-10.7566	Down	5.09696e-15	5.20892e-14	gi|357624065|gb|EHJ74969.1|/6.99672e-86/hypothetical protein KGM_12201 [Danaus plexippus]
BGIBMGA001018	777	29	7.97	0.274828	-1.8634	Down	1.44319e-09	1.05312e-08	gi|512912975|ref|XP_004927786.1|/1.29768e-152/PREDICTED: epoxide hydrolase 4-like [Bombyx mori]
BGIBMGA001034	1011	426.31	98.98	0.232178	-2.10669	Down	2.4615e-185	1.59495e-183	gi|512912923|ref|XP_004927773.1|/1.70217e-138/PREDICTED: GATA zinc finger domain-containing protein 14-like [Bombyx mori]
BGIBMGA001039	750	49.41	17.93	0.362882	-1.46243	Down	6.54944e-11	5.27707e-10	gi|389611205|dbj|BAM19214.1|/1.36097e-71/tetraspanin 74F [Papilio polytes]
BGIBMGA001062	366	45.82	14.18	0.309472	-1.69212	Down	2.15276e-06	1.18517e-05	gi|112982986|ref|NP_001037086.1|/4.18393e-64/hemolin-interacting protein [Bombyx mori]
BGIBMGA001072	3402	8.9	3.95	0.44382	-1.17195	Down	3.9735e-07	2.35743e-06	gi|512913851|ref|XP_004927994.1|/0/PREDICTED: ankyrin repeat and BTB/POZ domain-containing protein 2-like [Bombyx mori]
BGIBMGA001080	408	367.93	179.36	0.487484	-1.03657	Down	9.03508e-23	1.21541e-21	-
BGIBMGA001081	183	270.67	95.47	0.352717	-1.50342	Down	1.41312e-12	1.26364e-11	gi|512913831|ref|XP_004927989.1|/3.22816e-24/PREDICTED: eukaryotic translation initiation factor 4 gamma 2-like [Bombyx mori]
BGIBMGA001103	480	82.44	40.48	0.491024	-1.02614	Down	4.91592e-07	2.88475e-06	gi|512913883|ref|XP_004928002.1|/1.58885e-68/PREDICTED: growth arrest and DNA damage-inducible proteins-interacting protein 1-like [Bombyx mori]
BGIBMGA001117	1818	40.49	13.26	0.327488	-1.61048	Down	9.9964e-24	1.38384e-22	gi|512913918|ref|XP_004928011.1|/0/PREDICTED: protein SPT2 homolog [Bombyx mori]
BGIBMGA001126	1572	74.95	36.06	0.481121	-1.05553	Down	6.22328e-20	7.62567e-19	gi|512912915|ref|XP_004927771.1|/0/PREDICTED: rab proteins geranylgeranyltransferase component A 2-like [Bombyx mori]
BGIBMGA001135	2991	9.43	1.67	0.177094	-2.49741	Down	9.4565e-17	1.0403e-15	gi|512912967|ref|XP_004927784.1|/0/PREDICTED: flocculation protein FLO11-like [Bombyx mori]
BGIBMGA001139	1422	40.96	17.76	0.433594	-1.20558	Down	9.33524e-13	8.40851e-12	gi|512913005|ref|XP_004927794.1|/0/PREDICTED: DNA-binding protein Ikaros-like [Bombyx mori]
BGIBMGA001154	1713	15.66	7.05	0.450192	-1.15139	Down	2.92504e-06	1.59122e-05	gi|267844865|ref|NP_001161185.1|/0/aly protein [Bombyx mori]
BGIBMGA001166	2832	14.14	6.69	0.473126	-1.0797	Down	5.1628e-08	3.34878e-07	gi|512913155|ref|XP_004927828.1|/0/PREDICTED: transient receptor potential cation channel protein painless-like [Bombyx mori]
BGIBMGA001176	510	172.92	42.59	0.246299	-2.02152	Down	4.77804e-36	9.25399e-35	gi|512913171|ref|XP_004927832.1|/3.34076e-76/PREDICTED: 2-oxo-4-hydroxy-4-carboxy-5-ureidoimidazoline decarboxylase-like [Bombyx mori]
BGIBMGA001185	1197	74.94	9.97	0.13304	-2.91007	Down	7.76184e-58	2.21338e-56	gi|512913198|ref|XP_004927838.1|/0/PREDICTED: putative N-acetylglucosamine-6-phosphate deacetylase-like [Bombyx mori]
BGIBMGA001197	1608	32.4	11.59	0.357716	-1.48311	Down	2.0835e-15	2.15958e-14	gi|512913273|ref|XP_004927856.1|/2.88973e-158/PREDICTED: translation initiation factor eIF-2B subunit epsilon-like isoform X1 [Bombyx mori]
BGIBMGA001232	381	279.86	113.47	0.405453	-1.30239	Down	3.96192e-23	5.40603e-22	gi|114052775|ref|NP_001040275.1|/1.24676e-52/ring box protein [Bombyx mori]
BGIBMGA001260	333	44.66	4.97	0.111285	-3.16767	Down	1.03905e-10	8.23783e-10	gi|357630197|gb|EHJ78488.1|/2.5477e-21/hypothetical protein KGM_18163 [Danaus plexippus]
BGIBMGA001261	2562	44.42	7.6	0.171094	-2.54714	Down	2.90648e-64	9.01519e-63	gi|357630198|gb|EHJ78489.1|/0/otopetrin [Danaus plexippus]
BGIBMGA001270	1146	19.6	7.76	0.395918	-1.33673	Down	1.76576e-06	9.79957e-06	gi|512914273|ref|XP_004928101.1|/0/PREDICTED: heparan-alpha-glucosaminide N-acetyltransferase-like [Bombyx mori]
BGIBMGA001275	1230	63.98	22.48	0.35136	-1.50898	Down	6.57388e-23	8.86256e-22	gi|512913737|ref|XP_004927967.1|/0/PREDICTED: carboxypeptidase Q-like [Bombyx mori]
BGIBMGA001308	660	9.78	0.39	0.0398773	-4.64829	Down	6.53606e-07	3.78169e-06	gi|512910329|ref|XP_004927145.1|/1.73689e-119/PREDICTED: protein takeout-like isoform X1 [Bombyx mori]
BGIBMGA001333	1014	197.99	60.67	0.30643	-1.70637	Down	4.57676e-66	1.46741e-64	gi|112983800|ref|NP_001037382.1|/0/uricase [Bombyx mori]
BGIBMGA001340	1071	25.12	12.37	0.492436	-1.02199	Down	2.44724e-05	0.000117528	gi|512937477|ref|XP_004933776.1|/0/PREDICTED: pantothenate kinase 4-like [Bombyx mori]
BGIBMGA001444	963	1490.52	38.51	0.0258366	-5.27444	Down	0	0	gi|223671143|tpd|FAA00523.1|/3.5181e-106/TPA: putative cuticle protein [Bombyx mori]
BGIBMGA001452	795	42.29	0.32	0.0075668	-7.0461	Down	2.53356e-37	5.02489e-36	gi|512920489|ref|XP_004929645.1|/1.12895e-106/PREDICTED: zonadhesin-like [Bombyx mori]
BGIBMGA001467	2046	8.97	3.92	0.437012	-1.19425	Down	6.75514e-05	0.000303234	gi|512920419|ref|XP_004929628.1|/0/PREDICTED: ubiquitin-like modifier-activating enzyme ATG7-like [Bombyx mori]
BGIBMGA001469	321	22.34	3.46	0.154879	-2.69079	Down	4.65338e-05	0.00021417	gi|148298650|ref|NP_001091782.1|/1.10824e-48/chemosensory protein 16 precursor [Bombyx mori]
BGIBMGA001502	807	18.58	7.66	0.412271	-1.27833	Down	0.000185699	0.00076966	gi|300068969|ref|NP_001177770.1|/6.26244e-137/geranylgeranyltransferase type I beta subunit [Bombyx mori]
BGIBMGA001506	882	478.15	103.89	0.217275	-2.20241	Down	7.92366e-191	5.27222e-189	gi|512920430|ref|XP_004929630.1|/2.74795e-91/PREDICTED: pancreatic lipase-related protein 2-like [Bombyx mori]
BGIBMGA001508	990	1095.49	371.88	0.339465	-1.55867	Down	1e-305	1.04881e-303	gi|512920430|ref|XP_004929630.1|/3.60398e-180/PREDICTED: pancreatic lipase-related protein 2-like [Bombyx mori]
BGIBMGA001534	483	143.01	1.1	0.00769177	-7.02247	Down	2.69082e-73	9.46068e-72	gi|514256396|gb|AGO45859.1|/1.6408e-60/acyl-CoA desaturase BmorVPAE [Bombyx mori]
BGIBMGA001549	462	4929	2035.48	0.41296	-1.27593	Down	0	0	gi|512920630|ref|XP_004929680.1|/1.19236e-79/PREDICTED: polyubiquitin-C-like isoform X1 [Bombyx mori]
BGIBMGA001556	561	39.41	17.82	0.45217	-1.14506	Down	3.67618e-05	0.00017162	gi|146424700|dbj|BAF62110.1|/1.27282e-86/phosphomevalonate kinase [Bombyx mori]
BGIBMGA001561	1257	9.78	2.82	0.288344	-1.79414	Down	1.22063e-05	6.12098e-05	gi|512920741|ref|XP_004929708.1|/0/PREDICTED: protein prenyltransferase alpha subunit repeat-containing protein 1-like [Bombyx mori]
BGIBMGA001576	2640	20.27	9.17	0.452393	-1.14435	Down	3.98404e-11	3.2567e-10	gi|512921056|ref|XP_004929788.1|/0/PREDICTED: LOW QUALITY PROTEIN: centrosome-associated zinc finger protein CP190-like [Bombyx mori]
BGIBMGA001601	948	25.89	8.91	0.344148	-1.5389	Down	3.008e-08	1.97701e-07	gi|512920832|ref|XP_004929731.1|/1.50758e-170/PREDICTED: organic cation transporter protein-like [Bombyx mori]
BGIBMGA001612	531	20.9	4.97	0.237799	-2.07219	Down	7.51836e-06	3.89482e-05	gi|512889443|ref|XP_004922279.1|/1.93209e-91/PREDICTED: PR domain zinc finger protein 16-like [Bombyx mori]
BGIBMGA001629	1551	13.71	6.18	0.450766	-1.14955	Down	3.67618e-05	0.000171685	gi|512885544|ref|XP_004921612.1|/4.55339e-145/PREDICTED: juvenile hormone esterase-like [Bombyx mori]
BGIBMGA001664	1410	5.02	0.72	0.143426	-2.80162	Down	1.41491e-05	7.0325e-05	gi|512889199|ref|XP_004922215.1|/0/PREDICTED: solute carrier family 2, facilitated glucose transporter member 1 [Bombyx mori]
BGIBMGA001694	1788	13.17	3.37	0.255885	-1.96643	Down	7.77282e-11	6.21023e-10	gi|512888926|ref|XP_004922167.1|/0/PREDICTED: uncharacterized protein LOC101741511 [Bombyx mori]
BGIBMGA001723	885	24.99	10.44	0.417767	-1.25923	Down	6.52694e-06	3.39972e-05	gi|512888887|ref|XP_004922161.1|/4.79194e-152/PREDICTED: zinc finger protein 483-like [Bombyx mori]
BGIBMGA001731	315	100.78	41.47	0.41149	-1.28107	Down	1.41089e-07	8.77885e-07	gi|512888932|ref|XP_004922168.1|/2.091e-52/PREDICTED: CDKN2A-interacting protein-like [Bombyx mori]
BGIBMGA001763	1140	24.99	11.37	0.454982	-1.13612	Down	2.15322e-06	1.18489e-05	gi|357624271|gb|EHJ75115.1|/1.75769e-81/hypothetical protein KGM_18937 [Danaus plexippus]
BGIBMGA001766	867	41.18	17.78	0.431763	-1.21169	Down	2.66074e-08	1.75904e-07	gi|512889180|ref|XP_004922210.1|/1.33475e-167/PREDICTED: phosphatidylserine decarboxylase proenzyme-like [Bombyx mori]
BGIBMGA001767	432	104.49	47.87	0.45813	-1.12617	Down	7.90426e-09	5.46803e-08	gi|512889187|ref|XP_004922212.1|/1.26857e-73/PREDICTED: calmodulin-like protein 4-like [Bombyx mori]
BGIBMGA001787	1557	42.38	20.07	0.473572	-1.07834	Down	3.48556e-12	3.05721e-11	gi|512889248|ref|XP_004922228.1|/0/PREDICTED: uncharacterized protein LOC101738779 [Bombyx mori]
BGIBMGA001806	684	90.87	42.93	0.472433	-1.08182	Down	2.61712e-11	2.17088e-10	gi|114051528|ref|NP_001040354.1|/3.3356e-132/cleavage and polyadenylation specific factor 5 [Bombyx mori]
BGIBMGA001829	675	42.76	20.81	0.48667	-1.03898	Down	1.1495e-05	5.79007e-05	gi|357617175|gb|EHJ70625.1|/1.51328e-44/putative XPMC2 prevents mitotic catastrophe 2-like protein [Danaus plexippus]
BGIBMGA001842	1959	107.04	43.79	0.409099	-1.28948	Down	9.50162e-47	2.24841e-45	gi|512936231|ref|XP_004933467.1|/0/PREDICTED: transmembrane protein 214-like isoform X1 [Bombyx mori]
BGIBMGA001865	705	146.7	37.17	0.253374	-1.98066	Down	9.50426e-42	2.05998e-40	gi|512936333|ref|XP_004933493.1|/2.89466e-134/PREDICTED: UDP-glucose 4-epimerase-like [Bombyx mori]
BGIBMGA001891	1257	81.03	0.81	0.0099963	-6.64439	Down	2.71234e-111	1.23867e-109	gi|237648992|ref|NP_001153673.1|/0/carboxypeptidase B-like precursor [Bombyx mori]
BGIBMGA001899	3306	17.68	0.15	0.00848416	-6.88101	Down	4.3743e-66	1.40614e-64	gi|512936265|ref|XP_004933476.1|/0/PREDICTED: uncharacterized protein LOC101743429 [Bombyx mori]
BGIBMGA001900	3801	4.79	0.85	0.177453	-2.49449	Down	2.69452e-11	2.23209e-10	gi|357613002|gb|EHJ68267.1|/0/hypothetical protein KGM_08974 [Danaus plexippus]
BGIBMGA001911	987	38.21	17.09	0.447265	-1.1608	Down	3.0065e-08	1.97707e-07	gi|512935889|ref|XP_004933385.1|/5.75583e-168/PREDICTED: proton-coupled folate transporter-like [Bombyx mori]
BGIBMGA001912	315	55.14	22.06	0.400073	-1.32167	Down	6.92014e-05	0.000309966	gi|512935889|ref|XP_004933385.1|/3.94345e-51/PREDICTED: proton-coupled folate transporter-like [Bombyx mori]
BGIBMGA001914	714	18.78	1.45	0.0772098	-3.69507	Down	1.29849e-11	1.10069e-10	gi|512935896|ref|XP_004933387.1|/7.42935e-93/PREDICTED: cytochrome b561 domain-containing protein 2-like [Bombyx mori]
BGIBMGA001920	246	116.21	38.69	0.332932	-1.5867	Down	8.30466e-09	5.74181e-08	gi|512935958|ref|XP_004933403.1|/4.16023e-40/PREDICTED: leptin receptor gene-related protein-like isoform X2 [Bombyx mori]
BGIBMGA001925	1764	11.67	5.7	0.488432	-1.03377	Down	0.000178438	0.000741803	gi|512935973|ref|XP_004933406.1|/0/PREDICTED: negative elongation factor B-like [Bombyx mori]
BGIBMGA001927	1779	21.31	4.94	0.231816	-2.10895	Down	4.9547e-18	5.74151e-17	gi|153791944|ref|NP_001093302.1|/0/farnesyl diphosphate synthase 3 [Bombyx mori]
BGIBMGA001968	441	152.6	0.61	0.00399738	-7.96673	Down	1.41516e-72	4.89218e-71	gi|512936181|ref|XP_004933456.1|/1.94151e-74/PREDICTED: A disintegrin and metalloproteinase with thrombospondin motifs 19-like [Bombyx mori]
BGIBMGA001969	2265	13.21	0.77	0.0582892	-4.10063	Down	3.5043e-27	5.34762e-26	gi|512936397|ref|XP_004933509.1|/0/PREDICTED: uncharacterized protein LOC101736552 [Bombyx mori]
BGIBMGA002001	399	18.27	2.71	0.148331	-2.75311	Down	2.57178e-05	0.000123079	gi|512933653|ref|XP_004932844.1|/9.08349e-56/PREDICTED: calcium-binding mitochondrial carrier protein SCaMC-2-like isoform X1 [Bombyx mori]
BGIBMGA002018	11007	67.31	30.34	0.45075	-1.1496	Down	3.89478e-136	2.00841e-134	gi|512933761|ref|XP_004932871.1|/0/PREDICTED: laminin subunit alpha-like [Bombyx mori]
BGIBMGA002021	2229	51.16	3.37	0.0658718	-3.9242	Down	1.30403e-96	5.34392e-95	gi|512933513|ref|XP_004932809.1|/0/PREDICTED: CUB and sushi domain-containing protein 3-like [Bombyx mori]
BGIBMGA002042	375	31.3	2.91	0.0929712	-3.42707	Down	2.31424e-09	1.66711e-08	-
BGIBMGA002044	960	53.11	0.27	0.00508379	-7.61988	Down	1.90655e-57	5.37481e-56	gi|512933433|ref|XP_004932790.1|/3.15717e-115/PREDICTED: putative golgin subfamily A member 6-like protein 6-like [Bombyx mori]
BGIBMGA002085	1497	19.24	1.01	0.0524948	-4.25168	Down	1.16886e-26	1.76627e-25	gi|512933429|ref|XP_004932789.1|/0/PREDICTED: probable cytochrome P450 303a1-like [Bombyx mori]
BGIBMGA002099	1143	23.96	5.78	0.241235	-2.05149	Down	7.123e-13	6.50585e-12	gi|512933479|ref|XP_004932801.1|/0/PREDICTED: uncharacterized protein LOC101745262 [Bombyx mori]
BGIBMGA002107	2364	18	8.99	0.499444	-1.0016	Down	1.30981e-07	8.20355e-07	gi|512933509|ref|XP_004932808.1|/0/PREDICTED: flocculation protein FLO11-like [Bombyx mori]
BGIBMGA002114	4737	68.61	29.49	0.429821	-1.21819	Down	3.10212e-66	1.0024e-64	gi|512933533|ref|XP_004932814.1|/0/PREDICTED: laminin subunit gamma-1-like [Bombyx mori]
BGIBMGA002120	1533	18.43	7.24	0.392838	-1.34799	Down	5.76678e-08	3.72493e-07	gi|512933773|ref|XP_004932874.1|/0/PREDICTED: LOW QUALITY PROTEIN: calpain-C-like [Bombyx mori]
BGIBMGA002138	3276	21.78	6.46	0.296602	-1.7534	Down	4.85342e-26	7.17634e-25	gi|512933623|ref|XP_004932837.1|/0/PREDICTED: sushi, von Willebrand factor type A, EGF and pentraxin domain-containing protein 1-like [Bombyx mori]
BGIBMGA002162	2703	10.84	0.65	0.0599631	-4.05978	Down	1.33873e-26	2.01804e-25	gi|512898774|ref|XP_004924479.1|/0/PREDICTED: protocadherin-16-like [Bombyx mori]
BGIBMGA002163	1137	40.72	1.12	0.0275049	-5.18417	Down	1.15782e-46	2.72938e-45	gi|512898718|ref|XP_004924465.1|/0/PREDICTED: uncharacterized protein LOC101737575 [Bombyx mori]
BGIBMGA002168	1383	80.15	0.01	0.000124766	-12.9685	Down	7.26246e-130	3.60965e-128	gi|512898706|ref|XP_004924462.1|/0/PREDICTED: transcription factor Ken 1-like [Bombyx mori]
BGIBMGA002211	663	73.61	31.02	0.42141	-1.2467	Down	3.82184e-11	3.13447e-10	gi|112982796|ref|NP_001037546.1|/4.80726e-101/glutathione S-transferase delta 3 [Bombyx mori]
BGIBMGA002216	897	163.28	67.77	0.415054	-1.26863	Down	1.10297e-31	1.91988e-30	gi|512909109|ref|XP_004926842.1|/1.81286e-138/PREDICTED: nucleoporin nup211-like isoform X2 [Bombyx mori]
BGIBMGA002219	438	39.59	10.41	0.262945	-1.92717	Down	1.04364e-07	6.5798e-07	gi|114052112|ref|NP_001040218.1|/4.47752e-79/trafficking protein particle complex 1 [Bombyx mori]
BGIBMGA002286	3354	15.19	5.12	0.337064	-1.56891	Down	1.86598e-16	2.02751e-15	gi|512888330|ref|XP_004922070.1|/0/PREDICTED: uncharacterized protein LOC101737006 [Bombyx mori]
BGIBMGA002295	813	78.18	29.15	0.372858	-1.4233	Down	4.27042e-17	4.74423e-16	gi|512888352|ref|XP_004922073.1|/8.2645e-153/PREDICTED: methenyltetrahydrofolate synthase domain-containing protein-like [Bombyx mori]
BGIBMGA002296	600	80.89	36.23	0.447892	-1.15878	Down	5.60172e-10	4.2144e-09	gi|512888352|ref|XP_004922073.1|/8.51612e-61/PREDICTED: methenyltetrahydrofolate synthase domain-containing protein-like [Bombyx mori]
BGIBMGA002311	4416	17.26	4.89	0.283314	-1.81953	Down	3.60488e-29	5.89353e-28	gi|512888432|ref|XP_004922086.1|/0/PREDICTED: uncharacterized protein LOC101739289 [Bombyx mori]
BGIBMGA002312	831	19.69	1.55	0.0787202	-3.66712	Down	6.15988e-14	5.96515e-13	gi|512888679|ref|XP_004922125.1|/1.69297e-132/PREDICTED: uncharacterized protein LOC101745646 [Bombyx mori]
BGIBMGA002313	717	28.04	0.01	0.000356633	-11.4533	Down	1.38494e-23	1.91295e-22	gi|512888679|ref|XP_004922125.1|/1.01385e-89/PREDICTED: uncharacterized protein LOC101745646 [Bombyx mori]
BGIBMGA002324	1746	9.77	2.45	0.250768	-1.99558	Down	2.35342e-08	1.56255e-07	gi|512888701|ref|XP_004922129.1|/0/PREDICTED: sodium-coupled monocarboxylate transporter 1-like [Bombyx mori]
BGIBMGA002342	339	35.02	6.5	0.185608	-2.42967	Down	5.57864e-07	3.249e-06	gi|512888562|ref|XP_004922106.1|/1.0245e-38/PREDICTED: protein TRC8 homolog [Bombyx mori]
BGIBMGA002355	906	78.36	27.45	0.350306	-1.51331	Down	1.10489e-20	1.38542e-19	gi|512908727|ref|XP_004926752.1|/4.98243e-168/PREDICTED: probable bifunctional methylenetetrahydrofolate dehydrogenase/cyclohydrolase 2-like isoform X2 [Bombyx mori]
BGIBMGA002386	1002	4.67	0.01	0.00214133	-8.86728	Down	3.89444e-06	2.08107e-05	gi|290563356|ref|NP_001166791.1|/6.79394e-31/cuticular protein glycine-rich 11 precursor [Bombyx mori]
BGIBMGA002412	6312	27.51	6.79	0.246819	-2.01847	Down	5.45494e-74	1.94554e-72	gi|512927086|ref|XP_004931246.1|/0/PREDICTED: uncharacterized protein LOC101747225 [Bombyx mori]
BGIBMGA002423	387	183.31	89.08	0.485953	-1.04111	Down	1.72033e-11	1.44247e-10	gi|512926682|ref|XP_004931147.1|/4.11967e-56/PREDICTED: CDGSH iron-sulfur domain-containing protein 2 homolog isoform X1 [Bombyx mori]
BGIBMGA002433	2007	7	2.62	0.374286	-1.41779	Down	7.25114e-05	0.000323039	gi|512927026|ref|XP_004931231.1|/0/PREDICTED: dentin sialophosphoprotein-like [Bombyx mori]
BGIBMGA002446	699	10.7	1.92	0.179439	-2.47843	Down	4.86972e-05	0.000222966	gi|512926502|ref|XP_004931101.1|/9.62033e-66/PREDICTED: ras-related and estrogen-regulated growth inhibitor-like protein-like [Bombyx mori]
BGIBMGA002448	888	12.22	1.4	0.114566	-3.12575	Down	4.3874e-09	3.09923e-08	gi|512926495|ref|XP_004931100.1|/5.46964e-63/PREDICTED: ras-related and estrogen-regulated growth inhibitor-like protein-like [Bombyx mori]
BGIBMGA002483	4845	13.4	6.4	0.477612	-1.06609	Down	5.37062e-12	4.64803e-11	gi|512926651|ref|XP_004931139.1|/0/PREDICTED: uncharacterized protein LOC101744043 [Bombyx mori]
BGIBMGA002489	423	44.55	5.73	0.12862	-2.95882	Down	8.90302e-13	8.03675e-12	gi|512926674|ref|XP_004931145.1|/1.08249e-72/PREDICTED: uncharacterized protein LOC101744907 isoform X1 [Bombyx mori]
BGIBMGA002499	3741	26.13	11.16	0.427095	-1.22737	Down	2.95108e-21	3.7536e-20	gi|91077584|ref|XP_973097.1|/0/PREDICTED: disintegrin and metalloproteinase domain-containing protein 10 [Tribolium castaneum]
BGIBMGA002513	696	5.63	0.01	0.0017762	-9.13699	Down	3.48504e-05	0.000163498	gi|512927108|ref|XP_004931252.1|/3.56842e-113/PREDICTED: uncharacterized protein LOC101736774 [Bombyx mori]
BGIBMGA002514	1881	2.16	0.01	0.00462963	-7.75489	Down	1.67862e-05	8.27346e-05	gi|357604998|gb|EHJ64413.1|/7.9449e-118/hypothetical protein KGM_21161 [Danaus plexippus]
BGIBMGA002524	1371	67.56	26.93	0.398609	-1.32696	Down	2.66466e-22	3.52704e-21	gi|512927119|ref|XP_004931255.1|/0/PREDICTED: alkylglycerol monooxygenase-like [Bombyx mori]
BGIBMGA002542	1350	88.22	40.28	0.456586	-1.13104	Down	2.92358e-22	3.86562e-21	gi|112983501|ref|NP_001036885.1|/0/alpha-tubulin [Bombyx mori]
BGIBMGA002564	792	10761.7	833.04	0.0774076	-3.69138	Down	0	0	gi|512931923|ref|XP_004932419.1|/3.85007e-107/PREDICTED: cell wall protein AWA1-like [Bombyx mori]
BGIBMGA002565	747	1548.62	197.03	0.127229	-2.9745	Down	0	0	gi|512931904|ref|XP_004932415.1|/3.89786e-95/PREDICTED: uncharacterized protein LOC101746215 isoform X1 [Bombyx mori]
BGIBMGA002573	2061	10.72	3.1	0.289179	-1.78996	Down	3.24966e-09	2.31803e-08	gi|512931852|ref|XP_004932402.1|/0/PREDICTED: probable peroxisomal acyl-coenzyme A oxidase 1-like [Bombyx mori]
BGIBMGA002584	327	66.54	30.46	0.45777	-1.12731	Down	8.08096e-05	0.000356415	-
BGIBMGA002600	753	122.45	39.14	0.319641	-1.64548	Down	2.1767e-29	3.57754e-28	gi|512931745|ref|XP_004932378.1|/1.63688e-40/PREDICTED: nucleoporin-like protein 2-like [Bombyx mori]
BGIBMGA002603	246	956.18	406.82	0.425464	-1.23289	Down	1.18893e-42	2.62754e-41	gi|512931731|ref|XP_004932375.1|/4.59968e-39/PREDICTED: uncharacterized protein LOC101740300 [Bombyx mori]
BGIBMGA002611	2580	30.34	15.1	0.497693	-1.00667	Down	6.09268e-13	5.58127e-12	gi|512931656|ref|XP_004932357.1|/0/PREDICTED: lysine-specific demethylase 6A-like [Bombyx mori]
BGIBMGA002624	3159	117.55	0.63	0.00535942	-7.54371	Down	0	0	gi|512931990|ref|XP_004932435.1|/1.19751e-143/PREDICTED: uncharacterized protein LOC101737971 [Bombyx mori]
BGIBMGA002664	594	653.15	99.27	0.151987	-2.71798	Down	3.7742e-220	2.86561e-218	gi|223671103|tpd|FAA00503.1|/2.14014e-117/TPA: putative cuticle protein [Bombyx mori]
BGIBMGA002668	624	208.41	1.67	0.00801305	-6.96343	Down	3.67672e-139	1.9363e-137	gi|512931608|ref|XP_004932345.1|/2.13937e-89/PREDICTED: uncharacterized protein LOC101736422 [Bombyx mori]
BGIBMGA002680	1086	30.82	13.83	0.448735	-1.15607	Down	1.91514e-07	1.17568e-06	gi|512931684|ref|XP_004932364.1|/0/PREDICTED: microspherule protein 1-like isoform X2 [Bombyx mori]
BGIBMGA002693	2250	12.22	4.89	0.400164	-1.32134	Down	1.24497e-07	7.80532e-07	gi|357601730|gb|EHJ63136.1|/0/hypothetical protein KGM_12763 [Danaus plexippus]
BGIBMGA002715	1410	7934.65	878.9	0.110767	-3.1744	Down	0	0	gi|512931840|ref|XP_004932399.1|/0/PREDICTED: mucin-21-like [Bombyx mori]
BGIBMGA002716	2010	41.27	14.51	0.351587	-1.50805	Down	2.27178e-24	3.20588e-23	gi|512931860|ref|XP_004932404.1|/0/PREDICTED: probable peroxisomal acyl-coenzyme A oxidase 1-like [Bombyx mori]
BGIBMGA002721	747	35.81	16.62	0.464116	-1.10744	Down	8.177e-06	4.21485e-05	gi|112983202|ref|NP_001037019.1|/2.76119e-133/putative deoxynucleoside kinase [Bombyx mori]
BGIBMGA002725	756	1001.7	161.4	0.161126	-2.63374	Down	0	0	gi|512931919|ref|XP_004932418.1|/2.45016e-60/PREDICTED: uncharacterized protein LOC101746734 [Bombyx mori]
BGIBMGA002739	645	112.24	7.28	0.064861	-3.9465	Down	1.67948e-59	4.87917e-58	gi|512908751|ref|XP_004926758.1|/5.72131e-112/PREDICTED: attacin-like [Bombyx mori]
BGIBMGA002747	645	75.49	0.01	0.000132468	-12.8821	Down	1.25516e-55	3.42911e-54	gi|112983296|ref|NP_001037006.1|/7.47226e-112/attacin precursor [Bombyx mori]
BGIBMGA002748	4569	3.8	1.52	0.4	-1.32193	Down	2.4738e-05	0.000118712	gi|512908767|ref|XP_004926762.1|/0/PREDICTED: LOW QUALITY PROTEIN: cadherin-89D-like [Bombyx mori]
BGIBMGA002760	378	114.01	45.35	0.397772	-1.32999	Down	1.67757e-10	1.30823e-09	gi|512910665|ref|XP_004927226.1|/2.06509e-47/PREDICTED: ubiquitin carboxyl-terminal hydrolase 14-like [Bombyx mori]
BGIBMGA002792	648	32.94	10.46	0.317547	-1.65496	Down	6.87692e-08	4.4075e-07	gi|357614691|gb|EHJ69216.1|/3.31902e-75/hypothetical protein KGM_02327 [Danaus plexippus]
BGIBMGA002793	1542	8.63	3.11	0.360371	-1.47245	Down	7.21024e-05	0.000321912	gi|219943195|gb|ACL54851.1|/0/endoplasmic reticulum oxidoreduction 1-like protein [Bombyx mori]
BGIBMGA002808	1017	11.36	3.76	0.330986	-1.59516	Down	0.000102331	0.000444678	gi|512885493|ref|XP_004921604.1|/6.75493e-111/PREDICTED: cytoplasmic tRNA 2-thiolation protein 1-like [Bombyx mori]
BGIBMGA002829	531	50.37	21.39	0.424658	-1.23563	Down	1.45159e-06	8.15846e-06	gi|512885313|ref|XP_004921574.1|/1.80838e-89/PREDICTED: 39S ribosomal protein L21, mitochondrial-like [Bombyx mori]
BGIBMGA002847	2397	46.74	10.74	0.229782	-2.12166	Down	5.8609e-51	1.49556e-49	gi|512885205|ref|XP_004921556.1|/0/PREDICTED: zonadhesin-like [Bombyx mori]
BGIBMGA002848	288	932.6	27.36	0.0293373	-5.09112	Down	1.48748e-236	1.20321e-234	gi|512885193|ref|XP_004921554.1|/5.45885e-40/PREDICTED: uncharacterized protein LOC101745456 isoform X1 [Bombyx mori]
BGIBMGA002849	3117	20.32	3.12	0.153543	-2.70328	Down	5.17996e-39	1.06314e-37	gi|512885794|ref|XP_004921655.1|/0/PREDICTED: flocculation protein FLO11-like, partial [Bombyx mori]
BGIBMGA002851	1770	88.42	23.71	0.268152	-1.89888	Down	8.09504e-61	2.4025e-59	gi|512885183|ref|XP_004921552.1|/0/PREDICTED: probable G-protein coupled receptor Mth-like 1-like [Bombyx mori]
BGIBMGA002861	1812	5.08	1.11	0.218504	-2.19427	Down	1.48557e-05	7.36595e-05	gi|357622581|gb|EHJ74008.1|/2.41782e-156/hypothetical protein KGM_13512 [Danaus plexippus]
BGIBMGA002913	612	49.27	19.66	0.399026	-1.32545	Down	5.59664e-08	3.6207e-07	gi|512885560|ref|XP_004921614.1|/1.37509e-101/PREDICTED: ADP-ribosylation factor-related protein 1-like isoform X1 [Bombyx mori]
BGIBMGA002917	597	44.45	19.75	0.444319	-1.17033	Down	3.95672e-06	2.11162e-05	gi|512885614|ref|XP_004921623.1|/3.99626e-87/PREDICTED: protein lin-7 homolog C-like [Bombyx mori]
BGIBMGA002934	324	89.34	15.39	0.172263	-2.53731	Down	7.9834e-16	8.45912e-15	gi|512886084|ref|XP_004921702.1|/1.03957e-30/PREDICTED: fungus-induced protein 1-like [Bombyx mori]
BGIBMGA002942	813	13.31	3.49	0.262209	-1.93121	Down	1.85817e-05	9.08604e-05	gi|512885765|ref|XP_004921650.1|/3.04889e-139/PREDICTED: 15-hydroxyprostaglandin dehydrogenase [NAD(+)]-like [Bombyx mori]
BGIBMGA002946	4188	22.17	5.28	0.23816	-2.07	Down	1.63649e-41	3.5223e-40	gi|512926479|ref|XP_004931096.1|/0/PREDICTED: LOW QUALITY PROTEIN: homeotic protein spalt-major-like [Bombyx mori]
BGIBMGA002953	1485	123.38	44.18	0.358081	-1.48164	Down	4.40438e-50	1.11015e-48	gi|512926172|ref|XP_004931019.1|/0/PREDICTED: probable 26S proteasome non-ATPase regulatory subunit 3-like [Bombyx mori]
BGIBMGA002958	1503	131.09	0.01	7.62835e-05	-13.6783	Down	9.42032e-231	7.47345e-229	gi|512926160|ref|XP_004931016.1|/0/PREDICTED: alpha-methyldopa hypersensitive protein-like [Bombyx mori]
BGIBMGA002963	4479	40.99	19.08	0.465479	-1.10321	Down	9.28724e-33	1.66578e-31	gi|385298713|ref|NP_001245291.1|/0/chitin synthase A [Bombyx mori]
BGIBMGA002966	1353	13.49	4.3	0.318755	-1.64948	Down	4.40722e-07	2.60104e-06	gi|512926105|ref|XP_004931002.1|/0/PREDICTED: uncharacterized protein LOC101744041 [Bombyx mori]
BGIBMGA002974	1311	14.56	4.83	0.331731	-1.59192	Down	4.80438e-07	2.82197e-06	gi|512926431|ref|XP_004931084.1|/0/PREDICTED: conserved oligomeric Golgi complex subunit 6-like [Bombyx mori]
BGIBMGA002987	519	57.66	23.96	0.415539	-1.26694	Down	2.04734e-07	1.25002e-06	gi|512926008|ref|XP_004930977.1|/2.64653e-87/PREDICTED: LOW QUALITY PROTEIN: ER membrane protein complex subunit 4-like [Bombyx mori]
BGIBMGA003002	6054	12.65	4.87	0.38498	-1.37714	Down	4.22214e-20	5.2201e-19	gi|512926387|ref|XP_004931073.1|/0/PREDICTED: serine/arginine repetitive matrix protein 1-like [Bombyx mori]
BGIBMGA003009	852	234.37	101.98	0.435124	-1.2005	Down	4.30572e-39	8.85176e-38	gi|114053073|ref|NP_001040536.1|/1.30614e-159/proteasome subunit beta 7 [Bombyx mori]
BGIBMGA003011	2142	22.92	10.4	0.453752	-1.14002	Down	3.08116e-10	2.35822e-09	gi|512925850|ref|XP_004930939.1|/0/PREDICTED: ral guanine nucleotide dissociation stimulator-like isoform X1 [Bombyx mori]
BGIBMGA003028	750	221.79	83.45	0.376257	-1.41021	Down	1.7722e-41	3.80117e-40	gi|114052034|ref|NP_001040204.1|/5.10021e-119/proteasome beta-subunit [Bombyx mori]
BGIBMGA003029	2433	7.3	2.77	0.379452	-1.39801	Down	9.33286e-06	4.75714e-05	gi|512925751|ref|XP_004930915.1|/0/PREDICTED: protein FAN-like [Bombyx mori]
BGIBMGA003032	906	59.76	24.62	0.411981	-1.27935	Down	7.98162e-13	7.25261e-12	gi|512925731|ref|XP_004930910.1|/6.50726e-168/PREDICTED: alpha-tocopherol transfer protein-like isoform X3 [Bombyx mori]
BGIBMGA003096	1149	2.86	0.01	0.0034965	-8.15987	Down	0.000150217	0.00063385	gi|290560928|ref|NP_001166695.1|/2.45481e-123/cuticular protein RR-2 motif 62 precursor [Bombyx mori]
BGIBMGA003113	1473	15.51	7.2	0.464217	-1.10713	Down	3.03956e-05	0.000143798	gi|512925642|ref|XP_004930889.1|/0/PREDICTED: suppressor of hairless protein-like [Bombyx mori]
BGIBMGA003119	1473	18.83	9.25	0.491237	-1.02551	Down	1.58357e-05	7.82055e-05	gi|357627421|gb|EHJ77116.1|/7.59069e-110/putative villin [Danaus plexippus]
BGIBMGA003121	966	47.06	21.44	0.455589	-1.1342	Down	2.39194e-09	1.71909e-08	gi|512926319|ref|XP_004931056.1|/1.16132e-149/PREDICTED: TATA box-binding protein-like protein 1-like [Bombyx mori]
BGIBMGA003122	2529	21.71	0.01	0.000460617	-11.0841	Down	1.8357e-65	5.82529e-64	gi|357625849|gb|EHJ76140.1|/0/hypothetical protein KGM_00882 [Danaus plexippus]
BGIBMGA003149	192	212.54	9.47	0.0445563	-4.48823	Down	2.81834e-32	5.00427e-31	gi|512925843|ref|XP_004930938.1|/5.10791e-30/PREDICTED: uncharacterized protein LOC101746777 [Bombyx mori]
BGIBMGA003151	2061	109.25	35.62	0.326041	-1.61687	Down	9.58774e-70	3.19833e-68	gi|512926359|ref|XP_004931066.1|/0/PREDICTED: LOW QUALITY PROTEIN: DNA topoisomerase 1-like [Bombyx mori]
BGIBMGA003152	1557	32.96	5.83	0.176881	-2.49915	Down	5.3632e-29	8.71063e-28	gi|512925858|ref|XP_004930941.1|/0/PREDICTED: protein O-mannosyltransferase 1-like [Bombyx mori]
BGIBMGA003159	3405	6.69	1.83	0.273543	-1.87016	Down	4.85082e-10	3.6673e-09	gi|512926375|ref|XP_004931070.1|/0/PREDICTED: uncharacterized protein LOC101741592 [Bombyx mori]
BGIBMGA003166	789	29.94	11.12	0.371409	-1.42892	Down	2.98888e-07	1.79304e-06	gi|512925936|ref|XP_004930959.1|/3.64884e-150/PREDICTED: general transcription factor IIF subunit 2-like [Bombyx mori]
BGIBMGA003167	1155	14.7	2.2	0.14966	-2.74024	Down	2.09014e-11	1.7431e-10	gi|512925944|ref|XP_004930961.1|/0/PREDICTED: uncharacterized protein LOC101738011 [Bombyx mori]
BGIBMGA003184	780	38.86	17.87	0.459856	-1.12075	Down	1.5794e-06	8.83663e-06	gi|512926411|ref|XP_004931079.1|/4.00343e-93/PREDICTED: LOW QUALITY PROTEIN: protein Mo25-like [Bombyx mori]
BGIBMGA003188	2157	9.5	3.02	0.317895	-1.65338	Down	6.87692e-08	4.40294e-07	gi|512926419|ref|XP_004931081.1|/0/PREDICTED: uncharacterized protein MAL13P1.304-like [Bombyx mori]
BGIBMGA003211	1368	19.12	8.5	0.444561	-1.16955	Down	3.18454e-06	1.72405e-05	gi|512926202|ref|XP_004931026.1|/0/PREDICTED: geranylgeranyl transferase type-2 subunit alpha-like [Bombyx mori]
BGIBMGA003212	1149	145.14	58.18	0.400854	-1.31885	Down	2.59094e-38	5.26527e-37	gi|512926210|ref|XP_004931028.1|/0/PREDICTED: 26S proteasome non-ATPase regulatory subunit 6-like [Bombyx mori]
BGIBMGA003223	2700	34.05	13.96	0.409985	-1.28636	Down	1.88187e-21	2.43365e-20	gi|512901012|ref|XP_004925031.1|/0/PREDICTED: uncharacterized protein LOC101746182 [Bombyx mori]
BGIBMGA003229	2358	47.41	6.89	0.145328	-2.78262	Down	1.9745e-69	6.53381e-68	gi|153791820|ref|NP_001093298.1|/0/3-hydroxy-3-methylglutaryl-CoA reductase precursor [Bombyx mori]
BGIBMGA003262	432	15.41	0.62	0.0402336	-4.63545	Down	6.53606e-07	3.78346e-06	-
BGIBMGA003270	804	736.36	8.98	0.0121951	-6.35755	Down	0	0	gi|512900875|ref|XP_004924998.1|/1.68859e-142/PREDICTED: uncharacterized protein LOC101740538 [Bombyx mori]
BGIBMGA003274	876	163.57	1.17	0.0071529	-7.12726	Down	9.9119e-157	5.65298e-155	gi|389608285|dbj|BAM17754.1|/3.99052e-26/similar to CG12017 [Papilio xuthus]
BGIBMGA003333	1086	246.05	14.07	0.0571835	-4.12826	Down	1.25503e-228	9.89315e-227	gi|512892815|ref|XP_004923025.1|/0/PREDICTED: uncharacterized protein LOC101746276 [Bombyx mori]
BGIBMGA003336	1185	25.63	12	0.468201	-1.0948	Down	2.00542e-06	1.10849e-05	gi|512892799|ref|XP_004923021.1|/0/PREDICTED: mRNA cap guanine-N7 methyltransferase-like isoform X1 [Bombyx mori]
BGIBMGA003338	345	161.38	61.35	0.380159	-1.39533	Down	6.39952e-14	6.18754e-13	gi|153792367|ref|NP_001093268.1|/5.74861e-58/mitochondrial 28S ribosomal protein S14 [Bombyx mori]
BGIBMGA003345	795	252.67	12.97	0.0513318	-4.284	Down	1.502e-174	9.20235e-173	gi|112983410|ref|NP_001036986.1|/1.41822e-125/juvenile hormone binding protein brP-1649 precursor [Bombyx mori]
BGIBMGA003349	1722	5.03	1.31	0.260437	-1.94099	Down	0.000106999	0.00046285	gi|209571462|ref|NP_001129364.1|/0/serine protease inhibitor 34 precursor [Bombyx mori]
BGIBMGA003364	582	45.18	4.06	0.0898628	-3.47613	Down	2.23742e-20	2.77736e-19	gi|512892632|ref|XP_004922979.1|/1.54056e-64/PREDICTED: retinol dehydrogenase 13-like isoform X1 [Bombyx mori]
BGIBMGA003370	1329	3.9	0.01	0.0025641	-8.60733	Down	9.03514e-07	5.16484e-06	gi|512892987|ref|XP_004923069.1|/2.2124e-73/PREDICTED: leucine-rich repeat extensin-like protein 3-like [Bombyx mori]
BGIBMGA003398	441	119.86	52.28	0.436176	-1.19702	Down	5.19484e-11	4.21306e-10	gi|112983378|ref|NP_001037630.1|/9.61328e-82/mago nashi [Bombyx mori]
BGIBMGA003400	285	35.15	6.92	0.196871	-2.34468	Down	9.00214e-06	4.60564e-05	gi|357608364|gb|EHJ65955.1|/2.47334e-16/putative pumilio [Danaus plexippus]
BGIBMGA003401	1500	128.82	53.14	0.412514	-1.27749	Down	2.26366e-42	4.97603e-41	gi|512893044|ref|XP_004923083.1|/0/PREDICTED: maternal protein pumilio [Bombyx mori]
BGIBMGA003454	4767	8.07	3.64	0.451053	-1.14863	Down	1.79806e-08	1.20742e-07	gi|512922900|ref|XP_004930229.1|/0/PREDICTED: myosin-IIIa-like [Bombyx mori]
BGIBMGA003461	1983	307.9	18.34	0.0595648	-4.0694	Down	0	0	gi|512922852|ref|XP_004930216.1|/2.21274e-158/PREDICTED: transmembrane protease serine 9-like [Bombyx mori]
BGIBMGA003485	1773	26.42	3.12	0.118092	-3.08201	Down	5.25902e-33	9.51544e-32	gi|512922686|ref|XP_004930177.1|/0/PREDICTED: uncharacterized protein LOC101744953 [Bombyx mori]
BGIBMGA003486	2673	38.63	4.57	0.118302	-3.07946	Down	2.8696e-71	9.78352e-70	gi|512922686|ref|XP_004930177.1|/0/PREDICTED: uncharacterized protein LOC101744953 [Bombyx mori]
BGIBMGA003495	1065	16.76	5.74	0.342482	-1.5459	Down	2.12086e-06	1.16917e-05	gi|512922612|ref|XP_004930158.1|/8.52152e-152/PREDICTED: protein naked cuticle homolog [Bombyx mori]
BGIBMGA003505	2655	11.04	5.36	0.485507	-1.04244	Down	5.98886e-06	3.12867e-05	gi|512922567|ref|XP_004930148.1|/0/PREDICTED: uncharacterized protein LOC101740740 [Bombyx mori]
BGIBMGA003506	3285	8.25	3.79	0.459394	-1.1222	Down	3.76678e-06	2.01895e-05	gi|512922563|ref|XP_004930147.1|/0/PREDICTED: uncharacterized protein LOC101740603 [Bombyx mori]
BGIBMGA003510	1554	172.47	0.49	0.00284107	-8.45935	Down	1.6e-306	1.72188e-304	gi|357618009|gb|EHJ71105.1|/0/hypothetical protein KGM_08135 [Danaus plexippus]
BGIBMGA003541	1503	14.1	4.87	0.34539	-1.5337	Down	2.28624e-07	1.38903e-06	gi|357612321|gb|EHJ67915.1|/7.45101e-137/hypothetical protein KGM_18541 [Danaus plexippus]
BGIBMGA003545	1026	20.9	10.2	0.488038	-1.03493	Down	0.000143127	0.000606622	gi|512922207|ref|XP_004930064.1|/1.22947e-168/PREDICTED: proteasomal ATPase-associated factor 1-like [Bombyx mori]
BGIBMGA003562	357	143.78	64.43	0.448115	-1.15806	Down	4.52522e-10	3.43584e-09	gi|153792038|ref|NP_001093287.1|/4.50966e-55/NADH dehydrogenase 1 alpha subcomplex subunit 5 [Bombyx mori]
BGIBMGA003585	648	52.01	2.41	0.0463372	-4.43168	Down	8.59902e-31	1.45783e-29	gi|379698881|ref|NP_001243913.1|/4.4238e-120/TNFSF5 [Bombyx mori]
BGIBMGA003625	696	35.37	17.53	0.495618	-1.0127	Down	7.28796e-05	0.000324329	gi|512922075|ref|XP_004930030.1|/1.62047e-73/PREDICTED: uncharacterized protein LOC101737074 [Bombyx mori]
BGIBMGA003629	1848	10.98	5.01	0.456284	-1.132	Down	4.01356e-05	0.000186176	gi|512922124|ref|XP_004930043.1|/0/PREDICTED: solute carrier family 12 member 6-like [Bombyx mori]
BGIBMGA003630	1443	20.74	10.32	0.497589	-1.00697	Down	1.00719e-05	5.1191e-05	gi|512922124|ref|XP_004930043.1|/0/PREDICTED: solute carrier family 12 member 6-like [Bombyx mori]
BGIBMGA003634	1611	23.91	10.47	0.437892	-1.19135	Down	8.51124e-09	5.88136e-08	gi|512922155|ref|XP_004930051.1|/5.54026e-109/PREDICTED: E3 ubiquitin-protein ligase Topors-like isoform X1 [Bombyx mori]
BGIBMGA003644	1527	27.58	9.58	0.347353	-1.52552	Down	3.3581e-13	3.11777e-12	gi|512922211|ref|XP_004930065.1|/0/PREDICTED: sorting nexin-17-like [Bombyx mori]
BGIBMGA003645	1260	694.13	334.3	0.48161	-1.05406	Down	5.22018e-136	2.6807e-134	gi|512922219|ref|XP_004930067.1|/0/PREDICTED: lipoyltransferase 1, mitochondrial-like isoform X1 [Bombyx mori]
BGIBMGA003661	837	646.41	37.81	0.0584923	-4.09561	Down	0	0	gi|512922326|ref|XP_004930093.1|/4.73081e-90/PREDICTED: vegetative cell wall protein gp1-like [Bombyx mori]
BGIBMGA003664	1002	24.16	0.76	0.031457	-4.99048	Down	2.09712e-24	2.96617e-23	gi|512923187|ref|XP_004930292.1|/0/PREDICTED: pancreatic lipase-related protein 2-like [Bombyx mori]
BGIBMGA003667	2988	64.16	28.52	0.444514	-1.1697	Down	3.2692e-37	6.47354e-36	gi|512922398|ref|XP_004930110.1|/0/PREDICTED: solute carrier organic anion transporter family member 5A1-like [Bombyx mori]
BGIBMGA003676	2259	26.49	3.77	0.142318	-2.81281	Down	2.46068e-38	5.00878e-37	gi|512922456|ref|XP_004930123.1|/0/PREDICTED: uncharacterized protein LOC101737216 [Bombyx mori]
BGIBMGA003679	3981	69.79	2.56	0.0366815	-4.7688	Down	3.16624e-267	2.75953e-265	gi|357618025|gb|EHJ71121.1|/0/serine protease P54 [Danaus plexippus]
BGIBMGA003683	1251	76.85	27.76	0.361223	-1.46904	Down	1.2832e-26	1.93669e-25	gi|433338907|dbj|BAM73809.1|/0/cytochrome P450 [Bombyx mori]
BGIBMGA003697	2034	37.84	18.73	0.494979	-1.01456	Down	7.66156e-13	6.98743e-12	gi|512922592|ref|XP_004930153.1|/0/PREDICTED: semaphorin-1A-like [Bombyx mori]
BGIBMGA003714	1254	16.99	5.46	0.321366	-1.63771	Down	5.7859e-08	3.73144e-07	gi|512923276|ref|XP_004930315.1|/1.45979e-172/PREDICTED: neurabin-2-like [Bombyx mori]
BGIBMGA003718	1137	413.42	172.63	0.417566	-1.25992	Down	1.23211e-97	5.11699e-96	gi|512922710|ref|XP_004930183.1|/0/PREDICTED: translocating chain-associated membrane protein 1-like isoform X1 [Bombyx mori]
BGIBMGA003719	336	1587.99	36.93	0.0232558	-5.42626	Down	0	0	gi|512922726|ref|XP_004930187.1|/2.88092e-49/PREDICTED: uncharacterized protein LOC101746063 isoform X2 [Bombyx mori]
BGIBMGA003720	1689	41.24	8.79	0.213143	-2.23011	Down	4.27732e-34	7.97231e-33	gi|512922738|ref|XP_004930190.1|/0/PREDICTED: sphingomyelin phosphodiesterase-like [Bombyx mori]
BGIBMGA003754	549	63.08	26.88	0.426126	-1.23065	Down	4.35674e-08	2.84533e-07	-
BGIBMGA003766	2745	25.85	9.45	0.365571	-1.45178	Down	5.0962e-20	6.26944e-19	gi|512905026|ref|XP_004925842.1|/0/PREDICTED: protein abrupt-like [Bombyx mori]
BGIBMGA003773	1041	65.98	0.01	0.000151561	-12.6878	Down	4.67824e-80	1.74918e-78	gi|512937967|ref|XP_004933892.1|/4.16736e-71/PREDICTED: putative uncharacterized protein DDB_G0271606-like, partial [Bombyx mori]
BGIBMGA003789	1182	18.98	7.73	0.407271	-1.29594	Down	3.07784e-06	1.66775e-05	gi|512904978|ref|XP_004925830.1|/0/PREDICTED: cytoplasmic protein NCK1-like [Bombyx mori]
BGIBMGA003799	654	20.6	7.57	0.367476	-1.44428	Down	0.000109515	0.000472578	gi|512905049|ref|XP_004925848.1|/2.57658e-59/PREDICTED: gamma-glutamyltransferase 7-like [Bombyx mori]
BGIBMGA003807	651	30.19	9.61	0.318317	-1.65146	Down	2.37078e-07	1.43898e-06	gi|512907693|ref|XP_004926506.1|/1.60348e-93/PREDICTED: uncharacterized protein LOC101737059 [Bombyx mori]
BGIBMGA003873	447	40.01	8.39	0.209698	-2.25362	Down	2.18376e-09	1.57587e-08	gi|512900596|ref|XP_004924930.1|/2.48664e-08/PREDICTED: hepatic leukemia factor-like isoform X2 [Bombyx mori]
BGIBMGA003874	858	164.57	76.38	0.464119	-1.10743	Down	6.4761e-25	9.30874e-24	gi|512900604|ref|XP_004924932.1|/7.11832e-113/PREDICTED: hepatic leukemia factor-like isoform X4 [Bombyx mori]
BGIBMGA003920	1032	39.15	4.94	0.126181	-2.98643	Down	2.0212e-27	3.11124e-26	gi|512908403|ref|XP_004926673.1|/0/PREDICTED: inactive pancreatic lipase-related protein 1-like [Bombyx mori]
BGIBMGA003934	747	425.68	203.95	0.479116	-1.06155	Down	3.38408e-50	8.54722e-49	gi|512907328|ref|XP_004926414.1|/1.81063e-92/PREDICTED: uncharacterized protein LOC101746000 [Bombyx mori]
BGIBMGA003940	744	55.07	8	0.14527	-2.78319	Down	1.32947e-25	1.94487e-24	gi|512907313|ref|XP_004926411.1|/9.11055e-129/PREDICTED: 15-hydroxyprostaglandin dehydrogenase [NAD(+)]-like [Bombyx mori]
BGIBMGA003949	1017	15.14	6.27	0.414135	-1.27183	Down	0.000149317	0.000630915	gi|512907301|ref|XP_004926408.1|/7.85086e-168/PREDICTED: uncharacterized protein LOC101745082 isoform X1 [Bombyx mori]
BGIBMGA003957	1596	61.21	9.47	0.154713	-2.69233	Down	2.18392e-58	6.24208e-57	gi|156255212|ref|NP_001095934.1|/0/cytochrome P450 CYP9A22 precursor [Bombyx mori]
BGIBMGA003961	1917	76.15	37.96	0.49849	-1.00436	Down	1.24656e-22	1.66963e-21	gi|512907379|ref|XP_004926427.1|/0/PREDICTED: nuclear protein localization protein 4 homolog [Bombyx mori]
BGIBMGA003973	3324	8.82	0.3	0.0340136	-4.87774	Down	1.26015e-29	2.08497e-28	gi|357618538|gb|EHJ71483.1|/1.09828e-171/hypothetical protein KGM_16353 [Danaus plexippus]
BGIBMGA003984	174	148	64.23	0.433986	-1.20428	Down	1.96264e-05	9.57792e-05	gi|112983322|ref|NP_001037003.1|/9.17879e-11/transitional endoplasmic reticulum ATPase TER94 [Bombyx mori]
BGIBMGA003985	2289	447.62	201.72	0.45065	-1.14992	Down	2.94502e-185	1.89831e-183	gi|112983322|ref|NP_001037003.1|/0/transitional endoplasmic reticulum ATPase TER94 [Bombyx mori]
BGIBMGA004000	1017	512.12	13.05	0.0254823	-5.29436	Down	0	0	gi|114051916|ref|NP_001040191.1|/0/alpha-N-acetylgalactosaminidase precursor [Bombyx mori]
BGIBMGA004001	1371	78.09	12.54	0.160584	-2.6386	Down	3.30182e-62	9.99103e-61	gi|153791703|ref|NP_001093297.1|/0/3-hydroxy-3-methylglutaryl-CoA synthase [Bombyx mori]
BGIBMGA004008	375	45.38	10.17	0.224108	-2.15774	Down	1.815e-08	1.21813e-07	gi|512890007|ref|XP_004922429.1|/6.8602e-59/PREDICTED: uncharacterized protein LOC101739435 [Bombyx mori]
BGIBMGA004013	477	79.4	30.15	0.379723	-1.39698	Down	3.28008e-10	2.50582e-09	gi|512889943|ref|XP_004922412.1|/2.45804e-69/PREDICTED: LOW QUALITY PROTEIN: 28S ribosomal protein S17, mitochondrial-like [Bombyx mori]
BGIBMGA004035	384	1266.06	604.89	0.477774	-1.0656	Down	1.05989e-72	3.68462e-71	gi|112983042|ref|NP_001037066.1|/5.95023e-63/chemosensory protein precursor [Bombyx mori]
BGIBMGA004043	375	221.44	0.01	4.5159e-05	-14.4346	Down	1.58736e-90	6.35765e-89	gi|112984506|ref|NP_001037192.1|/6.00983e-55/chemosensory protein 14 precursor [Bombyx mori]
BGIBMGA004052	303	138.09	23.97	0.173582	-2.52631	Down	5.8309e-22	7.63632e-21	gi|512889786|ref|XP_004922372.1|/3.48819e-47/PREDICTED: ubiquitin-conjugating enzyme E2 R2-like [Bombyx mori]
BGIBMGA004053	207	271.46	35.99	0.132579	-2.91507	Down	1.26794e-31	2.19777e-30	gi|512889786|ref|XP_004922372.1|/3.40395e-10/PREDICTED: ubiquitin-conjugating enzyme E2 R2-like [Bombyx mori]
BGIBMGA004055	1431	15.97	6.53	0.408892	-1.29021	Down	2.48868e-06	1.36222e-05	gi|357609164|gb|EHJ66330.1|/1.37395e-108/prp4 [Danaus plexippus]
BGIBMGA004059	603	1023.12	300.91	0.29411	-1.76557	Down	1.13885e-203	8.10026e-202	gi|114052472|ref|NP_001040479.1|/1.55667e-102/peptidylprolyl isomerase B precursor [Bombyx mori]
BGIBMGA004064	1548	125.43	35.99	0.286933	-1.80121	Down	1.00045e-69	3.32837e-68	gi|114051415|ref|NP_001040315.1|/0/glutamyl-tRNA amidotransferase subunit B [Bombyx mori]
BGIBMGA004114	357	76.85	7.67	0.0998048	-3.32475	Down	1.219e-19	1.48488e-18	gi|512889982|ref|XP_004922422.1|/2.4688e-61/PREDICTED: uncharacterized protein LOC101738428 isoform X2 [Bombyx mori]
BGIBMGA004116	351	703.13	245.42	0.349039	-1.51854	Down	7.46536e-64	2.28691e-62	gi|512889990|ref|XP_004922424.1|/3.71625e-49/PREDICTED: uncharacterized protein LOC101738780 isoform X1 [Bombyx mori]
BGIBMGA004134	831	23.69	10.22	0.431406	-1.21288	Down	3.77556e-05	0.000175994	gi|512890099|ref|XP_004922454.1|/1.85882e-155/PREDICTED: WD repeat-containing protein 91-like isoform X1 [Bombyx mori]
BGIBMGA004145	477	69.77	33.5	0.480149	-1.05845	Down	2.2605e-06	1.24062e-05	gi|512897865|ref|XP_004924257.1|/2.02015e-55/PREDICTED: ran-binding protein 10-like [Bombyx mori]
BGIBMGA004151	684	14.74	2.66	0.180461	-2.47024	Down	1.68672e-06	9.38618e-06	gi|512897837|ref|XP_004924250.1|/2.67378e-89/PREDICTED: transcription factor SOX-4-like [Bombyx mori]
BGIBMGA004176	2946	54.51	4.31	0.0790681	-3.66076	Down	1.37819e-128	6.79541e-127	gi|512897881|ref|XP_004924261.1|/0/PREDICTED: protein split ends-like [Bombyx mori]
BGIBMGA004266	1299	13.65	0.01	0.000732601	-10.4147	Down	2.30258e-21	2.94692e-20	gi|512911963|ref|XP_004927540.1|/8.249e-179/PREDICTED: uncharacterized protein LOC101738256 [Bombyx mori]
BGIBMGA004288	366	2118.75	744.31	0.351297	-1.50924	Down	9.46326e-196	6.50652e-194	gi|218505759|ref|NP_001136225.1|/1.44804e-40/uncharacterized protein LOC100216500 precursor [Bombyx mori]
BGIBMGA004289	366	315.66	99.27	0.314484	-1.66894	Down	3.95926e-35	7.53843e-34	gi|218505759|ref|NP_001136225.1|/7.18653e-40/uncharacterized protein LOC100216500 precursor [Bombyx mori]
BGIBMGA004317	2916	7	3.25	0.464286	-1.10692	Down	7.32808e-05	0.00032588	gi|512902357|ref|XP_004925356.1|/0/PREDICTED: uncharacterized protein LOC101742880 [Bombyx mori]
BGIBMGA004335	984	13.43	5.19	0.386448	-1.37165	Down	0.000201174	0.000829081	gi|189238817|ref|XP_967438.2|/3.73913e-26/PREDICTED: uncharacterized protein LOC655783 [Tribolium castaneum]
BGIBMGA004369	1059	22.82	10.59	0.464067	-1.1076	Down	1.9605e-05	9.57127e-05	gi|512890890|ref|XP_004922591.1|/0/PREDICTED: BSD domain-containing protein 1-B-like [Bombyx mori]
BGIBMGA004378	1038	73.59	5.9	0.0801739	-3.64072	Down	2.13392e-60	6.28795e-59	gi|512890840|ref|XP_004922582.1|/0/PREDICTED: retinaldehyde-binding protein 1-like isoform X2 [Bombyx mori]
BGIBMGA004419	645	47.91	12.53	0.261532	-1.93494	Down	4.31642e-13	3.98955e-12	gi|151301186|ref|NP_001093084.1|/5.70805e-120/proteasome 26S non-ATPase subunit 9 [Bombyx mori]
BGIBMGA004423	1533	34.2	13.81	0.403801	-1.30828	Down	4.87158e-13	4.48925e-12	gi|512890952|ref|XP_004922601.1|/0/PREDICTED: protein piccolo-like [Bombyx mori]
BGIBMGA004454	717	132.04	58.93	0.446304	-1.1639	Down	2.22556e-18	2.60336e-17	gi|530234120|ref|NP_001268827.1|/5.30163e-139/low molecular mass 30 kDa lipoprotein 21G1-like precursor [Bombyx mori]
BGIBMGA004540	534	150.74	63.28	0.419796	-1.25224	Down	2.52994e-17	2.83353e-16	gi|112983420|ref|NP_001036984.1|/1.37757e-97/heat shock protein hsp 19.9 [Bombyx mori]
BGIBMGA004541	546	97.26	16.41	0.168723	-2.56727	Down	1.51814e-29	2.50514e-28	gi|112983152|ref|NP_001037038.1|/1.14532e-89/heat shock protein 20.4 [Bombyx mori]
BGIBMGA004549	3567	8.94	3.35	0.37472	-1.41611	Down	1.62406e-09	1.18162e-08	gi|357609023|gb|EHJ66255.1|/0/hypothetical protein KGM_13459 [Danaus plexippus]
BGIBMGA004584	1554	7.69	0.49	0.0637191	-3.97213	Down	2.70954e-11	2.24303e-10	gi|512894710|ref|XP_004923495.1|/0/PREDICTED: zinc finger protein GLI2-like [Bombyx mori]
BGIBMGA004594	1473	12.74	5.83	0.457614	-1.1278	Down	0.000125721	0.000537082	gi|512894741|ref|XP_004923502.1|/0/PREDICTED: zinc finger protein 484-like [Bombyx mori]
BGIBMGA004611	1056	23.14	5.79	0.250216	-1.99875	Down	2.87994e-11	2.37931e-10	gi|512894861|ref|XP_004923532.1|/1.05312e-178/PREDICTED: putative dual specificity tyrosine-phosphorylation-regulated kinase 3 homolog [Bombyx mori]
BGIBMGA004613	762	78.93	13.97	0.176992	-2.49824	Down	5.39282e-33	9.74329e-32	gi|512909705|ref|XP_004926987.1|/1.58216e-131/PREDICTED: heat shock protein 68-like [Bombyx mori]
BGIBMGA004614	1668	80.6	24.64	0.305707	-1.70978	Down	1.72836e-45	4.01316e-44	gi|512909701|ref|XP_004926986.1|/0/PREDICTED: heat shock protein 70 A2-like [Bombyx mori]
BGIBMGA004618	1086	83.62	28.14	0.336522	-1.57123	Down	1.35686e-27	2.10169e-26	gi|512909690|ref|XP_004926983.1|/0/PREDICTED: inhibin beta A chain-like [Bombyx mori]
BGIBMGA004628	492	69.22	31.85	0.460127	-1.1199	Down	5.34588e-07	3.12964e-06	gi|512909662|ref|XP_004926976.1|/6.5227e-92/PREDICTED: uncharacterized protein LOC101746247 [Bombyx mori]
BGIBMGA004630	567	94.91	23.18	0.244231	-2.03368	Down	6.25922e-23	8.47529e-22	gi|512937030|ref|XP_004933665.1|/1.07343e-104/PREDICTED: protein lethal(2)essential for life-like [Bombyx mori]
BGIBMGA004675	3771	8.74	2.04	0.23341	-2.09906	Down	6.51622e-16	6.92824e-15	gi|512910443|ref|XP_004927172.1|/0/PREDICTED: uncharacterized protein LOC101744556 [Bombyx mori]
BGIBMGA004682	990	22.52	9.55	0.424067	-1.23763	Down	7.61908e-06	3.94205e-05	gi|512910389|ref|XP_004927160.1|/1.24851e-162/PREDICTED: uncharacterized protein ZK1073.1-like isoform X1 [Bombyx mori]
BGIBMGA004689	2751	54.91	4.62	0.0841377	-3.5711	Down	1.77043e-118	8.33113e-117	gi|357623021|gb|EHJ74339.1|/0/hypothetical protein KGM_03143 [Danaus plexippus]
BGIBMGA004731	417	12.53	1.29	0.102953	-3.27994	Down	0.000116105	0.000498756	-
BGIBMGA004735	2133	170.26	85	0.499236	-1.0022	Down	1.00144e-53	2.66534e-52	gi|226342900|ref|NP_001139712.1|/0/serine protease inhibitor 19 precursor [Bombyx mori]
BGIBMGA004737	915	212.44	1.4	0.0065901	-7.24548	Down	2.4172e-213	1.78067e-211	gi|512897273|ref|XP_004924113.1|/1.92454e-58/PREDICTED: non-specific lipid-transfer protein-like [Bombyx mori]
BGIBMGA004757	810	30.16	11.45	0.379642	-1.39729	Down	2.98078e-07	1.78905e-06	gi|357613995|gb|EHJ68842.1|/3.46423e-18/hypothetical protein KGM_16540 [Danaus plexippus]
BGIBMGA004772	918	24.06	8.1	0.336658	-1.57064	Down	9.70194e-08	6.12921e-07	gi|512897158|ref|XP_004924085.1|/7.12198e-170/PREDICTED: probable methyltransferase-like protein 15 homolog [Bombyx mori]
BGIBMGA004780	441	119.86	0.01	8.34307e-05	-13.5491	Down	8.4363e-59	2.42245e-57	gi|290563265|ref|NP_001166746.1|/5.71481e-34/cuticular protein hypothetical 33 precursor [Bombyx mori]
BGIBMGA004781	558	32.52	11.32	0.348093	-1.52245	Down	3.25168e-06	1.75886e-05	gi|512894329|ref|XP_004923403.1|/1.73629e-104/PREDICTED: phosphatidylglycerophosphatase and protein-tyrosine phosphatase 1-like isoform X2 [Bombyx mori]
BGIBMGA004782	1287	155.84	69.27	0.444494	-1.16976	Down	2.86794e-38	5.8091e-37	gi|512894321|ref|XP_004923401.1|/0/PREDICTED: 26S protease regulatory subunit 6A-like [Bombyx mori]
BGIBMGA004784	1197	37.93	13.57	0.357764	-1.48292	Down	1.63863e-13	1.5457e-12	gi|512894305|ref|XP_004923397.1|/0/PREDICTED: protein CLP1 homolog [Bombyx mori]
BGIBMGA004845	6540	5.02	2.35	0.468127	-1.09503	Down	5.46478e-07	3.19019e-06	gi|512894377|ref|XP_004923415.1|/0/PREDICTED: myosin-I heavy chain-like [Bombyx mori]
BGIBMGA004847	942	199.97	99.19	0.496024	-1.01152	Down	1.64972e-28	2.62766e-27	gi|512894099|ref|XP_004923349.1|/0/PREDICTED: protein SEC13 homolog [Bombyx mori]
BGIBMGA004865	480	487.49	212.93	0.436788	-1.19499	Down	1.03999e-43	2.34872e-42	gi|112983654|ref|NP_001036872.1|/1.13601e-74/Bombyrin precursor [Bombyx mori]
BGIBMGA004874	375	35.21	13.07	0.371201	-1.42973	Down	0.00020377	0.00083727	gi|357613334|gb|EHJ68445.1|/5.32628e-11/hypothetical protein KGM_22029 [Danaus plexippus]
BGIBMGA004906	2490	132.63	20.57	0.155093	-2.68879	Down	1.63831e-194	1.11405e-192	gi|512899133|ref|XP_004924568.1|/0/PREDICTED: threonine dehydratase, mitochondrial-like [Bombyx mori]
BGIBMGA004929	795	30.06	13.62	0.453094	-1.14212	Down	1.53006e-05	7.57139e-05	gi|512899224|ref|XP_004924590.1|/1.36731e-136/PREDICTED: putative OPA3-like protein CG13603-like [Bombyx mori]
BGIBMGA004948	912	9.99	2.25	0.225225	-2.15056	Down	2.52754e-05	0.000121103	gi|512898838|ref|XP_004924495.1|/7.50118e-180/PREDICTED: zinc finger protein 732-like [Bombyx mori]
BGIBMGA004985	882	17.87	6.4	0.358142	-1.4814	Down	1.70808e-05	8.39856e-05	gi|512899001|ref|XP_004924536.1|/3.89509e-154/PREDICTED: DNA-directed RNA polymerase III subunit RPC6-like [Bombyx mori]
BGIBMGA004992	2058	100.36	48.58	0.484057	-1.04675	Down	1.78855e-33	3.27928e-32	gi|512899100|ref|XP_004924560.1|/0/PREDICTED: adipocyte plasma membrane-associated protein-like [Bombyx mori]
BGIBMGA004994	828	35.17	15.85	0.450668	-1.14986	Down	1.52548e-06	8.55044e-06	gi|114051193|ref|NP_001040388.1|/1.6731e-148/DNA-directed RNA polymerase II polypeptide [Bombyx mori]
BGIBMGA005002	1422	22.58	5.68	0.25155	-1.99108	Down	2.02592e-14	2.01226e-13	gi|512899153|ref|XP_004924573.1|/0/PREDICTED: BTB/POZ domain-containing protein KCTD3-like [Bombyx mori]
BGIBMGA005006	429	36.45	6.26	0.171742	-2.54168	Down	2.12782e-09	1.5364e-08	gi|512887177|ref|XP_004921879.1|/3.23456e-77/PREDICTED: uncharacterized protein LOC101738916 [Bombyx mori]
BGIBMGA005035	2214	157.23	76.64	0.487439	-1.03671	Down	1.79207e-54	4.84251e-53	gi|512887085|ref|XP_004921864.1|/0/PREDICTED: neurochondrin homolog [Bombyx mori]
BGIBMGA005049	3732	7.61	3	0.394218	-1.34293	Down	4.68942e-08	3.05937e-07	gi|512887332|ref|XP_004921906.1|/0/PREDICTED: probable Rho GTPase-activating protein CG5521-like [Bombyx mori]
BGIBMGA005052	792	124.56	35.82	0.287572	-1.798	Down	2.22808e-35	4.26853e-34	gi|112982782|ref|NP_001036900.1|/1.04121e-128/ecdysteroid-phosphate phosphatase [Bombyx mori]
BGIBMGA005063	909	25.22	11.56	0.458366	-1.12543	Down	2.68996e-05	0.000128239	gi|512886824|ref|XP_004921823.1|/0/PREDICTED: protein pellino-like [Bombyx mori]
BGIBMGA005070	837	55.3	12.6	0.227848	-2.13386	Down	1.53677e-21	1.99153e-20	gi|512886758|ref|XP_004921812.1|/8.77824e-145/PREDICTED: protein O-mannosyl-transferase 2-like [Bombyx mori]
BGIBMGA005093	2124	7.75	3.07	0.396129	-1.33596	Down	3.78418e-05	0.000176263	gi|512887224|ref|XP_004921887.1|/0/PREDICTED: muscle M-line assembly protein unc-89-like [Bombyx mori]
BGIBMGA005094	2184	15.93	5.73	0.359699	-1.47514	Down	9.6483e-11	7.66414e-10	gi|512887218|ref|XP_004921886.1|/0/PREDICTED: ATP-binding cassette sub-family G member 1-like [Bombyx mori]
BGIBMGA005119	3930	47.27	8.03	0.169875	-2.55745	Down	7.80354e-105	3.4126e-103	gi|512887275|ref|XP_004921896.1|/0/PREDICTED: neurogenic locus notch homolog protein 3-like [Bombyx mori]
BGIBMGA005125	1806	13.49	6.68	0.495182	-1.01397	Down	5.85674e-05	0.000265214	gi|512886712|ref|XP_004921804.1|/0/PREDICTED: DNA polymerase iota-like isoform X1 [Bombyx mori]
BGIBMGA005126	900	50.96	21.94	0.430534	-1.2158	Down	2.45698e-10	1.89337e-09	gi|512886734|ref|XP_004921808.1|/8.66744e-173/PREDICTED: tryptophan--tRNA ligase, cytoplasmic-like [Bombyx mori]
BGIBMGA005127	705	15.46	5.15	0.333118	-1.5859	Down	0.00019264	0.000796827	gi|661311577|ref|NP_001281215.1|/7.90122e-124/helix-loop-helix protein 2-like [Bombyx mori]
BGIBMGA005143	720	24.04	5.04	0.209651	-2.25394	Down	2.18376e-09	1.57495e-08	gi|512886925|ref|XP_004921837.1|/3.98803e-118/PREDICTED: uncharacterized protein LOC101744968 [Bombyx mori]
BGIBMGA005152	426	36.73	13.89	0.378165	-1.40291	Down	5.89222e-05	0.000266528	gi|512886985|ref|XP_004921847.1|/4.68308e-76/PREDICTED: N-alpha-acetyltransferase 40-like [Bombyx mori]
BGIBMGA005154	459	31.35	1.75	0.0558214	-4.16304	Down	4.8179e-13	4.44309e-12	gi|512887002|ref|XP_004921850.1|/2.32798e-83/PREDICTED: alcohol dehydrogenase [NADP(+)]-like [Bombyx mori]
BGIBMGA005155	897	11.71	1.72	0.146883	-2.76726	Down	1.54833e-07	9.58583e-07	gi|512887002|ref|XP_004921850.1|/2.09837e-94/PREDICTED: alcohol dehydrogenase [NADP(+)]-like [Bombyx mori]
BGIBMGA005162	591	34.89	16.86	0.483233	-1.04921	Down	0.00020021	0.000825658	gi|512887074|ref|XP_004921862.1|/8.61697e-95/PREDICTED: 39S ribosomal protein L11, mitochondrial-like isoform X1 [Bombyx mori]
BGIBMGA005177	1953	284.35	124.19	0.43675	-1.19512	Down	2.37642e-107	1.05793e-105	gi|109706829|gb|ABG43001.1|/0/splicing factor proline- and glutamine-rich [Bombyx mori]
BGIBMGA005187	840	32	1.53	0.0478125	-4.38647	Down	5.57172e-25	8.01809e-24	gi|512908965|ref|XP_004926806.1|/1.18924e-157/PREDICTED: pancreatic triacylglycerol lipase-like [Bombyx mori]
BGIBMGA005196	1086	8.34	0.94	0.11271	-3.14931	Down	1.94164e-07	1.19136e-06	gi|512908941|ref|XP_004926800.1|/7.9215e-169/PREDICTED: vitellogenin-2-like [Bombyx mori]
BGIBMGA005203	1593	23	9.49	0.412609	-1.27715	Down	2.9902e-09	2.13912e-08	gi|512908997|ref|XP_004926814.1|/0/PREDICTED: ATP-binding cassette sub-family G member 1-like [Bombyx mori]
BGIBMGA005214	1218	19.52	5.62	0.28791	-1.79631	Down	9.52258e-10	7.04853e-09	gi|512908969|ref|XP_004926807.1|/0/PREDICTED: coiled-coil domain-containing protein 85C-B-like [Bombyx mori]
BGIBMGA005240	1503	20.61	9.06	0.439592	-1.18576	Down	2.79524e-07	1.67932e-06	gi|290560875|ref|NP_001166624.1|/0/alpha-amylase precursor [Bombyx mori]
BGIBMGA005259	957	2437.98	11.23	0.00460627	-7.76218	Down	0	0	gi|223671404|tpd|FAA00654.1|/6.70034e-33/TPA: putative cuticle protein [Bombyx mori]
BGIBMGA005270	1089	132	48.63	0.368409	-1.44062	Down	9.41346e-38	1.89125e-36	gi|512897308|ref|XP_004924121.1|/7.48232e-151/PREDICTED: translocation protein SEC62-like isoform X2 [Bombyx mori]
BGIBMGA005279	1998	33.8	13.93	0.41213	-1.27883	Down	6.00934e-16	6.41134e-15	gi|512897358|ref|XP_004924133.1|/0/PREDICTED: putative polypeptide N-acetylgalactosaminyltransferase 9-like isoform X2 [Bombyx mori]
BGIBMGA005299	207	4116.87	1383.61	0.336083	-1.57311	Down	2.23926e-209	1.63983e-207	gi|512931128|ref|XP_004932232.1|/5.21513e-35/PREDICTED: nuclear protein 1-like [Bombyx mori]
BGIBMGA005301	771	5446.19	366.79	0.067348	-3.89222	Down	0	0	gi|148298789|ref|NP_001091801.1|/4.33931e-76/uncharacterized protein LOC778506 precursor [Bombyx mori]
BGIBMGA005304	2082	6.87	2.53	0.368268	-1.44117	Down	4.80636e-05	0.000220391	gi|512931090|ref|XP_004932222.1|/0/PREDICTED: uncharacterized protein PF11_0213-like [Bombyx mori]
BGIBMGA005310	1719	9.14	2.93	0.320569	-1.64129	Down	2.84754e-06	1.55111e-05	gi|512931419|ref|XP_004932298.1|/0/PREDICTED: matrix metalloproteinase-14-like [Bombyx mori]
BGIBMGA005320	852	68.59	4.53	0.0660446	-3.92042	Down	6.45658e-49	1.60134e-47	gi|512930966|ref|XP_004932191.1|/1.49095e-163/PREDICTED: carboxypeptidase M-like [Bombyx mori]
BGIBMGA005321	261	36.55	3.28	0.0897401	-3.4781	Down	1.39873e-07	8.71196e-07	gi|512930966|ref|XP_004932191.1|/7.54668e-18/PREDICTED: carboxypeptidase M-like [Bombyx mori]
BGIBMGA005325	1089	16.63	6.08	0.365604	-1.45164	Down	5.06872e-06	2.67393e-05	gi|512930926|ref|XP_004932181.1|/3.12182e-173/PREDICTED: high mobility group protein 20A-like isoform X1 [Bombyx mori]
BGIBMGA005328	513	447.65	153.81	0.343594	-1.54122	Down	5.98314e-63	1.82383e-61	gi|154146197|ref|NP_001093086.1|/1.09835e-82/translocon-associated protein gamma isoform 2 [Bombyx mori]
BGIBMGA005339	984	23.5	11.43	0.486383	-1.03984	Down	7.39818e-05	0.000328525	gi|512930842|ref|XP_004932160.1|/1.66202e-175/PREDICTED: protein FAM117B-like [Bombyx mori]
BGIBMGA005348	2409	24.26	8.61	0.354905	-1.49449	Down	2.14344e-17	2.40937e-16	gi|512931348|ref|XP_004932280.1|/0/PREDICTED: dorsal-ventral patterning protein Sog-like [Bombyx mori]
BGIBMGA005352	369	38.23	2.22	0.0580696	-4.10607	Down	1.85431e-12	1.64745e-11	gi|512930727|ref|XP_004932131.1|/1.58589e-63/PREDICTED: transducin beta-like protein 2-like [Bombyx mori]
BGIBMGA005353	1035	144.71	11.34	0.0783636	-3.67367	Down	9.86232e-118	4.62334e-116	gi|340721850|ref|XP_003399327.1|/9.23696e-55/PREDICTED: hypothetical protein LOC100646430 [Bombus terrestris]
BGIBMGA005360	1554	16.43	6.33	0.385271	-1.37606	Down	1.61453e-07	9.98573e-07	gi|512930691|ref|XP_004932122.1|/0/PREDICTED: conserved oligomeric Golgi complex subunit 8-like [Bombyx mori]
BGIBMGA005378	738	18.14	0.7	0.0385888	-4.69568	Down	2.02494e-13	1.89997e-12	gi|512930570|ref|XP_004932092.1|/4.10413e-81/PREDICTED: uncharacterized protein LOC101744048 [Bombyx mori]
BGIBMGA005387	405	23	4	0.173913	-2.52356	Down	5.10192e-06	2.68916e-05	gi|512930518|ref|XP_004932079.1|/2.54068e-58/PREDICTED: arf-GAP with coiled-coil, ANK repeat and PH domain-containing protein 2-like [Bombyx mori]
BGIBMGA005416	1368	17.33	6.47	0.373341	-1.42143	Down	2.44446e-07	1.47935e-06	gi|209974344|gb|ACJ04052.1|/0/methoprene-tolerant protein [Bombyx mori]
BGIBMGA005433	1548	12.28	5.54	0.45114	-1.14835	Down	8.86712e-05	0.000388184	gi|512930601|ref|XP_004932099.1|/0/PREDICTED: acetyl-coenzyme A transporter 1-like isoform X1 [Bombyx mori]
BGIBMGA005465	513	67.29	27.36	0.406598	-1.29832	Down	1.29743e-08	8.82252e-08	gi|512930786|ref|XP_004932146.1|/9.62198e-79/PREDICTED: derlin-2-like [Bombyx mori]
BGIBMGA005466	2790	26.68	12.69	0.475637	-1.07207	Down	1.455e-13	1.37563e-12	gi|512930794|ref|XP_004932148.1|/0/PREDICTED: AP-2 complex subunit alpha-like [Bombyx mori]
BGIBMGA005469	417	37.6	10.34	0.275	-1.8625	Down	8.33762e-07	4.79268e-06	gi|512930834|ref|XP_004932158.1|/8.64235e-62/PREDICTED: DNA-directed RNA polymerase II 16 kDa polypeptide-like isoform X1 [Bombyx mori]
BGIBMGA005471	1236	313.31	16.94	0.0540679	-4.20909	Down	0	0	gi|512930850|ref|XP_004932162.1|/0/PREDICTED: acyl-CoA Delta(11) desaturase-like isoform X1 [Bombyx mori]
BGIBMGA005475	1641	413.5	134.83	0.32607	-1.61675	Down	1.86993e-205	1.36131e-203	gi|512930870|ref|XP_004932167.1|/0/PREDICTED: uncharacterized protein LOC101741832 isoform X1 [Bombyx mori]
BGIBMGA005478	4287	10.36	1.45	0.139961	-2.8369	Down	2.69972e-29	4.43126e-28	gi|525344320|ref|NP_001266413.1|/0/dual oxidase-like precursor [Bombyx mori]
BGIBMGA005494	855	63.48	7.52	0.118463	-3.0775	Down	3.79658e-37	7.49386e-36	gi|512931018|ref|XP_004932204.1|/1.00921e-151/PREDICTED: uncharacterized protein LOC101746353 isoform X2 [Bombyx mori]
BGIBMGA005529	1308	76.95	28.84	0.374789	-1.41585	Down	2.0662e-26	3.09205e-25	gi|512887989|ref|XP_004922014.1|/0/PREDICTED: N-sulphoglucosamine sulphohydrolase-like [Bombyx mori]
BGIBMGA005534	990	20.58	8.52	0.413994	-1.27232	Down	1.24337e-05	6.22741e-05	gi|347446521|dbj|BAK82125.1|/0/glycosyltransferase [Bombyx mori]
BGIBMGA005539	633	39.54	11.13	0.281487	-1.82886	Down	3.71288e-10	2.83296e-09	gi|512887937|ref|XP_004922005.1|/1.82012e-91/PREDICTED: probable chitinase 3-like isoform X2 [Bombyx mori]
BGIBMGA005540	2196	11.79	0.91	0.0771841	-3.69555	Down	5.28934e-22	6.94177e-21	gi|357627408|gb|EHJ77109.1|/4.49618e-99/hypothetical protein KGM_11579 [Danaus plexippus]
BGIBMGA005544	1002	31.03	14.27	0.459878	-1.12068	Down	1.0236e-06	5.82441e-06	gi|512887909|ref|XP_004922000.1|/0/PREDICTED: geranylgeranyl transferase type-2 subunit beta-like [Bombyx mori]
BGIBMGA005553	438	25.73	5.51	0.214147	-2.22333	Down	2.82266e-06	1.53823e-05	gi|261335970|emb|CBH09255.1|/2.01921e-63/HM00018 [Heliconius melpomene]
BGIBMGA005559	522	230.32	99.8	0.43331	-1.20653	Down	9.8102e-24	1.35959e-22	gi|512887792|ref|XP_004921981.1|/2.29134e-86/PREDICTED: mesencephalic astrocyte-derived neurotrophic factor homolog [Bombyx mori]
BGIBMGA005560	1089	121.42	41.85	0.344671	-1.53671	Down	3.21936e-38	6.51026e-37	gi|148298816|ref|NP_001091810.1|/8.25351e-158/proteasome 26S non-ATPase subunit 4 [Bombyx mori]
BGIBMGA005577	804	2872.95	1217.08	0.423634	-1.23911	Down	0	0	gi|657815070|ref|XP_008334696.1|/4.02845e-136/PREDICTED: actin, cytoplasmic 2-like [Cynoglossus semilaevis]
BGIBMGA005596	555	18.91	6.17	0.326282	-1.61581	Down	0.000232534	0.000943864	gi|512888034|ref|XP_004922020.1|/1.03988e-40/PREDICTED: uncharacterized protein LOC101738425 [Bombyx mori]
BGIBMGA005617	633	141.74	42.06	0.296741	-1.75273	Down	6.81922e-31	1.15927e-29	gi|512887574|ref|XP_004921947.1|/5.84155e-98/PREDICTED: uncharacterized protein LOC101739854 isoform X1 [Bombyx mori]
BGIBMGA005618	330	119.09	31.82	0.267193	-1.90405	Down	3.9378e-15	4.03429e-14	gi|512887569|ref|XP_004921946.1|/2.14707e-44/PREDICTED: uncharacterized protein LOC101739711 [Bombyx mori]
BGIBMGA005626	1548	39.12	8.79	0.224693	-2.15397	Down	1.42645e-28	2.2779e-27	gi|512887663|ref|XP_004921960.1|/0/PREDICTED: zinc finger and SCAN domain-containing protein 10-like isoform X1 [Bombyx mori]
BGIBMGA005680	3636	46.86	1.44	0.0307298	-5.02422	Down	3.66744e-169	2.20331e-167	gi|512888270|ref|XP_004922059.1|/0/PREDICTED: uncharacterized protein LOC101744777 [Bombyx mori]
BGIBMGA005687	753	46.24	18.89	0.408521	-1.29152	Down	8.53456e-09	5.89089e-08	gi|512887983|ref|XP_004922013.1|/1.94152e-142/PREDICTED: phosphomannomutase 1-like [Bombyx mori]
BGIBMGA005691	1515	6.1	1.83	0.3	-1.73697	Down	0.000209484	0.000858184	gi|512888022|ref|XP_004922019.1|/0/PREDICTED: uncharacterized protein LOC101738110 isoform X1 [Bombyx mori]
BGIBMGA005693	393	37.89	0.01	0.000263922	-11.8876	Down	6.36476e-17	7.02679e-16	gi|512888308|ref|XP_004922066.1|/9.53673e-21/PREDICTED: uncharacterized protein LOC101745793, partial [Bombyx mori]
BGIBMGA005694	462	39.23	1.16	0.0295692	-5.07976	Down	5.88554e-18	6.79472e-17	gi|512888308|ref|XP_004922066.1|/3.23959e-85/PREDICTED: uncharacterized protein LOC101745793, partial [Bombyx mori]
BGIBMGA005700	1536	118.66	56.46	0.475813	-1.07153	Down	1.16983e-30	1.97784e-29	gi|512910596|ref|XP_004927211.1|/5.51706e-127/PREDICTED: epsin-1-like [Bombyx mori]
BGIBMGA005701	1536	509.64	56.63	0.111118	-3.16984	Down	0	0	gi|512910560|ref|XP_004927202.1|/0/PREDICTED: protein singed-like [Bombyx mori]
BGIBMGA005723	4659	8.38	4.1	0.48926	-1.03133	Down	2.08116e-07	1.26942e-06	gi|512909033|ref|XP_004926823.1|/0/PREDICTED: uncharacterized protein LOC101743028 [Bombyx mori]
BGIBMGA005740	546	9.88	0.01	0.00101215	-9.94837	Down	9.03514e-07	5.16723e-06	gi|357626761|gb|EHJ76715.1|/1.35922e-74/hypothetical protein KGM_22222 [Danaus plexippus]
BGIBMGA005769	450	593.3	253.93	0.427996	-1.22433	Down	3.0895e-51	7.91628e-50	gi|114052941|ref|NP_001040332.1|/1.33578e-70/signal sequence receptor beta subunit precursor [Bombyx mori]
BGIBMGA005785	1440	113.17	21.22	0.187506	-2.415	Down	5.86682e-85	2.26192e-83	gi|512896247|ref|XP_004923866.1|/0/PREDICTED: myrosinase 1-like [Bombyx mori]
BGIBMGA005823	741	378.88	20.25	0.053447	-4.22575	Down	3.40642e-240	2.81052e-238	gi|575771781|ref|NP_001276564.1|/1.47567e-86/alpha-crystallin B chain-like precursor [Bombyx mori]
BGIBMGA005852	534	124.1	41.53	0.334649	-1.57928	Down	5.071e-20	6.24465e-19	gi|512909441|ref|XP_004926922.1|/6.48873e-47/PREDICTED: protein phosphatase 1 regulatory subunit 14B-like isoform X3 [Bombyx mori]
BGIBMGA005876	3900	180.06	69.39	0.385372	-1.37568	Down	1.28389e-169	7.75094e-168	gi|357631452|gb|EHJ78938.1|/0/putative nidogen [Danaus plexippus]
BGIBMGA005878	879	29.26	12.56	0.429255	-1.22009	Down	2.08912e-06	1.1527e-05	gi|512899785|ref|XP_004924732.1|/6.25081e-112/PREDICTED: general transcription factor IIE subunit 2-like [Bombyx mori]
BGIBMGA005888	963	17.74	4.78	0.269448	-1.89192	Down	9.2178e-08	5.83825e-07	gi|512899714|ref|XP_004924714.1|/3.94207e-174/PREDICTED: protein elav-like [Bombyx mori]
BGIBMGA005899	1614	204.5	44.72	0.21868	-2.19311	Down	5.69856e-152	3.16257e-150	gi|112984280|ref|NP_001037466.1|/0/chitooligosaccharidolytic beta-N-acetylglucosaminidase precursor [Bombyx mori]
BGIBMGA005908	750	189.84	57.24	0.301517	-1.72969	Down	1.22401e-47	2.97027e-46	gi|512911553|ref|XP_004927441.1|/2.20207e-138/PREDICTED: selenocysteine Se-methyltransferase-like [Bombyx mori]
BGIBMGA005930	948	42.75	18.9	0.442105	-1.17754	Down	6.36658e-09	4.43154e-08	gi|114052198|ref|NP_001040226.1|/0/WD40 protein [Bombyx mori]
BGIBMGA005936	1686	11.09	4.92	0.443643	-1.17253	Down	7.76106e-05	0.00034353	gi|512919043|ref|XP_004929279.1|/0/PREDICTED: 2',5'-phosphodiesterase 12-like [Bombyx mori]
BGIBMGA005948	429	487.99	3.13	0.00641407	-7.28455	Down	2.58764e-219	1.94089e-217	gi|284813583|ref|NP_001165397.1|/1.77075e-83/C-type lectin 4 precursor [Bombyx mori]
BGIBMGA005976	2199	31.15	15.02	0.482183	-1.05235	Down	3.16552e-12	2.78836e-11	gi|512918827|ref|XP_004929227.1|/0/PREDICTED: NHL repeat-containing protein 2-like [Bombyx mori]
BGIBMGA005985	5481	7.75	3.3	0.425806	-1.23173	Down	4.00472e-10	3.04999e-09	gi|512919393|ref|XP_004929364.1|/0/PREDICTED: plexin-B-like [Bombyx mori]
BGIBMGA005994	993	167.14	63.03	0.377109	-1.40695	Down	9.85282e-42	2.13179e-40	gi|114052713|ref|NP_001040543.1|/2.01303e-144/proteasome 26S non-ATPase subunit 7 [Bombyx mori]
BGIBMGA006016	753	34.41	13.73	0.399012	-1.3255	Down	4.21452e-07	2.49564e-06	gi|512918653|ref|XP_004929186.1|/2.22655e-130/PREDICTED: lysosomal thioesterase PPT2 homolog [Bombyx mori]
BGIBMGA006040	1518	29.35	13.62	0.464055	-1.10763	Down	5.2873e-09	3.71371e-08	gi|512919260|ref|XP_004929331.1|/0/PREDICTED: uncharacterized protein LOC101735802 [Bombyx mori]
BGIBMGA006097	2910	7.01	2.23	0.318117	-1.65237	Down	6.87692e-08	4.40522e-07	gi|357621556|gb|EHJ73348.1|/3.52096e-134/hypothetical protein KGM_15934 [Danaus plexippus]
BGIBMGA006098	2694	8.38	3.52	0.420048	-1.25137	Down	4.24742e-06	2.25896e-05	gi|512919221|ref|XP_004929322.1|/0/PREDICTED: laminin subunit alpha-1-like [Bombyx mori]
BGIBMGA006112	3138	58.83	0.16	0.0027197	-8.52234	Down	3.31268e-214	2.45495e-212	gi|512918554|ref|XP_004929162.1|/0/PREDICTED: uncharacterized protein LOC101735700 [Bombyx mori]
BGIBMGA006138	474	65.41	32.6	0.498395	-1.00464	Down	1.25067e-05	6.25892e-05	gi|512918674|ref|XP_004929190.1|/1.59766e-68/PREDICTED: tribbles homolog 2-like [Bombyx mori]
BGIBMGA006151	1158	14.66	2.41	0.164393	-2.60478	Down	7.41074e-11	5.93243e-10	gi|512919355|ref|XP_004929355.1|/0/PREDICTED: integrin beta-3-like [Bombyx mori]
BGIBMGA006154	744	116.14	52.86	0.45514	-1.13562	Down	2.4321e-16	2.6265e-15	gi|158635927|ref|NP_001040213.1|/1.0448e-116/mannose-P-dolichol utilization defect 1 protein [Bombyx mori]
BGIBMGA006165	585	15.46	0.01	0.000646831	-10.5943	Down	6.78614e-11	5.45005e-10	gi|512918807|ref|XP_004929222.1|/2.06669e-77/PREDICTED: uncharacterized protein LOC101744184 [Bombyx mori]
BGIBMGA006180	3693	10.37	2.42	0.233365	-2.09934	Down	2.7736e-18	3.23526e-17	gi|512918855|ref|XP_004929234.1|/0/PREDICTED: venom dipeptidyl peptidase 4-like isoform X2 [Bombyx mori]
BGIBMGA006189	1635	49.43	12.78	0.258547	-1.9515	Down	2.6058e-33	4.74256e-32	gi|512918883|ref|XP_004929241.1|/0/PREDICTED: long-chain fatty acid transport protein 4-like [Bombyx mori]
BGIBMGA006198	570	48.68	22.59	0.464051	-1.10764	Down	6.57448e-06	3.41873e-05	gi|512918976|ref|XP_004929263.1|/4.73649e-108/PREDICTED: 28S ribosomal protein S18b, mitochondrial-like [Bombyx mori]
BGIBMGA006200	552	59.12	23.38	0.395467	-1.33837	Down	1.39431e-08	9.46569e-08	gi|512918996|ref|XP_004929268.1|/1.60748e-86/PREDICTED: transmembrane and coiled-coil domains protein 1-like [Bombyx mori]
BGIBMGA006209	294	777.26	303.46	0.390423	-1.35689	Down	3.47916e-49	8.68107e-48	gi|112983408|ref|NP_001037632.1|/2.21599e-25/transport protein Sec61 beta subunit [Bombyx mori]
BGIBMGA006217	1041	25.87	11.02	0.425976	-1.23116	Down	9.45006e-07	5.39455e-06	gi|512919090|ref|XP_004929290.1|/0/PREDICTED: uncharacterized protein LOC101741636 [Bombyx mori]
BGIBMGA006250	4746	18.92	3.5	0.184989	-2.43449	Down	7.93542e-49	1.96025e-47	gi|512903741|ref|XP_004925692.1|/0/PREDICTED: protocadherin-15-like [Bombyx mori]
BGIBMGA006264	711	25.94	9.12	0.351581	-1.50807	Down	2.68034e-06	1.4639e-05	gi|356991242|ref|NP_001239350.1|/1.16106e-130/Bphl-like protein [Bombyx mori]
BGIBMGA006269	945	105.05	30.88	0.293955	-1.76633	Down	5.02438e-35	9.55172e-34	gi|512894956|ref|XP_004923556.1|/1.65357e-177/PREDICTED: alpha-2-macroglobulin receptor-associated protein-like isoform X2 [Bombyx mori]
BGIBMGA006272	1080	47.51	0.47	0.00989265	-6.65943	Down	2.21212e-56	6.09737e-55	gi|206725503|ref|NP_001128675.1|/4.29087e-174/37-kDa protease precursor [Bombyx mori]
BGIBMGA006274	4257	37.77	8.46	0.223987	-2.15851	Down	1.83469e-74	6.61985e-73	gi|512895066|ref|XP_004923583.1|/0/PREDICTED: collagen alpha-1(II) chain-like [Bombyx mori]
BGIBMGA006288	1398	340.23	0.54	0.00158716	-9.29934	Down	0	0	gi|512894884|ref|XP_004923538.1|/0/PREDICTED: uncharacterized protein LOC101739351 isoform X1 [Bombyx mori]
BGIBMGA006293	276	90.63	1.03	0.0113649	-6.45927	Down	4.0978e-25	5.90389e-24	gi|512894872|ref|XP_004923535.1|/1.50072e-37/PREDICTED: uncharacterized protein LOC101738967 [Bombyx mori]
BGIBMGA006294	372	55.26	0.01	0.000180963	-12.432	Down	5.96954e-23	8.0919e-22	gi|512894872|ref|XP_004923535.1|/6.02509e-55/PREDICTED: uncharacterized protein LOC101738967 [Bombyx mori]
BGIBMGA006315	1395	158.49	32.97	0.208026	-2.26517	Down	4.41404e-106	1.95101e-104	gi|512894928|ref|XP_004923549.1|/0/PREDICTED: uncharacterized protein LOC101740768 [Bombyx mori]
BGIBMGA006329	483	32.64	13.77	0.421875	-1.24511	Down	0.00021776	0.000890614	gi|512894964|ref|XP_004923558.1|/2.81179e-44/PREDICTED: ADP-ribosylation factor-like protein 6-interacting protein 4-like [Bombyx mori]
BGIBMGA006335	1482	80.53	20.94	0.260027	-1.94326	Down	5.05412e-48	1.2313e-46	gi|512894992|ref|XP_004923565.1|/0/PREDICTED: uncharacterized protein LOC101743105 [Bombyx mori]
BGIBMGA006362	756	27.26	9.92	0.363903	-1.45837	Down	1.22123e-06	6.91079e-06	gi|512924508|ref|XP_004930612.1|/4.53585e-123/PREDICTED: mediator of RNA polymerase II transcription subunit 4-like [Bombyx mori]
BGIBMGA006366	312	65.35	26.76	0.409487	-1.28811	Down	2.36818e-05	0.000113997	-
BGIBMGA006371	2262	750.96	16.48	0.0219452	-5.50995	Down	0	0	gi|512924445|ref|XP_004930597.1|/0/PREDICTED: uncharacterized protein LOC101744039 [Bombyx mori]
BGIBMGA006377	213	89.92	23.65	0.263012	-1.9268	Down	1.04364e-07	6.57645e-07	gi|512924422|ref|XP_004930591.1|/9.20688e-16/PREDICTED: uncharacterized protein LOC101743133 isoform X2 [Bombyx mori]
BGIBMGA006382	2043	5.55	0.25	0.045045	-4.47249	Down	1.2655e-11	1.07346e-10	gi|512924693|ref|XP_004930657.1|/0/PREDICTED: uncharacterized protein LOC101743233 [Bombyx mori]
BGIBMGA006392	315	29.47	7.06	0.239566	-2.06151	Down	7.20508e-05	0.000321797	gi|112983708|ref|NP_001037319.1|/4.66907e-44/antennapedia homologue protein [Bombyx mori]
BGIBMGA006401	660	44.63	20.12	0.450818	-1.14938	Down	1.52548e-06	8.54657e-06	gi|512924346|ref|XP_004930573.1|/4.57078e-120/PREDICTED: glutaredoxin 3-like [Bombyx mori]
BGIBMGA006406	2742	42.84	4	0.0933707	-3.42089	Down	3.79208e-89	1.49939e-87	gi|112983618|ref|NP_001037368.1|/1.01987e-135/serine protease-like protein precursor [Bombyx mori]
BGIBMGA006408	867	17.88	5.63	0.314877	-1.66714	Down	3.38956e-06	1.82547e-05	gi|512924276|ref|XP_004930557.1|/1.02436e-159/PREDICTED: tetraspanin-5-like isoform X1 [Bombyx mori]
BGIBMGA006425	471	12.2	1.13	0.092623	-3.43249	Down	3.21816e-05	0.000151726	gi|169234682|ref|NP_001108462.1|/3.69335e-65/glutathione S-transferase unclassified 1 [Bombyx mori]
BGIBMGA006461	4998	30.36	13.94	0.459157	-1.12294	Down	3.7788e-28	5.95751e-27	gi|512924237|ref|XP_004930548.1|/0/PREDICTED: dual specificity protein kinase pom1-like isoform X1 [Bombyx mori]
BGIBMGA006462	912	27.86	13.21	0.474156	-1.07656	Down	1.98769e-05	9.6887e-05	gi|112983332|ref|NP_001037648.1|/2.8637e-163/eIF2B-alpha protein [Bombyx mori]
BGIBMGA006467	3978	29.07	4	0.137599	-2.86146	Down	2.23932e-74	8.03299e-73	gi|357627007|gb|EHJ76865.1|/0/hypothetical protein KGM_17936 [Danaus plexippus]
BGIBMGA006492	810	20.91	9.22	0.440937	-1.18135	Down	0.000187684	0.000777367	gi|512924689|ref|XP_004930656.1|/8.11267e-76/PREDICTED: zinc finger and BTB domain-containing protein 17-like [Bombyx mori]
BGIBMGA006493	369	79.66	38.45	0.482676	-1.05087	Down	1.2859e-05	6.41963e-05	gi|512924689|ref|XP_004930656.1|/4.79717e-44/PREDICTED: zinc finger and BTB domain-containing protein 17-like [Bombyx mori]
BGIBMGA006508	513	98.98	48.52	0.4902	-1.02856	Down	1.02724e-08	7.04327e-08	gi|512924469|ref|XP_004930603.1|/6.20792e-94/PREDICTED: transmembrane emp24 domain-containing protein 3-like [Bombyx mori]
BGIBMGA006529	1509	87.88	27.91	0.317592	-1.65475	Down	6.98858e-43	1.55559e-41	gi|512924528|ref|XP_004930617.1|/6.76121e-146/PREDICTED: facilitated trehalose transporter Tret1-1-like [Bombyx mori]
BGIBMGA006559	1542	21.14	9.15	0.432829	-1.20813	Down	8.94372e-08	5.67337e-07	gi|512923859|ref|XP_004930455.1|/0/PREDICTED: sn1-specific diacylglycerol lipase beta-like [Bombyx mori]
BGIBMGA006569	1665	12.05	2.12	0.175934	-2.5069	Down	2.9799e-12	2.62673e-11	gi|512924126|ref|XP_004930522.1|/0/PREDICTED: putative fatty acyl-CoA reductase CG5065-like [Bombyx mori]
BGIBMGA006572	2712	5.35	1.01	0.188785	-2.40518	Down	6.74724e-09	4.68596e-08	gi|512924122|ref|XP_004930521.1|/0/PREDICTED: LOW QUALITY PROTEIN: patched domain-containing protein 3-like [Bombyx mori]
BGIBMGA006599	1218	34.11	3.33	0.0976253	-3.3566	Down	1.76151e-31	3.03205e-30	gi|512924094|ref|XP_004930514.1|/0/PREDICTED: laccase-2-like [Bombyx mori]
BGIBMGA006607	1827	23.99	11.82	0.492705	-1.0212	Down	5.67656e-08	3.66857e-07	gi|512923660|ref|XP_004930406.1|/0/PREDICTED: gametogenetin-binding protein 2-like [Bombyx mori]
BGIBMGA006608	1599	29.53	14.18	0.48019	-1.05832	Down	6.7751e-09	4.70004e-08	gi|512923652|ref|XP_004930404.1|/0/PREDICTED: peroxisomal targeting signal 1 receptor-like [Bombyx mori]
BGIBMGA006629	855	36.27	7.82	0.215605	-2.21354	Down	1.45197e-15	1.52027e-14	gi|512923540|ref|XP_004930377.1|/3.0246e-164/PREDICTED: SEC14-like protein 2-like [Bombyx mori]
BGIBMGA006636	2478	5.87	2.12	0.361158	-1.4693	Down	3.17086e-05	0.000149609	gi|512923485|ref|XP_004930364.1|/0/PREDICTED: uncharacterized protein LOC101741169 [Bombyx mori]
BGIBMGA006637	1278	25.41	9.51	0.374262	-1.41788	Down	1.62406e-09	1.18093e-08	gi|512923485|ref|XP_004930364.1|/0/PREDICTED: uncharacterized protein LOC101741169 [Bombyx mori]
BGIBMGA006651	4545	19.59	8.79	0.448698	-1.15618	Down	6.70834e-18	7.71584e-17	gi|512923994|ref|XP_004930489.1|/0/PREDICTED: protein outspread-like [Bombyx mori]
BGIBMGA006662	600	195.18	25.32	0.129726	-2.94646	Down	1.18729e-73	4.21029e-72	gi|290559931|ref|NP_001166789.1|/8.83326e-50/cuticular protein glycine-rich 14 precursor [Bombyx mori]
BGIBMGA006707	1266	8.19	1.4	0.17094	-2.54844	Down	5.41402e-07	3.16504e-06	gi|512924034|ref|XP_004930499.1|/0/PREDICTED: uncharacterized protein LOC101736856 [Bombyx mori]
BGIBMGA006730	513	2455.13	1.03	0.00041953	-11.2189	Down	0	0	gi|512923629|ref|XP_004930398.1|/1.18168e-60/PREDICTED: uncharacterized protein LOC101746207 [Bombyx mori]
BGIBMGA006731	549	1858.33	20.16	0.0108484	-6.52637	Down	0	0	gi|512923633|ref|XP_004930399.1|/2.45106e-63/PREDICTED: uncharacterized protein LOC101746349 [Bombyx mori]
BGIBMGA006732	966	25.95	0.01	0.000385356	-11.3415	Down	1.29895e-29	2.1463e-28	gi|512923637|ref|XP_004930400.1|/7.47527e-173/PREDICTED: sulfotransferase 1C4-like [Bombyx mori]
BGIBMGA006736	1308	10.64	3.87	0.363722	-1.45909	Down	5.89058e-05	0.000266551	gi|512924078|ref|XP_004930510.1|/1.84968e-149/PREDICTED: uncharacterized protein LOC101738354 [Bombyx mori]
BGIBMGA006738	696	34.56	12.68	0.366898	-1.44655	Down	1.99024e-07	1.21756e-06	gi|512923671|ref|XP_004930409.1|/3.48042e-84/PREDICTED: LOW QUALITY PROTEIN: methyltransferase-like protein 5-like [Bombyx mori]
BGIBMGA006745	2130	14.44	0.71	0.049169	-4.34611	Down	5.13222e-29	8.34643e-28	gi|198278344|dbj|BAG70891.1|/0/laccase 2A [Bombyx mori]
BGIBMGA006746	801	10.06	0.01	0.000994036	-9.97441	Down	6.07278e-10	4.55495e-09	gi|194346224|tpg|DAA06287.1|/7.99923e-161/TPA: laccase-like multicopper oxidase 2 isoform B [Bombyx mori]
BGIBMGA006774	747	76.85	21.82	0.28393	-1.81639	Down	1.79548e-21	2.32436e-20	gi|512923832|ref|XP_004930448.1|/1.84781e-137/PREDICTED: cytochrome b reductase 1-like [Bombyx mori]
BGIBMGA006782	1800	18.19	8.93	0.490929	-1.02641	Down	2.49194e-06	1.36341e-05	gi|512924158|ref|XP_004930530.1|/0/PREDICTED: late secretory pathway protein AVL9 homolog [Bombyx mori]
BGIBMGA006819	975	111.86	54.54	0.487574	-1.03631	Down	7.83432e-18	8.96096e-17	gi|283945482|ref|NP_001164652.1|/1.30202e-156/nuclear excision repair protein rad23 [Bombyx mori]
BGIBMGA006826	510	18.47	0.01	0.000541419	-10.851	Down	3.26864e-11	2.69325e-10	gi|290560869|ref|NP_001166627.1|/4.88031e-35/cuticular protein tweedle motif 4 precursor [Bombyx mori]
BGIBMGA006839	2181	217.03	44.19	0.203612	-2.2961	Down	6.90936e-231	5.51679e-229	gi|162951901|ref|NP_001106080.1|/0/nuclear hormone receptor E75 isoform B [Bombyx mori]
BGIBMGA006846	9168	201.26	11.73	0.0582828	-4.10079	Down	0	0	gi|380013882|ref|XP_003690974.1|/0/PREDICTED: uncharacterized protein LOC100872118 [Apis florea]
BGIBMGA006849	531	82.52	36.31	0.440015	-1.18438	Down	2.3646e-09	1.70141e-08	gi|512900169|ref|XP_004924826.1|/6.44678e-79/PREDICTED: protein RER1-like isoform X1 [Bombyx mori]
BGIBMGA006855	933	52.93	21.68	0.409598	-1.28772	Down	6.10188e-12	5.25883e-11	gi|512900213|ref|XP_004924837.1|/5.37957e-173/PREDICTED: dehydrogenase/reductase SDR family protein 7-like [Bombyx mori]
BGIBMGA006871	1815	9.54	0.97	0.101677	-3.29793	Down	7.83904e-14	7.53229e-13	gi|512900435|ref|XP_004924891.1|/0/PREDICTED: carboxypeptidase A2-like [Bombyx mori]
BGIBMGA006874	8172	84.77	19.7	0.232394	-2.10536	Down	6e-306	6.34667e-304	gi|357607922|gb|EHJ65741.1|/0/chitinase-related protein 1 [Danaus plexippus]
BGIBMGA006882	4005	13.7	4.22	0.308029	-1.69886	Down	1.31545e-19	1.60078e-18	gi|512900463|ref|XP_004924898.1|/0/PREDICTED: LOW QUALITY PROTEIN: ATP-binding cassette sub-family C member 9-like [Bombyx mori]
BGIBMGA006885	1515	40.89	2.66	0.0650526	-3.94225	Down	6.32454e-53	1.66184e-51	gi|512900467|ref|XP_004924899.1|/0/PREDICTED: atrial natriuretic peptide-converting enzyme-like [Bombyx mori]
BGIBMGA006905	1605	241.08	50.06	0.207649	-2.26778	Down	3.71394e-185	2.38154e-183	gi|512893652|ref|XP_004923234.1|/0/PREDICTED: putative alpha-L-fucosidase-like [Bombyx mori]
BGIBMGA006908	2223	8.49	3.04	0.358068	-1.48169	Down	1.81351e-06	1.00556e-05	gi|512893624|ref|XP_004923227.1|/0/PREDICTED: low-density lipoprotein receptor-related protein 2-like [Bombyx mori]
BGIBMGA006910	681	27.14	12.21	0.449889	-1.15236	Down	0.000137949	0.000586083	gi|512893617|ref|XP_004923226.1|/1.86958e-135/PREDICTED: DEP domain-containing protein 5-like [Bombyx mori]
BGIBMGA006916	1626	48.88	11.3	0.231178	-2.11292	Down	3.46872e-36	6.77112e-35	gi|134254470|ref|NP_001077078.1|/0/cytochrome P450 18a1 [Bombyx mori]
BGIBMGA006940	192	35.71	3.16	0.0884906	-3.49833	Down	1.68484e-05	8.29416e-05	-
BGIBMGA006944	222	165.43	64.86	0.392069	-1.35082	Down	9.4803e-09	6.52548e-08	gi|512893605|ref|XP_004923223.1|/1.95952e-34/PREDICTED: protein Asterix-like isoform X1 [Bombyx mori]
BGIBMGA007005	1152	33.99	13.9	0.408944	-1.29003	Down	7.58106e-10	5.6418e-09	gi|512932395|ref|XP_004932535.1|/0/PREDICTED: soluble calcium-activated nucleotidase 1-like [Bombyx mori]
BGIBMGA007043	282	441.01	199.16	0.4516	-1.14688	Down	2.22588e-21	2.86059e-20	gi|512932147|ref|XP_004932474.1|/2.08906e-31/PREDICTED: signal peptidase complex subunit 1-like [Bombyx mori]
BGIBMGA007045	3597	60.93	13.34	0.21894	-2.19139	Down	1.41462e-102	6.10013e-101	gi|512932129|ref|XP_004932469.1|/0/PREDICTED: uncharacterized protein LOC101737413 [Bombyx mori]
BGIBMGA007061	1014	1294.81	258.03	0.19928	-2.32713	Down	0	0	gi|112983908|ref|NP_001036850.1|/0/cathepsin B precursor [Bombyx mori]
BGIBMGA007065	1644	961.88	2.76	0.00286938	-8.44504	Down	0	0	gi|512932650|ref|XP_004932598.1|/3.22651e-112/PREDICTED: neurofilament medium polypeptide-like [Bombyx mori]
BGIBMGA007083	549	26.89	9.12	0.33916	-1.55996	Down	1.99822e-05	9.73239e-05	gi|512932285|ref|XP_004932508.1|/1.52814e-81/PREDICTED: BTB/POZ domain-containing protein KCTD5-like [Bombyx mori]
BGIBMGA007094	888	76.9	5.2	0.0676203	-3.8864	Down	1.26172e-56	3.48551e-55	gi|512932402|ref|XP_004932536.1|/3.38646e-105/PREDICTED: uncharacterized protein LOC101746405 [Bombyx mori]
BGIBMGA007107	1332	60.99	26.79	0.439252	-1.18688	Down	8.16758e-17	9.00909e-16	gi|114051568|ref|NP_001040307.1|/0/TPR-repeat protein [Bombyx mori]
BGIBMGA007124	630	71.45	1.66	0.023233	-5.42768	Down	3.6753e-45	8.4861e-44	gi|512932527|ref|XP_004932567.1|/6.79616e-107/PREDICTED: uncharacterized protein LOC101738458 [Bombyx mori]
BGIBMGA007127	6711	18.56	6.53	0.351832	-1.50704	Down	4.4103e-36	8.56858e-35	gi|357628031|gb|EHJ77507.1|/0/hypothetical protein KGM_02829 [Danaus plexippus]
BGIBMGA007128	453	29.9	9.45	0.316054	-1.66176	Down	2.2207e-05	0.000107273	gi|512932721|ref|XP_004932616.1|/5.31205e-19/PREDICTED: unconventional myosin-XV-like [Bombyx mori]
BGIBMGA007130	1611	57.77	18.91	0.327333	-1.61117	Down	1.5869e-29	2.61512e-28	gi|512932721|ref|XP_004932616.1|/0/PREDICTED: unconventional myosin-XV-like [Bombyx mori]
BGIBMGA007132	1236	35.37	17.44	0.493073	-1.02013	Down	7.03056e-08	4.49433e-07	gi|512932563|ref|XP_004932576.1|/0/PREDICTED: probable endonuclease III homolog isoform X2 [Bombyx mori]
BGIBMGA007226	2247	36.83	17.82	0.483845	-1.04738	Down	2.17512e-14	2.15182e-13	gi|512909931|ref|XP_004927042.1|/0/PREDICTED: thioredoxin domain-containing protein 11-like [Bombyx mori]
BGIBMGA007249	762	14.61	3.39	0.232033	-2.1076	Down	4.47592e-06	2.37742e-05	gi|512910014|ref|XP_004927063.1|/1.71806e-77/PREDICTED: uncharacterized protein LOC101737202 [Bombyx mori]
BGIBMGA007250	4821	5.77	0.98	0.169844	-2.55772	Down	5.05544e-17	5.60126e-16	gi|512910018|ref|XP_004927064.1|/0/PREDICTED: uncharacterized protein LOC101737350 [Bombyx mori]
BGIBMGA007253	1161	7.78	0.88	0.113111	-3.14419	Down	1.94164e-07	1.19077e-06	gi|258546320|dbj|BAI39592.1|/0/BmYellow-e protein [Bombyx mori]
BGIBMGA007254	1407	116.08	47.95	0.413077	-1.27552	Down	6.05154e-36	1.16839e-34	gi|379046450|gb|AFC87786.1|/0/yellow-d [Bombyx mori]
BGIBMGA007268	1353	135.35	56.08	0.414333	-1.27114	Down	7.72722e-40	1.60726e-38	gi|114052086|ref|NP_001040208.1|/0/proteasome 26S non-ATPase subunit 12 [Bombyx mori]
BGIBMGA007303	636	24.31	8.62	0.354587	-1.49579	Down	2.08232e-05	0.000101102	gi|659928131|ref|NP_001281213.1|/6.13677e-87/class A basic helix-loop-helix protein 15-like [Bombyx mori]
BGIBMGA007326	492	21.61	5.68	0.262841	-1.92774	Down	2.09216e-05	0.000101539	-
BGIBMGA007336	1050	53.56	3.69	0.0688947	-3.85946	Down	6.62336e-47	1.57636e-45	gi|512896820|ref|XP_004924002.1|/3.22958e-79/PREDICTED: espin-like [Bombyx mori]
BGIBMGA007337	540	71.58	2.93	0.0409332	-4.61058	Down	1.48287e-35	2.84526e-34	gi|512896820|ref|XP_004924002.1|/7.66199e-75/PREDICTED: espin-like [Bombyx mori]
BGIBMGA007432	498	17.22	4.26	0.247387	-2.01516	Down	0.000120654	0.000516685	gi|357611657|gb|EHJ67594.1|/4.48352e-75/hypothetical protein KGM_02043 [Danaus plexippus]
BGIBMGA007437	1455	18.11	8.94	0.49365	-1.01844	Down	3.043e-05	0.000143906	gi|512896721|ref|XP_004923978.1|/1.0917e-177/PREDICTED: protein phosphatase 1 regulatory subunit 7-like [Bombyx mori]
BGIBMGA007458	465	2092.35	628.99	0.300614	-1.73402	Down	2e-306	2.13379e-304	gi|512906873|ref|XP_004926302.1|/5.14605e-91/PREDICTED: lysozyme-like [Bombyx mori]
BGIBMGA007459	1152	29.47	6.4	0.21717	-2.2031	Down	5.49158e-17	6.07362e-16	gi|153791289|ref|NP_001093300.1|/0/diphosphomevalonate decarboxylase [Bombyx mori]
BGIBMGA007462	1521	13.93	4.48	0.321608	-1.63662	Down	5.7859e-08	3.73338e-07	gi|512906853|ref|XP_004926297.1|/0/PREDICTED: sialin-like [Bombyx mori]
BGIBMGA007463	2529	4.79	1.48	0.308977	-1.69443	Down	2.64078e-05	0.000126138	gi|512906958|ref|XP_004926324.1|/0/PREDICTED: uncharacterized protein DDB_G0284459-like [Bombyx mori]
BGIBMGA007474	420	60.79	0.64	0.010528	-6.56962	Down	5.4786e-27	8.31941e-26	gi|512906845|ref|XP_004926295.1|/1.86424e-48/PREDICTED: uncharacterized protein LOC101737397 [Bombyx mori]
BGIBMGA007476	957	50.4	11.23	0.222817	-2.16607	Down	6.55678e-23	8.84915e-22	gi|512906962|ref|XP_004926325.1|/3.08917e-171/PREDICTED: graves disease carrier protein-like [Bombyx mori]
BGIBMGA007498	507	16.33	1.05	0.0642988	-3.95906	Down	8.59188e-08	5.467e-07	gi|512899686|ref|XP_004924707.1|/8.27066e-67/PREDICTED: zinc finger protein 704-like [Bombyx mori]
BGIBMGA007553	693	369.42	19.49	0.0527584	-4.24446	Down	4.2855e-219	3.19502e-217	gi|148298782|ref|NP_001091747.1|/2.47247e-122/C-type lectin 16 precursor [Bombyx mori]
BGIBMGA007585	486	99.03	44.86	0.452994	-1.14244	Down	1.37509e-09	1.0058e-08	gi|112983130|ref|NP_001037598.1|/4.57845e-74/nuclear cap-binding protein subunit 2 [Bombyx mori]
BGIBMGA007593	165	117.21	49.62	0.423343	-1.2401	Down	0.000174814	0.000728452	gi|512899588|ref|XP_004924683.1|/3.36564e-18/PREDICTED: uncharacterized protein LOC101747164 [Bombyx mori]
BGIBMGA007608	372	133.42	46.16	0.345975	-1.53126	Down	2.48866e-14	2.4522e-13	-
BGIBMGA007617	1980	8.05	1.65	0.204969	-2.28652	Down	3.84682e-09	2.73296e-08	gi|512916681|ref|XP_004928699.1|/0/PREDICTED: uncharacterized protein LOC101738748 [Bombyx mori]
BGIBMGA007637	2043	88.29	43.55	0.493261	-1.01958	Down	2.8916e-28	4.57627e-27	gi|114053191|ref|NP_001040293.1|/0/glycine--tRNA ligase [Bombyx mori]
BGIBMGA007683	543	30.87	9.23	0.298996	-1.7418	Down	8.5826e-07	4.92435e-06	gi|223890168|ref|NP_001138799.1|/1.67465e-93/death-associated small cytoplasmic leucine-rich protein [Bombyx mori]
BGIBMGA007686	570	18.88	4.61	0.244174	-2.03402	Down	1.25715e-05	6.28628e-05	gi|512917005|ref|XP_004928780.1|/3.28774e-101/PREDICTED: uncharacterized protein LOC101738449 [Bombyx mori]
BGIBMGA007689	1836	31.98	13.95	0.43621	-1.1969	Down	8.6971e-13	7.85659e-12	gi|512916324|ref|XP_004928613.1|/0/PREDICTED: 60 kDa SS-A/Ro ribonucleoprotein-like [Bombyx mori]
BGIBMGA007712	627	164.27	77.48	0.471663	-1.08417	Down	9.5272e-18	1.08571e-16	gi|114051368|ref|NP_001040368.1|/1.3516e-107/Rab7 [Bombyx mori]
BGIBMGA007729	1242	28.59	1.02	0.0356768	-4.80887	Down	7.68022e-35	1.44894e-33	gi|160333383|ref|NP_001103823.1|/0/serine protease inhibitor 6 precursor [Bombyx mori]
BGIBMGA007747	612	53.88	26.93	0.499814	-1.00054	Down	5.8001e-06	3.03262e-05	gi|512916821|ref|XP_004928734.1|/2.55294e-39/PREDICTED: AP-3 complex subunit delta-like [Bombyx mori]
BGIBMGA007772	501	24.53	8.47	0.345291	-1.53411	Down	0.000130927	0.000558164	gi|512915761|ref|XP_004928468.1|/2.06552e-75/PREDICTED: transmembrane and TPR repeat-containing protein 4-like isoform X2 [Bombyx mori]
BGIBMGA007773	1677	8.24	3.15	0.382282	-1.38729	Down	0.000108864	0.000469934	gi|512915764|ref|XP_004928469.1|/0/PREDICTED: uncharacterized protein LOC101741874 [Bombyx mori]
BGIBMGA007797	1701	18.64	2.07	0.111052	-3.1707	Down	2.2738e-23	3.12326e-22	gi|512916849|ref|XP_004928741.1|/0/PREDICTED: asparagine-rich zinc finger protein AZF1-like [Bombyx mori]
BGIBMGA007827	276	128.21	4.1	0.0319788	-4.96674	Down	9.63014e-32	1.681e-30	gi|512916072|ref|XP_004928543.1|/1.56022e-18/PREDICTED: uncharacterized protein LOC101740597 isoform X1 [Bombyx mori]
BGIBMGA007828	639	270.53	16.74	0.0618785	-4.01442	Down	4.37486e-142	2.34386e-140	gi|512916072|ref|XP_004928543.1|/1.01488e-121/PREDICTED: uncharacterized protein LOC101740597 isoform X1 [Bombyx mori]
BGIBMGA007829	1101	306.85	8.32	0.0271142	-5.20481	Down	0	0	gi|512916072|ref|XP_004928543.1|/0/PREDICTED: uncharacterized protein LOC101740597 isoform X1 [Bombyx mori]
BGIBMGA007834	1476	10.87	3.42	0.314627	-1.66828	Down	1.81643e-06	1.00672e-05	gi|512916921|ref|XP_004928759.1|/0/PREDICTED: protein sickie-like [Bombyx mori]
BGIBMGA007841	495	85.53	29.5	0.344908	-1.53572	Down	8.91088e-13	8.03798e-12	gi|114051804|ref|NP_001040182.1|/6.70389e-92/high-affinity copper uptake protein 1 [Bombyx mori]
BGIBMGA007849	486	38.31	16.41	0.428348	-1.22315	Down	7.27398e-05	0.000323939	gi|512916141|ref|XP_004928560.1|/9.2039e-83/PREDICTED: peptidyl-prolyl cis-trans isomerase-like 3-like [Bombyx mori]
BGIBMGA007861	5085	42.61	11.41	0.267778	-1.90089	Down	9.75224e-85	3.74825e-83	gi|512916965|ref|XP_004928770.1|/0/PREDICTED: LOW QUALITY PROTEIN: collagen alpha-1(XI) chain-like [Bombyx mori]
BGIBMGA007862	504	73.11	36.3	0.496512	-1.0101	Down	1.59176e-06	8.90177e-06	gi|114052396|ref|NP_001040241.1|/8.58102e-85/ubiquitin-conjugating enzyme E2M [Bombyx mori]
BGIBMGA007864	1437	23.86	8.26	0.346186	-1.53038	Down	4.90584e-11	3.98914e-10	gi|512916211|ref|XP_004928576.1|/0/PREDICTED: zinc finger protein GLI1-like [Bombyx mori]
BGIBMGA007878	714	11.74	2.54	0.216354	-2.20853	Down	4.61204e-05	0.000212346	gi|215820600|ref|NP_001135959.1|/3.76287e-137/autophagy 5-like [Bombyx mori]
BGIBMGA007887	201	56.27	0.01	0.000177715	-12.4582	Down	7.5833e-12	6.49038e-11	gi|357603676|gb|EHJ63877.1|/2.89454e-09/nuclear receptor GRF [Danaus plexippus]
BGIBMGA007888	2124	55.26	0.47	0.00850525	-6.87743	Down	1.06599e-130	5.31965e-129	gi|112983222|ref|NP_001037015.1|/0/nuclear receptor GRF [Bombyx mori]
BGIBMGA007900	684	70	5.32	0.076	-3.71786	Down	2.43472e-38	4.9641e-37	gi|512916364|ref|XP_004928623.1|/5.48539e-143/PREDICTED: peritrophin-1-like [Bombyx mori]
BGIBMGA007904	864	131.99	64.82	0.491098	-1.02592	Down	3.3128e-18	3.85693e-17	gi|114052058|ref|NP_001040348.1|/3.05673e-164/thioredoxin [Bombyx mori]
BGIBMGA007920	621	98.39	41.66	0.423417	-1.23985	Down	1.93967e-13	1.82273e-12	gi|512916438|ref|XP_004928640.1|/8.49077e-123/PREDICTED: probable chitinase 3-like isoform X1 [Bombyx mori]
BGIBMGA007958	450	38.44	14.27	0.371228	-1.42962	Down	1.7273e-05	8.4897e-05	gi|512917157|ref|XP_004928818.1|/3.06523e-83/PREDICTED: innexin inx1-like [Bombyx mori]
BGIBMGA007962	549	31.54	13.44	0.426126	-1.23065	Down	0.000112724	0.000485242	gi|512916658|ref|XP_004928693.1|/1.62512e-99/PREDICTED: U3 small nucleolar ribonucleoprotein protein IMP3-like isoform X1 [Bombyx mori]
BGIBMGA007968	708	13.42	1.47	0.109538	-3.1905	Down	1.0389e-07	6.55322e-07	gi|112984188|ref|NP_001037444.1|/1.42838e-72/transcription factor E74 [Bombyx mori]
BGIBMGA008001	1455	87.86	39.56	0.450262	-1.15116	Down	1.80789e-24	2.56e-23	gi|512892438|ref|XP_004922931.1|/0/PREDICTED: myc box-dependent-interacting protein 1-like [Bombyx mori]
BGIBMGA008013	2100	13.75	5.13	0.373091	-1.4224	Down	9.82502e-09	6.75525e-08	gi|512892352|ref|XP_004922910.1|/0/PREDICTED: vacuolar protein sorting-associated protein 51 homolog [Bombyx mori]
BGIBMGA008029	732	291.17	39.62	0.136072	-2.87756	Down	6.3632e-131	3.1883e-129	gi|512892506|ref|XP_004922948.1|/5.96423e-125/PREDICTED: probable allantoicase-like [Bombyx mori]
BGIBMGA008049	1047	37.78	18.51	0.489942	-1.02932	Down	2.57976e-07	1.55742e-06	gi|512892285|ref|XP_004922894.1|/0/PREDICTED: 2-acylglycerol O-acyltransferase 2-A-like [Bombyx mori]
BGIBMGA008064	402	117.73	35.89	0.30485	-1.71383	Down	4.8307e-16	5.16722e-15	gi|512892534|ref|XP_004922955.1|/2.80985e-65/PREDICTED: chitooligosaccharidolytic beta-N-acetylglucosaminidase-like, partial [Bombyx mori]
BGIBMGA008080	1278	42.29	18.63	0.44053	-1.18269	Down	1.35049e-11	1.14164e-10	gi|512892454|ref|XP_004922935.1|/0/PREDICTED: LOW QUALITY PROTEIN: zinc finger protein Noc-like [Bombyx mori]
BGIBMGA008091	1662	32.63	8.63	0.264481	-1.91877	Down	2.206e-22	2.9262e-21	gi|512903619|ref|XP_004925664.1|/3.94458e-142/PREDICTED: uncharacterized protein LOC101736398 [Bombyx mori]
BGIBMGA008136	2112	4.73	0.47	0.0993658	-3.33111	Down	1.56682e-08	1.05731e-07	gi|290560871|ref|NP_001166630.1|/0/cuticular protein RR-2 motif 143 [Bombyx mori]
BGIBMGA008195	1830	18.93	3.02	0.159535	-2.64805	Down	2.28284e-21	2.92468e-20	gi|512895788|ref|XP_004923755.1|/1.05081e-82/PREDICTED: monoacylglycerol lipase ABHD12-like [Bombyx mori]
BGIBMGA008222	345	242.08	82.86	0.342284	-1.54674	Down	3.11654e-23	4.26191e-22	gi|512909045|ref|XP_004926826.1|/4.25337e-61/PREDICTED: MD-2-related lipid-recognition protein-like [Bombyx mori]
BGIBMGA008244	3714	11.97	3.61	0.301587	-1.72935	Down	1.67221e-16	1.82177e-15	gi|512905502|ref|XP_004925960.1|/0/PREDICTED: xanthine dehydrogenase-like [Bombyx mori]
BGIBMGA008247	282	78.71	5	0.0635243	-3.97655	Down	5.99132e-18	6.90396e-17	gi|114050807|ref|NP_001040135.1|/4.19956e-40/lectin 5 precursor [Bombyx mori]
BGIBMGA008279	825	11.95	3.47	0.290377	-1.784	Down	0.000130486	0.000556478	gi|512905537|ref|XP_004925969.1|/1.66106e-148/PREDICTED: transmembrane protease serine 9-like [Bombyx mori]
BGIBMGA008287	1530	2605.67	5.11	0.00196111	-8.99412	Down	0	0	gi|225543574|ref|NP_001139414.1|/0/urbain precursor [Bombyx mori]
BGIBMGA008293	3636	75.52	28.11	0.372219	-1.42578	Down	4.07566e-71	1.38193e-69	gi|512915321|ref|XP_004928361.1|/0/PREDICTED: iron/zinc purple acid phosphatase-like protein-like [Bombyx mori]
BGIBMGA008313	2052	5.39	1.83	0.339518	-1.55844	Down	0.000159041	0.00066654	gi|357604963|gb|EHJ64400.1|/1.45202e-35/transcriptional regulator ATRX [Danaus plexippus]
BGIBMGA008320	1488	29.59	0.34	0.0114904	-6.44343	Down	1.42542e-48	3.50019e-47	gi|512915642|ref|XP_004928439.1|/0/PREDICTED: uncharacterized protein LOC101738309 [Bombyx mori]
BGIBMGA008346	1215	396.19	0.42	0.0010601	-9.88159	Down	0	0	gi|512914859|ref|XP_004928246.1|/1.78846e-111/PREDICTED: uncharacterized protein LOC101745570 isoform X1 [Bombyx mori]
BGIBMGA008362	699	13.2	0.37	0.0280303	-5.15687	Down	6.08732e-10	4.56033e-09	gi|290560857|ref|NP_001166793.1|/1.16785e-87/cuticular protein glycine-rich 9 precursor [Bombyx mori]
BGIBMGA008368	1596	19.72	0.01	0.000507099	-10.9454	Down	1.52132e-37	3.04166e-36	gi|512914698|ref|XP_004928207.1|/0/PREDICTED: uncharacterized protein LOC101740195 [Bombyx mori]
BGIBMGA008389	2322	9.05	4.42	0.488398	-1.03387	Down	0.000143127	0.00060683	gi|512914548|ref|XP_004928169.1|/0/PREDICTED: inhibitor of nuclear factor kappa-B kinase subunit beta-like [Bombyx mori]
BGIBMGA008395	918	76.99	0.01	0.000129887	-12.9105	Down	5.8419e-82	2.21777e-80	gi|512915396|ref|XP_004928379.1|/0/PREDICTED: delta-like protein 1-like [Bombyx mori]
BGIBMGA008404	516	8.29	0.01	0.00120627	-9.69523	Down	1.67862e-05	8.27016e-05	gi|512914437|ref|XP_004928142.1|/7.56021e-71/PREDICTED: uncharacterized protein LOC101743266 [Bombyx mori]
BGIBMGA008405	438	290.99	83.29	0.28623	-1.80475	Down	9.01798e-44	2.04783e-42	gi|151301100|ref|NP_001093080.1|/5.84782e-79/ecdysteroid-regulated 16 kDa protein precursor [Bombyx mori]
BGIBMGA008422	567	14.99	3.71	0.247498	-2.01451	Down	0.000120654	0.000516864	gi|512914480|ref|XP_004928152.1|/3.33686e-106/PREDICTED: uncharacterized protein LOC101744658 [Bombyx mori]
BGIBMGA008426	1185	129.74	58.71	0.45252	-1.14395	Down	1.14389e-28	1.83616e-27	gi|512914524|ref|XP_004928163.1|/2.16604e-146/PREDICTED: LOW QUALITY PROTEIN: 26S proteasome non-ATPase regulatory subunit 1-like [Bombyx mori]
BGIBMGA008432	1428	53.93	5.31	0.098461	-3.3443	Down	3.51808e-57	9.82839e-56	gi|512914560|ref|XP_004928172.1|/0/PREDICTED: tubulin polyglutamylase TTLL6-like [Bombyx mori]
BGIBMGA008462	1458	193.81	1.9	0.00980342	-6.6725	Down	6e-308	6.51368e-306	gi|512915464|ref|XP_004928396.1|/0/PREDICTED: hornerin-like [Bombyx mori]
BGIBMGA008464	1947	11.8	0.77	0.0652542	-3.93778	Down	1.53578e-20	1.91601e-19	gi|357607640|gb|EHJ65618.1|/3.29758e-82/hypothetical protein KGM_10099 [Danaus plexippus]
BGIBMGA008465	843	118.99	0.92	0.00773174	-7.01499	Down	1.56111e-109	7.02556e-108	gi|290560859|ref|NP_001166795.1|/6.81964e-28/cuticular protein glycine-rich 7 precursor [Bombyx mori]
BGIBMGA008466	1026	173.09	6.47	0.0373794	-4.74161	Down	2.20742e-166	1.31341e-164	gi|290563362|ref|NP_001166794.1|/1.48986e-81/cuticular protein glycine-rich 8 precursor [Bombyx mori]
BGIBMGA008498	597	32.62	13.17	0.40374	-1.3085	Down	1.61585e-05	7.97357e-05	gi|512914955|ref|XP_004928270.1|/2.66195e-107/PREDICTED: synaptobrevin homolog YKT6-like [Bombyx mori]
BGIBMGA008499	684	47.48	17.1	0.360152	-1.47332	Down	8.69288e-10	6.44596e-09	gi|512914959|ref|XP_004928271.1|/3.37451e-92/PREDICTED: uncharacterized protein LOC101736981 [Bombyx mori]
BGIBMGA008518	609	38.89	18.91	0.486243	-1.04025	Down	7.39818e-05	0.000328407	gi|512915083|ref|XP_004928302.1|/6.28425e-107/PREDICTED: histone-lysine N-methyltransferase setd3-like [Bombyx mori]
BGIBMGA008520	282	61.46	17.01	0.276765	-1.85326	Down	4.49114e-07	2.64678e-06	gi|357626449|gb|EHJ76530.1|/4.49727e-34/hypothetical protein KGM_19088 [Danaus plexippus]
BGIBMGA008543	480	69.9	31.05	0.444206	-1.1707	Down	2.58198e-07	1.558e-06	gi|512915200|ref|XP_004928332.1|/7.36339e-74/PREDICTED: uncharacterized protein LOC101744991 isoform X2 [Bombyx mori]
BGIBMGA008564	855	101.37	46.29	0.456644	-1.13086	Down	2.2273e-16	2.40953e-15	gi|512915694|ref|XP_004928452.1|/1.71747e-159/PREDICTED: SPRY domain-containing SOCS box protein 3-like [Bombyx mori]
BGIBMGA008571	2598	12.94	0.1	0.00772798	-7.01569	Down	1.4077e-38	2.87486e-37	gi|512915297|ref|XP_004928355.1|/0/PREDICTED: uncharacterized protein LOC101736535 [Bombyx mori]
BGIBMGA008575	2559	117.65	0.1	0.000849979	-10.2003	Down	0	0	gi|512903396|ref|XP_004925609.1|/0/PREDICTED: uncharacterized protein LOC101738605 [Bombyx mori]
BGIBMGA008585	573	112.13	33.01	0.29439	-1.7642	Down	1.25383e-22	1.67755e-21	gi|512895591|ref|XP_004923709.1|/9.3404e-11/PREDICTED: uncharacterized protein LOC101744741, partial [Bombyx mori]
BGIBMGA008595	807	153.44	67.38	0.439129	-1.18728	Down	2.10508e-24	2.97403e-23	gi|512903376|ref|XP_004925604.1|/1.53892e-143/PREDICTED: 26S proteasome non-ATPase regulatory subunit 8-like [Bombyx mori]
BGIBMGA008601	486	17.09	1.64	0.0959626	-3.38138	Down	5.05388e-07	2.9629e-06	gi|112984330|ref|NP_001037476.1|/3.29639e-56/p260 [Bombyx mori]
BGIBMGA008602	6219	94.04	4.02	0.0427478	-4.54801	Down	0	0	gi|112984330|ref|NP_001037476.1|/0/p260 [Bombyx mori]
BGIBMGA008665	2022	128.89	0.12	0.000931026	-10.0689	Down	2e-304	2.08e-302	gi|512904907|ref|XP_004925813.1|/0/PREDICTED: serine proteinase stubble-like [Bombyx mori]
BGIBMGA008673	1761	3.54	0.14	0.039548	-4.66025	Down	6.53606e-07	3.78523e-06	gi|512904891|ref|XP_004925809.1|/0/PREDICTED: proclotting enzyme-like [Bombyx mori]
BGIBMGA008675	639	47.95	23.68	0.493848	-1.01786	Down	9.12828e-06	4.66439e-05	gi|512904789|ref|XP_004925783.1|/3.73536e-116/PREDICTED: probable 28S ribosomal protein S26, mitochondrial-like [Bombyx mori]
BGIBMGA008682	393	1021.64	463.43	0.453614	-1.14046	Down	2.4241e-67	7.91574e-66	gi|148298697|ref|NP_001091797.1|/2.3219e-59/eukaryotic initiation factor 5C [Bombyx mori]
BGIBMGA008709	1656	747.95	6.99	0.00934554	-6.74151	Down	0	0	gi|169234932|ref|NP_001108407.1|/0/chitinase precursor [Bombyx mori]
BGIBMGA008826	861	26.69	12.83	0.480704	-1.05678	Down	6.64782e-05	0.000298742	gi|226342910|ref|NP_001139717.1|/2.75904e-149/serine protease inhibitor 25 precursor [Bombyx mori]
BGIBMGA008830	1194	16.05	5.45	0.339564	-1.55825	Down	4.80438e-07	2.82331e-06	gi|226342896|ref|NP_001139710.1|/0/serine protease inhibitor 17 precursor [Bombyx mori]
BGIBMGA008841	1278	77.95	1.98	0.0254009	-5.29898	Down	3.03872e-100	1.28352e-98	gi|379698950|ref|NP_001243947.1|/0/spatzle-like protein [Bombyx mori]
BGIBMGA008853	2280	85.7	9.44	0.110152	-3.18244	Down	1.9554e-137	1.02543e-135	gi|512929388|ref|XP_004931808.1|/0/PREDICTED: long-chain-fatty-acid--CoA ligase 5-like [Bombyx mori]
BGIBMGA008856	1821	28.53	10.21	0.357869	-1.4825	Down	2.0835e-15	2.15777e-14	gi|357605199|gb|EHJ64503.1|/0/PKG-Ib [Danaus plexippus]
BGIBMGA008858	1620	14.74	6.84	0.464043	-1.10767	Down	1.9605e-05	9.57505e-05	gi|512929384|ref|XP_004931807.1|/0/PREDICTED: rap1 GTPase-activating protein 1-like [Bombyx mori]
BGIBMGA008860	2601	9	1.06	0.117778	-3.08586	Down	2.48964e-17	2.79092e-16	gi|512929610|ref|XP_004931864.1|/0/PREDICTED: arylphorin subunit beta-like [Bombyx mori]
BGIBMGA008864	351	203.78	97.7	0.479439	-1.06058	Down	7.39918e-12	6.33718e-11	gi|512929361|ref|XP_004931801.1|/1.89977e-61/PREDICTED: myotrophin-like [Bombyx mori]
BGIBMGA008869	1509	14.05	5.52	0.392883	-1.34783	Down	2.68334e-06	1.46489e-05	gi|512929333|ref|XP_004931794.1|/0/PREDICTED: sialin-like [Bombyx mori]
BGIBMGA008894	492	130.3	58.31	0.447506	-1.16002	Down	1.38054e-12	1.2354e-11	gi|512929175|ref|XP_004931759.1|/1.36322e-81/PREDICTED: ADP-ribosylation factor 2-like [Bombyx mori]
BGIBMGA008899	357	79.33	39.12	0.49313	-1.01996	Down	3.043e-05	0.000143851	gi|114050803|ref|NP_001040136.1|/2.4688e-61/U6 snRNA-associated Sm-like protein [Bombyx mori]
BGIBMGA008902	828	27.46	12.74	0.463948	-1.10797	Down	3.78606e-05	0.000176284	gi|512929123|ref|XP_004931746.1|/3.8059e-76/PREDICTED: short-chain dehydrogenase/reductase family 16C member 6-like [Bombyx mori]
BGIBMGA008910	1440	392.78	2.98	0.00758694	-7.04227	Down	0	0	gi|112983046|ref|NP_001036933.1|/0/molting fluid carboxypeptidase A precursor [Bombyx mori]
BGIBMGA008934	1404	11.05	3.6	0.325792	-1.61798	Down	4.44632e-06	2.36272e-05	gi|512929435|ref|XP_004931820.1|/0/PREDICTED: uncharacterized protein LOC101744287 [Bombyx mori]
BGIBMGA008939	1638	6.29	2	0.317965	-1.65306	Down	0.000147862	0.000625195	gi|512928896|ref|XP_004931692.1|/0/PREDICTED: protein msta, isoform A-like [Bombyx mori]
BGIBMGA008951	993	23.01	7.72	0.335506	-1.57559	Down	5.24408e-08	3.39972e-07	gi|512928940|ref|XP_004931703.1|/1.3347e-180/PREDICTED: ubiA prenyltransferase domain-containing protein 1 homolog [Bombyx mori]
BGIBMGA008981	504	94.65	29.46	0.311252	-1.68385	Down	4.69836e-16	5.03001e-15	gi|512929096|ref|XP_004931740.1|/5.24228e-58/PREDICTED: mitogen-activated protein kinase kinase kinase 7-like [Bombyx mori]
BGIBMGA008987	936	107.87	0.55	0.00509873	-7.61565	Down	1.35453e-112	6.20875e-111	gi|512929127|ref|XP_004931747.1|/2.3525e-168/PREDICTED: short-chain dehydrogenase/reductase family 16C member 6-like isoform X1 [Bombyx mori]
BGIBMGA008988	1245	10.31	0.2	0.0193986	-5.6879	Down	3.06032e-14	2.99877e-13	gi|512929519|ref|XP_004931841.1|/0/PREDICTED: uncharacterized protein LOC101735487 [Bombyx mori]
BGIBMGA009001	258	191.17	79.85	0.417691	-1.25949	Down	1.66431e-10	1.29871e-09	gi|512929206|ref|XP_004931766.1|/2.75839e-44/PREDICTED: uncharacterized protein LOC101735939 [Bombyx mori]
BGIBMGA009010	657	144.37	49.56	0.343285	-1.54252	Down	1.95631e-27	3.01511e-26	gi|47230598|emb|CAF99791.1|/1.98246e-83/unnamed protein product [Tetraodon nigroviridis]
BGIBMGA009021	705	181.59	82.8	0.455972	-1.13298	Down	2.54832e-23	3.49258e-22	gi|512929353|ref|XP_004931799.1|/1.18068e-119/PREDICTED: calcyclin-binding protein-like [Bombyx mori]
BGIBMGA009030	1005	16.48	6.61	0.401092	-1.31799	Down	5.58582e-05	0.000253968	gi|512916957|ref|XP_004928768.1|/9.32668e-78/PREDICTED: uncharacterized protein LOC101736412 [Bombyx mori]
BGIBMGA009096	528	69.55	21.52	0.309418	-1.69237	Down	8.2651e-13	7.4882e-12	gi|512898453|ref|XP_004924404.1|/7.64522e-109/PREDICTED: zonadhesin-like [Bombyx mori]
BGIBMGA009112	2100	10.28	4.89	0.475681	-1.07193	Down	7.41758e-05	0.000329032	gi|512898565|ref|XP_004924429.1|/0/PREDICTED: SWI/SNF-related matrix-associated actin-dependent regulator of chromatin subfamily A-like protein 1-like [Bombyx mori]
BGIBMGA009118	531	80.38	39.79	0.495024	-1.01443	Down	2.05066e-07	1.25143e-06	gi|512905840|ref|XP_004926045.1|/1.33492e-100/PREDICTED: ubiquitin-conjugating enzyme E2 C-like [Bombyx mori]
BGIBMGA009159	474	256.17	32.6	0.127259	-2.97416	Down	9.64396e-76	3.50011e-74	gi|512905820|ref|XP_004926040.1|/2.72519e-68/PREDICTED: uncharacterized protein LOC101739782 [Bombyx mori]
BGIBMGA009166	720	29.08	11.88	0.408528	-1.29149	Down	8.52098e-06	4.37757e-05	gi|512905844|ref|XP_004926046.1|/1.80264e-94/PREDICTED: protein SDE2 homolog [Bombyx mori]
BGIBMGA009178	1686	1.93	0.01	0.00518135	-7.59246	Down	0.000150217	0.000634282	gi|512911068|ref|XP_004927325.1|/0/PREDICTED: uncharacterized protein LOC101737302 [Bombyx mori]
BGIBMGA009191	1551	85.97	19.01	0.221124	-2.17707	Down	8.89434e-62	2.67176e-60	gi|512911829|ref|XP_004927507.1|/0/PREDICTED: major facilitator superfamily domain-containing protein 8-like [Bombyx mori]
BGIBMGA009212	600	43.74	13.97	0.319387	-1.64662	Down	2.65928e-09	1.9079e-08	gi|512891418|ref|XP_004922680.1|/5.65954e-89/PREDICTED: uncharacterized protein LOC101744019 [Bombyx mori]
BGIBMGA009220	819	30.49	10.06	0.329944	-1.59971	Down	9.93956e-09	6.83021e-08	gi|512891367|ref|XP_004922671.1|/8.36842e-161/PREDICTED: uncharacterized protein LOC101742817 isoform X1 [Bombyx mori]
BGIBMGA009222	879	39.33	15.77	0.400966	-1.31845	Down	4.9452e-09	3.47935e-08	gi|512891527|ref|XP_004922706.1|/2.67394e-163/PREDICTED: LOW QUALITY PROTEIN: E3 ubiquitin-protein ligase UBR1-like [Bombyx mori]
BGIBMGA009223	4005	67.83	19.17	0.282618	-1.82307	Down	7.53226e-100	3.17072e-98	gi|512891527|ref|XP_004922706.1|/0/PREDICTED: LOW QUALITY PROTEIN: E3 ubiquitin-protein ligase UBR1-like [Bombyx mori]
BGIBMGA009239	918	20.15	9.21	0.457072	-1.12951	Down	0.000156888	0.000658186	gi|512891195|ref|XP_004922642.1|/6.63873e-67/PREDICTED: uncharacterized protein LOC101738833 [Bombyx mori]
BGIBMGA009281	348	20.46	0.01	0.000488759	-10.9986	Down	2.3424e-08	1.5569e-07	-
BGIBMGA009312	1938	30.82	11.91	0.386437	-1.37169	Down	9.84156e-16	1.03836e-14	gi|321400080|ref|NP_001189461.1|/0/growth arrest-specific protein 2 [Bombyx mori]
BGIBMGA009329	1158	23.88	7.24	0.303183	-1.72174	Down	1.52044e-10	1.1917e-09	gi|512896156|ref|XP_004923843.1|/0/PREDICTED: endoplasmic reticulum-Golgi intermediate compartment protein 2-like [Bombyx mori]
BGIBMGA009336	1752	94.14	32.42	0.344381	-1.53792	Down	6.8648e-48	1.66913e-46	gi|512895994|ref|XP_004923807.1|/0/PREDICTED: leucine-rich repeat, immunoglobulin-like domain and transmembrane domain-containing protein 2-like [Bombyx mori]
BGIBMGA009343	8283	11.9	3.34	0.280672	-1.83304	Down	1.01678e-37	2.03949e-36	gi|357616098|gb|EHJ70007.1|/0/putative hemicentin-1 [Danaus plexippus]
BGIBMGA009344	4560	8.15	3.97	0.487117	-1.03766	Down	3.58028e-07	2.13334e-06	gi|262034623|gb|ACY06936.1|/0/putative cuticle protein CPH41 [Bombyx mori]
BGIBMGA009376	1278	5.13	0.79	0.153996	-2.69903	Down	4.65338e-05	0.00021409	gi|512896180|ref|XP_004923849.1|/0/PREDICTED: facilitated trehalose transporter Tret1-2 homolog [Bombyx mori]
BGIBMGA009381	684	13.92	2.28	0.163793	-2.61005	Down	1.61504e-06	9.0238e-06	gi|512896192|ref|XP_004923852.1|/2.66141e-105/PREDICTED: uncharacterized protein LOC101744784 [Bombyx mori]
BGIBMGA009404	423	42.5	17.18	0.404235	-1.30673	Down	4.50806e-05	0.000207868	gi|512902604|ref|XP_004925417.1|/4.69548e-76/PREDICTED: myosin light chain kinase, smooth muscle-like [Bombyx mori]
BGIBMGA009405	1236	31.17	12.1	0.388194	-1.36515	Down	1.76414e-10	1.37315e-09	gi|512902604|ref|XP_004925417.1|/7.10382e-164/PREDICTED: myosin light chain kinase, smooth muscle-like [Bombyx mori]
BGIBMGA009414	324	63.55	13.68	0.215264	-2.21582	Down	4.09366e-10	3.11581e-09	-
BGIBMGA009425	2538	6.57	2.76	0.420091	-1.25123	Down	7.7662e-05	0.000343634	gi|512902661|ref|XP_004925429.1|/0/PREDICTED: brain tumor protein-like [Bombyx mori]
BGIBMGA009467	837	344.73	36.27	0.105213	-3.24862	Down	2.25296e-200	1.58424e-198	gi|512891999|ref|XP_004922822.1|/2.81732e-151/PREDICTED: glucosamine-6-phosphate isomerase 2-like isoform X1 [Bombyx mori]
BGIBMGA009478	1185	18.47	3.64	0.197076	-2.34317	Down	3.18522e-12	2.80173e-11	gi|512891955|ref|XP_004922811.1|/0/PREDICTED: carboxypeptidase A2-like [Bombyx mori]
BGIBMGA009518	420	168.55	14.11	0.083714	-3.57839	Down	1.9001e-52	4.96111e-51	gi|512892046|ref|XP_004922833.1|/6.37765e-65/PREDICTED: LOW QUALITY PROTEIN: alpha-N-acetylgalactosaminidase-like [Bombyx mori]
BGIBMGA009521	477	87.82	2.23	0.0253928	-5.29943	Down	7.11704e-41	1.51602e-39	gi|512892082|ref|XP_004922842.1|/1.6983e-78/PREDICTED: probable cytochrome P450 301a1, mitochondrial-like [Bombyx mori]
BGIBMGA009522	1104	76.5	2.54	0.0332026	-4.91256	Down	1.05817e-81	3.99265e-80	gi|512892082|ref|XP_004922842.1|/0/PREDICTED: probable cytochrome P450 301a1, mitochondrial-like [Bombyx mori]
BGIBMGA009523	1176	57.24	5.18	0.0904962	-3.466	Down	1.87657e-51	4.82836e-50	gi|568215671|ref|NP_001274759.1|/0/probable cytochrome P450 49a1-like [Bombyx mori]
BGIBMGA009540	1239	9.92	3.48	0.350806	-1.51125	Down	0.000107524	0.000464798	gi|512910973|ref|XP_004927302.1|/0/PREDICTED: tetratricopeptide repeat protein 5-like [Bombyx mori]
BGIBMGA009541	1044	12.1	1.95	0.161157	-2.63346	Down	1.83468e-08	1.23067e-07	gi|512910965|ref|XP_004927300.1|/2.25029e-141/PREDICTED: protein odd-skipped-like [Bombyx mori]
BGIBMGA009543	309	91.33	34.27	0.375233	-1.41414	Down	8.93322e-08	5.66962e-07	gi|512910950|ref|XP_004927297.1|/2.17435e-49/PREDICTED: uncharacterized protein LOC101744084 isoform X1 [Bombyx mori]
BGIBMGA009559	369	61.34	22.18	0.361591	-1.46757	Down	6.63032e-07	3.83085e-06	gi|512911153|ref|XP_004927344.1|/2.14836e-52/PREDICTED: vesicle transport protein GOT1B-like [Bombyx mori]
BGIBMGA009614	726	494.37	214.09	0.433056	-1.20737	Down	5.81024e-69	1.91753e-67	gi|160333474|ref|NP_001103767.1|/4.06399e-118/lysosomal thiol reductase IP30 isoform 2 precursor [Bombyx mori]
BGIBMGA009619	1236	50.84	23.39	0.460071	-1.12007	Down	2.93166e-12	2.58605e-11	gi|357623912|gb|EHJ74877.1|/3.44664e-126/putative suppressors of cytokine signaling [Danaus plexippus]
BGIBMGA009661	3234	20.98	9.39	0.447569	-1.15982	Down	5.04058e-14	4.90041e-13	gi|512935558|ref|XP_004933303.1|/0/PREDICTED: uncharacterized protein LOC101737750 [Bombyx mori]
BGIBMGA009677	513	33.92	0.01	0.000294811	-11.7279	Down	4.27794e-20	5.27854e-19	gi|357616848|gb|EHJ70441.1|/1.07375e-45/serine protease [Danaus plexippus]
BGIBMGA009678	1110	24.94	0.69	0.0276664	-5.17572	Down	2.342e-28	3.71597e-27	gi|357616848|gb|EHJ70441.1|/4.95457e-158/serine protease [Danaus plexippus]
BGIBMGA009687	339	920.95	0.01	1.08584e-05	-16.4908	Down	0	0	gi|6683577|dbj|BAA89260.1|/1.38466e-35/hormone receptor 3 [Bombyx mori]
BGIBMGA009688	1809	772.87	1.67	0.00216078	-8.85423	Down	0	0	gi|357627930|gb|EHJ77448.1|/0/hormone receptor 3C [Danaus plexippus]
BGIBMGA009690	885	31.63	10.11	0.319633	-1.64551	Down	3.19206e-10	2.44008e-09	gi|512935425|ref|XP_004933272.1|/2.63553e-142/PREDICTED: androgen-dependent TFPI-regulating protein-like isoform X1 [Bombyx mori]
BGIBMGA009694	783	35.51	0.99	0.0278795	-5.16465	Down	4.72464e-28	7.42975e-27	gi|512935401|ref|XP_004933266.1|/5.01135e-152/PREDICTED: serine proteinase stubble-like [Bombyx mori]
BGIBMGA009696	861	20.58	9.25	0.449466	-1.15372	Down	0.000172145	0.000718298	gi|512935393|ref|XP_004933264.1|/5.02815e-151/PREDICTED: protein KTI12 homolog [Bombyx mori]
BGIBMGA009741	2718	10.09	1.01	0.100099	-3.3205	Down	2.175e-21	2.79811e-20	gi|642929412|ref|XP_008195828.1|/2.10546e-16/PREDICTED: uncharacterized protein LOC663405 isoform X2 [Tribolium castaneum]
BGIBMGA009742	3573	21.3	2.44	0.114554	-3.1259	Down	5.9538e-54	1.58802e-52	gi|357623004|gb|EHJ74329.1|/4.12117e-156/hypothetical protein KGM_08371 [Danaus plexippus]
BGIBMGA009743	2982	92.29	0.17	0.00184202	-9.0845	Down	0	0	gi|512935413|ref|XP_004933269.1|/0/PREDICTED: serine proteinase stubble-like [Bombyx mori]
BGIBMGA009744	1200	69.05	4.86	0.0703838	-3.82861	Down	2.51862e-68	8.24615e-67	gi|512935421|ref|XP_004933271.1|/0/PREDICTED: decaprenyl-diphosphate synthase subunit 2-like [Bombyx mori]
BGIBMGA009750	1863	143.59	1.35	0.00940177	-6.73285	Down	6.1607e-294	6.00353e-292	gi|512935775|ref|XP_004933356.1|/5.38322e-151/PREDICTED: mucin-2-like [Bombyx mori]
BGIBMGA009760	537	129.19	61.92	0.479294	-1.06102	Down	5.98298e-12	5.15996e-11	gi|284027830|gb|ADB66739.1|/1.66503e-90/coatomer protein complex subunit zeta [Bombyx mori]
BGIBMGA009767	1047	16	6.09	0.380625	-1.39356	Down	2.11e-05	0.000102285	gi|512935811|ref|XP_004933365.1|/0/PREDICTED: uncharacterized protein LOC101747094 [Bombyx mori]
BGIBMGA009801	630	54.93	12.85	0.233934	-2.09583	Down	6.51622e-16	6.9223e-15	gi|512935651|ref|XP_004933326.1|/3.85015e-110/PREDICTED: LOW QUALITY PROTEIN: aldo-keto reductase family 1 member C4-like [Bombyx mori]
BGIBMGA009887	1233	29.69	9.67	0.325699	-1.61839	Down	1.5927e-12	1.41807e-11	gi|112983168|ref|NP_001037033.1|/0/leucine-rich repeat G protein-coupled receptor precursor [Bombyx mori]
BGIBMGA009913	387	37.79	4.21	0.111405	-3.16611	Down	1.03905e-10	8.24311e-10	gi|512895452|ref|XP_004923675.1|/6.8221e-43/PREDICTED: uncharacterized protein LOC101739813 [Bombyx mori]
BGIBMGA009914	519	42.84	2.55	0.0595238	-4.07039	Down	2.11918e-19	2.55873e-18	gi|512895452|ref|XP_004923675.1|/4.38261e-74/PREDICTED: uncharacterized protein LOC101739813 [Bombyx mori]
BGIBMGA009918	660	89.69	40.24	0.448656	-1.15632	Down	6.95246e-12	5.96697e-11	gi|512895491|ref|XP_004923684.1|/7.3313e-102/PREDICTED: ras-related protein Ral-a-like [Bombyx mori]
BGIBMGA009924	1917	41.6	10.6	0.254808	-1.97252	Down	1.96335e-33	3.59443e-32	gi|512895615|ref|XP_004923715.1|/0/PREDICTED: glucose dehydrogenase [acceptor]-like, partial [Bombyx mori]
BGIBMGA009958	480	242.55	104.8	0.432076	-1.21064	Down	5.22596e-23	7.10731e-22	gi|512907484|ref|XP_004926454.1|/1.45382e-29/PREDICTED: uncharacterized protein LOC101740638 isoform X1 [Bombyx mori]
BGIBMGA009959	285	190.68	73.17	0.383732	-1.38183	Down	3.776e-13	3.49789e-12	gi|389613274|dbj|BAM19998.1|/1.4433e-32/unknown unsecreted protein [Papilio xuthus]
BGIBMGA009969	450	44.21	17.84	0.403529	-1.30926	Down	1.61585e-05	7.97675e-05	gi|512907423|ref|XP_004926437.1|/1.05351e-83/PREDICTED: putative riboflavin kinase-like [Bombyx mori]
BGIBMGA009976	522	116.8	58.26	0.498801	-1.00346	Down	7.60412e-10	5.65556e-09	gi|512907406|ref|XP_004926434.1|/9.98533e-74/PREDICTED: PDZ and LIM domain protein 3-like isoform X3 [Bombyx mori]
BGIBMGA009990	1341	5.08	0.19	0.0374016	-4.74076	Down	1.63334e-07	1.00919e-06	gi|512907508|ref|XP_004926460.1|/0/PREDICTED: uncharacterized protein LOC101741297 isoform X2 [Bombyx mori]
BGIBMGA010014	1107	80	5.52	0.069	-3.85726	Down	3.50456e-73	1.22868e-71	gi|512893923|ref|XP_004923302.1|/1.47497e-178/PREDICTED: adhesive plaque matrix protein-like [Bombyx mori]
BGIBMGA010026	456	54.95	25.21	0.458781	-1.12412	Down	1.73542e-05	8.52285e-05	gi|512893859|ref|XP_004923285.1|/6.14292e-84/PREDICTED: LIM and calponin homology domains-containing protein 1-like [Bombyx mori]
BGIBMGA010029	3759	3.13	0.13	0.0415335	-4.58958	Down	3.19998e-12	2.81071e-11	gi|512893981|ref|XP_004923319.1|/0/PREDICTED: mucin-5AC-like [Bombyx mori]
BGIBMGA010056	918	4.51	0.01	0.00221729	-8.81698	Down	1.67862e-05	8.27675e-05	gi|512893847|ref|XP_004923282.1|/5.38068e-101/PREDICTED: uncharacterized abhydrolase domain-containing protein DDB_G0269086-like [Bombyx mori]
BGIBMGA010069	438	31.67	10.41	0.328702	-1.60515	Down	2.90494e-05	0.000137745	gi|512893897|ref|XP_004923295.1|/7.63749e-79/PREDICTED: acyl-CoA synthetase short-chain family member 3, mitochondrial-like [Bombyx mori]
BGIBMGA010070	1413	42.19	7.15	0.169471	-2.56089	Down	3.03226e-34	5.66022e-33	gi|512893897|ref|XP_004923295.1|/0/PREDICTED: acyl-CoA synthetase short-chain family member 3, mitochondrial-like [Bombyx mori]
BGIBMGA010077	2349	24.08	2.45	0.101744	-3.29698	Down	2.73086e-42	5.9924e-41	gi|512894009|ref|XP_004923326.1|/0/PREDICTED: uncharacterized protein LOC101736353 [Bombyx mori]
BGIBMGA010158	1155	52.15	5.5	0.105465	-3.24516	Down	1.3656e-43	3.07844e-42	gi|357624982|gb|EHJ75551.1|/2.35872e-174/hypothetical protein KGM_04212 [Danaus plexippus]
BGIBMGA010172	795	45.43	16.54	0.364077	-1.45769	Down	1.19559e-10	9.43061e-10	gi|114051678|ref|NP_001040422.1|/1.37793e-83/transcription initiation factor TFIID subunit 12 [Bombyx mori]
BGIBMGA010185	2076	29.91	11.47	0.383484	-1.38276	Down	1.68287e-16	1.83177e-15	gi|112984028|ref|NP_001036830.1|/0/trachealess [Bombyx mori]
BGIBMGA010197	408	52.77	19.19	0.363654	-1.45936	Down	1.22123e-06	6.90763e-06	gi|512927203|ref|XP_004931276.1|/5.0947e-70/PREDICTED: short coiled-coil protein homolog [Bombyx mori]
BGIBMGA010212	1377	196.22	76.38	0.389257	-1.36121	Down	2.67716e-64	8.32476e-63	gi|114051043|ref|NP_001040318.1|/0/serine protease inhibitor 3 precursor [Bombyx mori]
BGIBMGA010214	1431	2396.41	23.83	0.00994404	-6.65195	Down	0	0	gi|226342882|ref|NP_001139703.1|/0/serine protease inhibitor 10 precursor [Bombyx mori]
BGIBMGA010223	447	36.79	14.38	0.390867	-1.35525	Down	5.78204e-05	0.000262119	gi|512927349|ref|XP_004931312.1|/3.88798e-78/PREDICTED: uncharacterized protein LOC101741453 isoform X1 [Bombyx mori]
BGIBMGA010240	1632	462.03	3.39	0.00733719	-7.09056	Down	0	0	gi|10119784|dbj|BAB13481.1|/0/chitinase precursor [Bombyx mori]
BGIBMGA010251	738	13.6	4.21	0.309559	-1.69171	Down	0.00017652	0.000734325	gi|512927487|ref|XP_004931347.1|/1.26644e-122/PREDICTED: microtubule-associated proteins 1A/1B light chain 3C-like isoform X1 [Bombyx mori]
BGIBMGA010255	522	6.55	0.01	0.00152672	-9.35535	Down	0.000150217	0.000633633	gi|512927515|ref|XP_004931354.1|/2.44809e-88/PREDICTED: uncharacterized protein LOC101746867 isoform X1 [Bombyx mori]
BGIBMGA010256	1770	10.71	4.26	0.397759	-1.33003	Down	1.09817e-05	5.54959e-05	gi|512927523|ref|XP_004931356.1|/0/PREDICTED: putative mediator of RNA polymerase II transcription subunit 26-like isoform X1 [Bombyx mori]
BGIBMGA010262	318	121.34	48.02	0.395747	-1.33735	Down	1.874e-09	1.35788e-08	gi|153791737|ref|NP_001093289.1|/2.38107e-56/dynein molecular motor protein light chain 1 [Bombyx mori]
BGIBMGA010280	4176	22.23	10.47	0.470985	-1.08625	Down	5.7042e-17	6.30314e-16	gi|512927623|ref|XP_004931381.1|/0/PREDICTED: tight junction protein ZO-1-like [Bombyx mori]
BGIBMGA010332	3543	5.22	2.12	0.40613	-1.29999	Down	2.36818e-05	0.000113953	gi|512907928|ref|XP_004926564.1|/0/PREDICTED: multidrug resistance-associated protein 1-like [Bombyx mori]
BGIBMGA010366	948	35.77	10.53	0.294381	-1.76424	Down	6.19676e-13	5.67242e-12	gi|158186774|ref|NP_001103403.1|/1.20846e-127/AMP-activated protein kinase beta subunit [Bombyx mori]
BGIBMGA010383	2331	5.43	2.04	0.375691	-1.41238	Down	0.000165485	0.000691671	gi|512919899|ref|XP_004929497.1|/0/PREDICTED: kinesin-like protein costa-like [Bombyx mori]
BGIBMGA010387	534	112.92	29.17	0.258324	-1.95274	Down	3.63732e-24	5.11539e-23	gi|112983220|ref|NP_001037016.1|/4.30222e-83/J domain-containing protein [Bombyx mori]
BGIBMGA010398	972	17.85	7.89	0.442017	-1.17783	Down	0.000150438	0.000634133	gi|512919830|ref|XP_004929480.1|/6.40084e-55/PREDICTED: uncharacterized protein LOC101741728 [Bombyx mori]
BGIBMGA010415	5388	9.17	2.16	0.235551	-2.08589	Down	4.80514e-23	6.54218e-22	gi|512920189|ref|XP_004929570.1|/0/PREDICTED: cadherin-23-like [Bombyx mori]
BGIBMGA010416	1011	40.81	4.8	0.117618	-3.08782	Down	7.34796e-29	1.18874e-27	gi|512919733|ref|XP_004929457.1|/0/PREDICTED: progestin and adipoQ receptor family member 3-like [Bombyx mori]
BGIBMGA010429	1395	46.26	1.27	0.0274535	-5.18686	Down	6.20548e-65	1.95417e-63	gi|532525012|ref|NP_001269151.1|/0/uncharacterized protein LOC101736895 [Bombyx mori]
BGIBMGA010439	414	817.52	164.13	0.200766	-2.31642	Down	1.43524e-155	8.0739e-154	gi|112984208|ref|NP_001037448.1|/2.68114e-79/lysozyme precursor [Bombyx mori]
BGIBMGA010455	342	103.15	37.81	0.366554	-1.4479	Down	8.84844e-10	6.55738e-09	gi|512919623|ref|XP_004929429.1|/1.28383e-57/PREDICTED: uncharacterized protein LOC101745969 [Bombyx mori]
BGIBMGA010465	2175	10.91	2.88	0.263978	-1.92151	Down	1.13467e-10	8.96152e-10	gi|512919580|ref|XP_004929418.1|/0/PREDICTED: neutral ceramidase-like isoform X1 [Bombyx mori]
BGIBMGA010500	1590	11.09	4.59	0.413886	-1.27269	Down	4.2911e-05	0.000198233	gi|290563267|ref|NP_001166749.1|/1.77818e-168/cuticular protein hypothetical 28 precursor [Bombyx mori]
BGIBMGA010508	1011	21.76	10.61	0.487592	-1.03625	Down	0.000114835	0.000493988	gi|512920065|ref|XP_004929539.1|/0/PREDICTED: probable methyltransferase TARBP1-like [Bombyx mori]
BGIBMGA010555	1485	7.32	1.87	0.255464	-1.96881	Down	1.12702e-05	5.68147e-05	gi|512920232|ref|XP_004929581.1|/0/PREDICTED: ATP-binding cassette sub-family G member 1 [Bombyx mori]
BGIBMGA010568	2478	19.01	2.82	0.148343	-2.75299	Down	7.6521e-30	1.27631e-28	gi|512920264|ref|XP_004929589.1|/0/PREDICTED: phosphoinositide 3-kinase adapter protein 1-like [Bombyx mori]
BGIBMGA010573	1314	64.13	21.38	0.333385	-1.58474	Down	3.6448e-26	5.42164e-25	gi|357630383|gb|EHJ78544.1|/0/chitin deacetylase 4 [Danaus plexippus]
BGIBMGA010577	1053	67.81	28.32	0.417638	-1.25968	Down	3.58966e-16	3.85974e-15	gi|512919933|ref|XP_004929505.1|/0/PREDICTED: cysteine and histidine-rich domain-containing protein-like [Bombyx mori]
BGIBMGA010582	681	13.57	3.05	0.224761	-2.15354	Down	2.52754e-05	0.000121056	gi|512919964|ref|XP_004929513.1|/1.13687e-124/PREDICTED: lipase member I-like [Bombyx mori]
BGIBMGA010590	792	1039.96	279.74	0.268991	-1.89437	Down	3.2448e-303	3.34647e-301	gi|512920011|ref|XP_004929525.1|/3.4421e-148/PREDICTED: trypsin, alkaline C-like [Bombyx mori]
BGIBMGA010592	1395	12.49	3.62	0.289832	-1.78671	Down	1.81424e-07	1.11651e-06	gi|512910653|ref|XP_004927223.1|/0/PREDICTED: synaptic vesicle 2-related protein-like [Bombyx mori]
BGIBMGA010610	876	65.37	0.59	0.00902555	-6.79177	Down	1.22027e-62	3.71058e-61	gi|512903227|ref|XP_004925568.1|/1.23122e-168/PREDICTED: uncharacterized protein LOC101743824 [Bombyx mori]
BGIBMGA010613	795	77.23	38.28	0.495662	-1.01257	Down	2.95808e-10	2.26682e-09	gi|565671756|ref|NP_001274329.1|/3.83542e-147/acyl-CoA Delta(11) desaturase-like [Bombyx mori]
BGIBMGA010634	894	12.68	4.02	0.317035	-1.65729	Down	7.8424e-05	0.000346758	gi|512903096|ref|XP_004925535.1|/1.4738e-140/PREDICTED: MATH and LRR domain-containing protein PFE0570w-like isoform X1 [Bombyx mori]
BGIBMGA010652	1887	14.76	0.53	0.0359079	-4.79956	Down	8.1203e-28	1.26411e-26	gi|512903076|ref|XP_004925530.1|/0/PREDICTED: uncharacterized protein LOC101738702 [Bombyx mori]
BGIBMGA010654	540	11.05	0.98	0.0886878	-3.49512	Down	1.68484e-05	8.29747e-05	-
BGIBMGA010659	1947	12.91	6.06	0.469404	-1.0911	Down	1.42427e-05	7.07618e-05	gi|357612940|gb|EHJ68242.1|/0/Noki protein [Danaus plexippus]
BGIBMGA010676	777	59.78	1	0.016728	-5.90159	Down	1.16526e-48	2.86705e-47	gi|512903215|ref|XP_004925565.1|/1.21177e-158/PREDICTED: acyl-CoA Delta(11) desaturase-like [Bombyx mori]
BGIBMGA010677	450	39.08	0.01	0.000255885	-11.9322	Down	4.27794e-20	5.28381e-19	gi|512903219|ref|XP_004925566.1|/2.60694e-66/PREDICTED: uncharacterized protein LOC101743593 isoform X1 [Bombyx mori]
BGIBMGA010678	486	78.99	2.19	0.027725	-5.17267	Down	3.27316e-37	6.47103e-36	gi|512903231|ref|XP_004925569.1|/2.86776e-76/PREDICTED: uncharacterized protein LOC101743972 [Bombyx mori]
BGIBMGA010716	771	530.87	2.34	0.00440786	-7.82571	Down	0	0	gi|209571458|ref|NP_001129362.1|/1.7896e-138/osiris 19 precursor [Bombyx mori]
BGIBMGA010717	882	38.88	0.58	0.0149177	-6.06683	Down	9.6151e-37	1.89184e-35	gi|209571452|ref|NP_001129359.1|/6.52543e-101/osiris 20 [Bombyx mori]
BGIBMGA010718	1377	9.49	3.3	0.347734	-1.52394	Down	5.75042e-05	0.000260972	gi|512934559|ref|XP_004933062.1|/0/PREDICTED: zinc finger protein 287-like [Bombyx mori]
BGIBMGA010738	1023	24.72	0.5	0.0202265	-5.62761	Down	7.65532e-27	1.15964e-25	gi|512934431|ref|XP_004933031.1|/5.30666e-172/PREDICTED: retinol dehydrogenase 14-like isoform X1 [Bombyx mori]
BGIBMGA010752	1197	27.64	13.78	0.498553	-1.00418	Down	3.76776e-06	2.01861e-05	gi|321400084|ref|NP_001189463.1|/0/tak1 [Bombyx mori]
BGIBMGA010763	1578	196.27	28.74	0.146431	-2.77171	Down	4.60978e-187	3.00267e-185	gi|389568608|gb|AFK85028.1|/0/aminopeptidase N-12 [Bombyx mori]
BGIBMGA010764	1302	249.54	27.61	0.110644	-3.17601	Down	4.16348e-224	3.18069e-222	gi|389568608|gb|AFK85028.1|/0/aminopeptidase N-12 [Bombyx mori]
BGIBMGA010779	5055	73.25	7.65	0.104437	-3.2593	Down	6.08334e-267	5.26485e-265	gi|512934621|ref|XP_004933076.1|/0/PREDICTED: protein Skeletor, isoforms D/E-like [Bombyx mori]
BGIBMGA010794	1107	128.05	62.99	0.491917	-1.02351	Down	2.26468e-22	3.00082e-21	gi|114052605|ref|NP_001040484.1|/0/26S proteasome regulatory ATPase subunit 10B [Bombyx mori]
BGIBMGA010830	4755	6.35	3.08	0.485039	-1.04383	Down	3.8805e-06	2.07452e-05	gi|512934772|ref|XP_004933113.1|/0/PREDICTED: uncharacterized protein LOC101738149 [Bombyx mori]
BGIBMGA010836	2340	5.76	1.92	0.333333	-1.58496	Down	2.41262e-05	0.000115956	gi|512934551|ref|XP_004933060.1|/0/PREDICTED: phosphatidylinositide phosphatase SAC2-like [Bombyx mori]
BGIBMGA010839	1005	73.91	31.76	0.429712	-1.21856	Down	5.80516e-16	6.19885e-15	gi|512934571|ref|XP_004933065.1|/0/PREDICTED: vesicular integral-membrane protein VIP36-like [Bombyx mori]
BGIBMGA010841	519	42.84	19.88	0.464052	-1.10764	Down	5.87858e-05	0.000266106	gi|114051477|ref|NP_001040362.1|/9.71825e-90/mitochondrial ribosomal protein S10 [Bombyx mori]
BGIBMGA010846	855	28.82	7.82	0.271339	-1.88183	Down	1.63078e-10	1.27415e-09	gi|512934601|ref|XP_004933071.1|/7.51928e-131/PREDICTED: phosphoacetylglucosamine mutase-like [Bombyx mori]
BGIBMGA010847	756	52.31	25.99	0.496846	-1.00913	Down	4.83394e-07	2.83799e-06	gi|512934601|ref|XP_004933071.1|/1.89687e-137/PREDICTED: phosphoacetylglucosamine mutase-like [Bombyx mori]
BGIBMGA010856	354	140.13	0.01	7.13623e-05	-13.7745	Down	4.84142e-54	1.29973e-52	gi|512898029|ref|XP_004924298.1|/1.31235e-62/PREDICTED: uncharacterized protein LOC101742676 isoform X2 [Bombyx mori]
BGIBMGA010857	945	15.76	0.54	0.034264	-4.86716	Down	3.15266e-15	3.23795e-14	gi|357616790|gb|EHJ70405.1|/2.02246e-58/hypothetical protein KGM_15902 [Danaus plexippus]
BGIBMGA010868	1059	195.25	87.36	0.447426	-1.16028	Down	1.11674e-38	2.28443e-37	gi|164420677|ref|NP_001037456.2|/0/silk gland factor 3 [Bombyx mori]
BGIBMGA010869	2733	15.05	7.49	0.497674	-1.00673	Down	1.82473e-07	1.12241e-06	gi|512898100|ref|XP_004924316.1|/0/PREDICTED: tyrosine kinase receptor Cad96Ca-like [Bombyx mori]
BGIBMGA010870	726	5	0.01	0.002	-8.96578	Down	7.23542e-05	0.00032257	gi|512897945|ref|XP_004924277.1|/3.67572e-119/PREDICTED: uncharacterized protein LOC101740088 [Bombyx mori]
BGIBMGA010871	1509	4.32	0.01	0.00231481	-8.75489	Down	2.3424e-08	1.55607e-07	gi|512897945|ref|XP_004924277.1|/0/PREDICTED: uncharacterized protein LOC101740088 [Bombyx mori]
BGIBMGA010875	1362	48.41	23.95	0.494732	-1.01528	Down	3.91912e-11	3.20575e-10	gi|512898081|ref|XP_004924311.1|/1.29126e-76/PREDICTED: dehydrogenase/reductase SDR family member 13-like [Bombyx mori]
BGIBMGA010882	2133	6.45	1.41	0.218605	-2.1936	Down	9.89134e-08	6.24249e-07	gi|357628941|gb|EHJ78030.1|/0/olfactory receptor 29 [Danaus plexippus]
BGIBMGA010899	717	29.6	0.72	0.0243243	-5.36146	Down	6.31932e-22	8.25849e-21	gi|290560918|ref|NP_001166682.1|/1.01857e-73/cuticular protein RR-2 motif 78 precursor [Bombyx mori]
BGIBMGA010914	426	9.52	0.01	0.00105042	-9.89482	Down	3.48504e-05	0.00016356	gi|512899988|ref|XP_004924782.1|/4.24551e-69/PREDICTED: uncharacterized protein LOC101739117 [Bombyx mori]
BGIBMGA010920	750	88.05	8.97	0.101874	-3.29514	Down	1.67364e-47	4.02976e-46	gi|512899960|ref|XP_004924775.1|/2.46879e-89/PREDICTED: uncharacterized protein LOC101737765 [Bombyx mori]
BGIBMGA010945	897	23.72	1.14	0.0480607	-4.379	Down	4.75408e-20	5.86021e-19	gi|512899952|ref|XP_004924773.1|/1.57713e-158/PREDICTED: elongation of very long chain fatty acids protein AAEL008004-like [Bombyx mori]
BGIBMGA010948	2187	136.88	4.01	0.0292957	-5.09317	Down	4.83806e-296	4.8287e-294	gi|283483981|ref|NP_001164467.1|/0/uncharacterized protein LOC100327241 [Bombyx mori]
BGIBMGA010949	726	58.05	0.36	0.00620155	-7.33316	Down	9.55512e-47	2.25676e-45	gi|357626523|gb|EHJ76585.1|/2.52925e-27/hypothetical protein KGM_20906 [Danaus plexippus]
BGIBMGA010961	264	283.87	123.1	0.433649	-1.2054	Down	2.40922e-14	2.37771e-13	gi|357613771|gb|EHJ68709.1|/1.05304e-11/hypothetical protein KGM_00786 [Danaus plexippus]
BGIBMGA011004	870	175.88	84.13	0.478338	-1.0639	Down	2.81958e-25	4.08608e-24	gi|225703086|ref|NP_001139535.1|/1.81691e-47/DDRGK domain-containing protein 1 precursor [Bombyx mori]
BGIBMGA011009	1872	34.38	13.41	0.390052	-1.35826	Down	1.33505e-16	1.46217e-15	gi|512886589|ref|XP_004921783.1|/0/PREDICTED: LOW QUALITY PROTEIN: E3 UFM1-protein ligase 1 homolog [Bombyx mori]
BGIBMGA011025	3600	4.61	0.76	0.164859	-2.6007	Down	7.41074e-11	5.92859e-10	gi|512886322|ref|XP_004921739.1|/0/PREDICTED: slit homolog 2 protein-like [Bombyx mori]
BGIBMGA011034	1620	23.85	10.44	0.437736	-1.19187	Down	8.51124e-09	5.87808e-08	gi|512886283|ref|XP_004921732.1|/1.60183e-156/PREDICTED: protein toll-like [Bombyx mori]
BGIBMGA011044	2781	8.7	3.23	0.371264	-1.42948	Down	1.33515e-07	8.34959e-07	gi|357609559|gb|EHJ66516.1|/0/hypothetical protein KGM_13348 [Danaus plexippus]
BGIBMGA011047	1263	31.78	7.83	0.246381	-2.02103	Down	5.9715e-18	6.88754e-17	gi|512886114|ref|XP_004921707.1|/0/PREDICTED: uncharacterized protein LOC101745789 [Bombyx mori]
BGIBMGA011051	1374	24.78	8.83	0.356336	-1.48869	Down	1.41757e-10	1.1139e-09	gi|357611015|gb|EHJ67268.1|/4.08454e-62/putative trypsin-like serine protease [Danaus plexippus]
BGIBMGA011057	888	15.57	3.18	0.204239	-2.29167	Down	6.02952e-08	3.8845e-07	gi|512886454|ref|XP_004921760.1|/8.80901e-146/PREDICTED: spondin-2-like [Bombyx mori]
BGIBMGA011064	2343	48.52	10.57	0.217848	-2.1986	Down	5.21222e-54	1.39323e-52	gi|512886158|ref|XP_004921714.1|/0/PREDICTED: delta-1-pyrroline-5-carboxylate synthase-like isoform X1 [Bombyx mori]
BGIBMGA011076	393	126.31	3.45	0.0273138	-5.19423	Down	5.73898e-47	1.36851e-45	gi|512886254|ref|XP_004921728.1|/2.31652e-67/PREDICTED: uncharacterized protein LOC101736744 [Bombyx mori]
BGIBMGA011094	1089	476.6	12.86	0.0269828	-5.21182	Down	0	0	gi|512886402|ref|XP_004921750.1|/0/PREDICTED: proline-rich extensin-like protein EPR1-like [Bombyx mori]
BGIBMGA011117	378	92.3	38.15	0.413326	-1.27465	Down	2.7396e-08	1.80925e-07	gi|512905620|ref|XP_004925990.1|/5.59775e-61/PREDICTED: LOW QUALITY PROTEIN: ubiquitin-fold modifier-conjugating enzyme 1-like [Bombyx mori]
BGIBMGA011141	969	133.34	25.33	0.189966	-2.39619	Down	2.78354e-66	9.01809e-65	gi|512905716|ref|XP_004926014.1|/0/PREDICTED: uncharacterized protein LOC101735378 [Bombyx mori]
BGIBMGA011217	2085	18.91	6.85	0.362242	-1.46497	Down	7.31354e-12	6.26817e-11	gi|512925122|ref|XP_004930761.1|/0/PREDICTED: putative fatty acyl-CoA reductase CG5065-like [Bombyx mori]
BGIBMGA011237	1242	156.16	74.51	0.477139	-1.06752	Down	3.70378e-32	6.53894e-31	gi|114051770|ref|NP_001040331.1|/0/26S proteasome non-ATPase regulatory subunit 13 [Bombyx mori]
BGIBMGA011253	207	214.06	84.95	0.396851	-1.33333	Down	5.6027e-10	4.21258e-09	gi|512925004|ref|XP_004930732.1|/1.28751e-25/PREDICTED: 26S proteasome complex subunit DSS1-like [Bombyx mori]
BGIBMGA011268	1209	61.51	30.22	0.491302	-1.02532	Down	1.64055e-12	1.45963e-11	gi|114052330|ref|NP_001040239.1|/0/coproporphirynogen oxidase [Bombyx mori]
BGIBMGA011309	4146	38.72	16.83	0.434659	-1.20204	Down	7.16296e-33	1.2885e-31	gi|512924823|ref|XP_004930687.1|/0/PREDICTED: uncharacterized protein LOC101741222 [Bombyx mori]
BGIBMGA011311	1344	78.89	33.32	0.42236	-1.24345	Down	5.32144e-23	7.22921e-22	gi|443429434|gb|AGC92718.1|/0/haspin-like protein [Heliconius erato]
BGIBMGA011324	906	21.04	7.92	0.376426	-1.40956	Down	5.08022e-06	2.67886e-05	gi|512924903|ref|XP_004930707.1|/3.13531e-154/PREDICTED: THAP domain-containing protein 1 A-like isoform X1 [Bombyx mori]
BGIBMGA011326	4890	4.43	2.08	0.469526	-1.09072	Down	5.3093e-05	0.000241751	gi|512925313|ref|XP_004930808.1|/0/PREDICTED: uncharacterized protein LOC101746443 [Bombyx mori]
BGIBMGA011334	627	749.98	210.37	0.280501	-1.83392	Down	1.9196e-164	1.1367e-162	gi|357627504|gb|EHJ77183.1|/7.43367e-98/thymosin isoform 1 [Danaus plexippus]
BGIBMGA011342	1026	1057.53	402.37	0.380481	-1.3941	Down	2.32834e-259	1.97367e-257	gi|164420679|ref|NP_001037464.2|/0/fibroinase precursor [Bombyx mori]
BGIBMGA011398	1398	159.7	56.22	0.352035	-1.50621	Down	5.25264e-62	1.58553e-60	gi|512925190|ref|XP_004930778.1|/0/PREDICTED: putative fatty acyl-CoA reductase CG8306-like isoform X1 [Bombyx mori]
BGIBMGA011408	1086	60.38	29.31	0.485426	-1.04268	Down	1.91921e-11	1.60596e-10	gi|512925226|ref|XP_004930787.1|/0/PREDICTED: scavenger receptor class B member 1-like [Bombyx mori]
BGIBMGA011409	642	55.15	21.13	0.383137	-1.38407	Down	1.07982e-09	7.96417e-09	gi|512925226|ref|XP_004930787.1|/3.42867e-109/PREDICTED: scavenger receptor class B member 1-like [Bombyx mori]
BGIBMGA011428	1302	45.68	14.97	0.327715	-1.60949	Down	2.65614e-19	3.1946e-18	gi|195963355|ref|NP_001124350.1|/0/fez1 [Bombyx mori]
BGIBMGA011442	876	17.05	0.01	0.00058651	-10.7356	Down	7.11242e-18	8.15786e-17	gi|512933038|ref|XP_004932692.1|/9.1521e-156/PREDICTED: uncharacterized protein LOC101738769 [Bombyx mori]
BGIBMGA011448	1119	30.86	15.23	0.493519	-1.01882	Down	1.78915e-06	9.92492e-06	gi|512932994|ref|XP_004932681.1|/2.51436e-125/PREDICTED: receptor expression-enhancing protein 4-like isoform X2 [Bombyx mori]
BGIBMGA011468	1206	6.8	0.21	0.0308824	-5.01707	Down	4.99258e-09	3.51069e-08	gi|261245095|ref|NP_001159617.1|/0/juvenile hormone epoxide hydrolase-like protein 1 [Bombyx mori]
BGIBMGA011473	300	80.38	33.57	0.417641	-1.25966	Down	6.52694e-06	3.40115e-05	gi|512932904|ref|XP_004932659.1|/3.37886e-50/PREDICTED: HIG1 domain family member 2A, mitochondrial-like [Bombyx mori]
BGIBMGA011480	1647	25.69	7.79	0.303231	-1.72151	Down	1.63058e-15	1.69866e-14	gi|512933236|ref|XP_004932741.1|/4.2146e-120/PREDICTED: ribonuclease H2 subunit A-like [Bombyx mori]
BGIBMGA011489	1455	8.04	2.08	0.258706	-1.95061	Down	6.07192e-06	3.16938e-05	gi|512932824|ref|XP_004932639.1|/0/PREDICTED: monocarboxylate transporter 10-like [Bombyx mori]
BGIBMGA011491	993	25.78	12.86	0.498836	-1.00336	Down	5.19402e-05	0.000236938	gi|512932805|ref|XP_004932635.1|/9.01516e-153/PREDICTED: 3-ketodihydrosphingosine reductase-like [Bombyx mori]
BGIBMGA011495	162	134.73	0.01	7.42225e-05	-13.7178	Down	4.78046e-21	6.05558e-20	gi|187608669|ref|NP_001036829.2|/1.46649e-13/moricin-2 precursor [Bombyx mori]
BGIBMGA011498	1143	31.63	14.9	0.471072	-1.08598	Down	2.58374e-07	1.5583e-06	gi|357628622|gb|EHJ77894.1|/6.13379e-159/hypothetical protein KGM_18675 [Danaus plexippus]
BGIBMGA011509	999	68.04	14.32	0.210464	-2.24835	Down	3.8245e-33	6.95037e-32	gi|512932745|ref|XP_004932622.1|/0/PREDICTED: 8-oxo-dGDP phosphatase NUDT18-like [Bombyx mori]
BGIBMGA011533	1194	25.43	9.78	0.384585	-1.37863	Down	1.1867e-08	8.11414e-08	gi|512932864|ref|XP_004932649.1|/0/PREDICTED: BRCA1-A complex subunit Abraxas-like [Bombyx mori]
BGIBMGA011544	1587	12.83	4.29	0.334373	-1.58047	Down	2.15832e-07	1.31324e-06	gi|512932920|ref|XP_004932663.1|/0/PREDICTED: uncharacterized aarF domain-containing protein kinase 1-like [Bombyx mori]
BGIBMGA011550	753	155.01	26.1	0.168376	-2.57024	Down	2.4683e-64	7.69463e-63	gi|512932939|ref|XP_004932667.1|/8.15709e-141/PREDICTED: uncharacterized protein LOC101735573 [Bombyx mori]
BGIBMGA011562	1389	14.51	7.1	0.489318	-1.03116	Down	0.000222526	0.000907109	gi|351734410|ref|NP_001162054.2|/0/cyclin dependent kinase 8 [Bombyx mori]
BGIBMGA011566	615	30.69	14.03	0.457152	-1.12925	Down	0.000156888	0.000657963	gi|512932975|ref|XP_004932676.1|/2.14098e-118/PREDICTED: protein DPCD-like isoform X1 [Bombyx mori]
BGIBMGA011573	291	2059.62	678.74	0.329546	-1.60145	Down	8.3513e-161	4.89837e-159	gi|114052484|ref|NP_001040250.1|/1.80452e-51/kazal-type proteinase inhibitor precursor [Bombyx mori]
BGIBMGA011584	378	87.64	41.03	0.468165	-1.09491	Down	1.61418e-06	9.0231e-06	gi|512933054|ref|XP_004932696.1|/2.86826e-65/PREDICTED: iron-sulfur cluster assembly enzyme ISCU, mitochondrial-like [Bombyx mori]
BGIBMGA011587	4320	33.13	1.32	0.039843	-4.64953	Down	1.92683e-136	1.00618e-134	gi|512933086|ref|XP_004932704.1|/0/PREDICTED: uncharacterized threonine-rich GPI-anchored glycoprotein PJ4664.02 [Bombyx mori]
BGIBMGA011589	351	2060.56	880.85	0.427481	-1.22607	Down	1.14737e-132	5.77231e-131	gi|512933098|ref|XP_004932707.1|/3.36901e-42/PREDICTED: neurofilament heavy polypeptide-like isoform X2 [Bombyx mori]
BGIBMGA011590	2715	8.42	0.83	0.0985748	-3.34264	Down	3.64724e-18	4.24232e-17	gi|512933344|ref|XP_004932768.1|/0/PREDICTED: uncharacterized protein LOC101738187 [Bombyx mori]
BGIBMGA011594	1584	24.5	1.43	0.0583673	-4.09869	Down	1.17971e-34	2.22224e-33	gi|512933161|ref|XP_004932722.1|/0/PREDICTED: serine proteinase stubble-like [Bombyx mori]
BGIBMGA011599	840	374.79	127.08	0.33907	-1.56035	Down	1.14475e-89	4.57013e-88	gi|148298667|ref|NP_001091760.1|/3.86131e-124/signal sequence receptor precursor [Bombyx mori]
BGIBMGA011626	4629	28.3	6.81	0.240636	-2.05508	Down	2.13108e-57	5.99415e-56	gi|512928820|ref|XP_004931673.1|/0/PREDICTED: peptidyl-prolyl cis-trans isomerase G-like [Bombyx mori]
BGIBMGA011628	3876	21.55	9.81	0.45522	-1.13536	Down	1.96846e-16	2.13511e-15	gi|357608951|gb|EHJ66229.1|/0/hypothetical protein KGM_10436 [Danaus plexippus]
BGIBMGA011646	1917	39.34	15.71	0.399339	-1.32431	Down	1.57317e-18	1.84546e-17	gi|145651816|ref|NP_001078833.1|/0/beta-N-acetylglucosaminidase 1 precursor [Bombyx mori]
BGIBMGA011651	753	86.57	40.86	0.471988	-1.08318	Down	7.2975e-12	6.25876e-11	gi|512928304|ref|XP_004931546.1|/1.70876e-122/PREDICTED: anamorsin homolog [Bombyx mori]
BGIBMGA011666	1296	24.63	1.17	0.047503	-4.39584	Down	6.65516e-30	1.11153e-28	gi|357611304|gb|EHJ67412.1|/0/hypothetical protein KGM_17458 [Danaus plexippus]
BGIBMGA011723	378	83.76	1.44	0.017192	-5.86212	Down	8.75998e-32	1.53126e-30	-
BGIBMGA011732	3273	11.96	0.3	0.0250836	-5.31711	Down	7.11704e-41	1.51341e-39	gi|357626911|gb|EHJ76810.1|/0/hypothetical protein KGM_01002 [Danaus plexippus]
BGIBMGA011761	492	159.39	0.54	0.00338792	-8.20539	Down	1.63285e-85	6.31506e-84	gi|290560820|ref|NP_001166758.1|/2.45138e-14/cuticular protein hypothetical 19 precursor [Bombyx mori]
BGIBMGA011777	1254	110.41	28.5	0.258129	-1.95384	Down	1.35465e-55	3.69277e-54	gi|512928000|ref|XP_004931474.1|/0/PREDICTED: lipase 1-like [Bombyx mori]
BGIBMGA011778	399	246.99	7.46	0.0302037	-5.04913	Down	8.71462e-91	3.50169e-89	gi|512928004|ref|XP_004931475.1|/7.18061e-61/PREDICTED: uncharacterized protein LOC101737511 [Bombyx mori]
BGIBMGA011779	408	72.02	31.77	0.441127	-1.18073	Down	1.45169e-06	8.15528e-06	gi|512928008|ref|XP_004931476.1|/2.06842e-71/PREDICTED: probable prefoldin subunit 4-like [Bombyx mori]
BGIBMGA011782	1338	15.69	7.75	0.493945	-1.01758	Down	0.000197648	0.000815637	gi|512928024|ref|XP_004931480.1|/0/PREDICTED: putative RNA exonuclease NEF-sp-like [Bombyx mori]
BGIBMGA011790	780	17.11	5.63	0.329047	-1.60363	Down	2.90494e-05	0.000137798	gi|512928115|ref|XP_004931503.1|/2.74686e-126/PREDICTED: uncharacterized protein LOC101741084 [Bombyx mori]
BGIBMGA011806	6189	5.13	1.92	0.374269	-1.41785	Down	1.62406e-09	1.18232e-08	gi|512928730|ref|XP_004931650.1|/0/PREDICTED: uncharacterized protein LOC101738815 [Bombyx mori]
BGIBMGA011816	261	34.19	0.01	0.000292483	-11.7394	Down	6.07278e-10	4.55219e-09	gi|512928254|ref|XP_004931534.1|/5.73822e-42/PREDICTED: heparan sulfate 2-O-sulfotransferase pipe-like [Bombyx mori]
BGIBMGA011817	696	25.32	0.37	0.014613	-6.09661	Down	3.39166e-19	4.07131e-18	gi|512928254|ref|XP_004931534.1|/4.80054e-126/PREDICTED: heparan sulfate 2-O-sulfotransferase pipe-like [Bombyx mori]
BGIBMGA011821	2046	8.71	4.04	0.463835	-1.10832	Down	0.000221614	0.000903689	gi|512928753|ref|XP_004931656.1|/0/PREDICTED: centrosomal protein of 135 kDa-like [Bombyx mori]
BGIBMGA011854	1092	34.92	16.55	0.47394	-1.07722	Down	1.51462e-07	9.39596e-07	gi|512928491|ref|XP_004931591.1|/0/PREDICTED: cyclin-dependent kinase 14-like [Bombyx mori]
BGIBMGA011872	1377	24.73	9	0.36393	-1.45827	Down	2.65312e-10	2.04071e-09	gi|512928856|ref|XP_004931682.1|/0/PREDICTED: LOW QUALITY PROTEIN: calcium-transporting ATPase type 2C member 1-like [Bombyx mori]
BGIBMGA011873	699	10.8	1.86	0.172222	-2.53766	Down	2.74736e-05	0.000130925	gi|512928860|ref|XP_004931683.1|/2.81863e-41/PREDICTED: GTP-binding protein REM 1-like [Bombyx mori]
BGIBMGA011875	564	11.55	1.4	0.121212	-3.04439	Down	2.21818e-05	0.000107193	gi|512928860|ref|XP_004931683.1|/1.05737e-96/PREDICTED: GTP-binding protein REM 1-like [Bombyx mori]
BGIBMGA011904	2343	123.26	3.09	0.025069	-5.31795	Down	5.454e-292	5.27334e-290	gi|512897713|ref|XP_004924220.1|/0/PREDICTED: uncharacterized protein LOC101740315 [Bombyx mori]
BGIBMGA011935	606	11.63	2.16	0.185727	-2.42875	Down	8.58756e-05	0.000376611	gi|512897472|ref|XP_004924161.1|/1.2889e-112/PREDICTED: protein trapped in endoderm-1-like [Bombyx mori]
BGIBMGA011954	1167	10.55	2.61	0.247393	-2.01512	Down	2.2212e-06	1.22067e-05	gi|512897445|ref|XP_004924154.1|/0/PREDICTED: uncharacterized protein LOC101742632 [Bombyx mori]
BGIBMGA011982	12990	37.55	14.2	0.378162	-1.40292	Down	8.41684e-123	4.03747e-121	gi|512897693|ref|XP_004924215.1|/0/PREDICTED: LOW QUALITY PROTEIN: low-density lipoprotein receptor-related protein 2-like [Bombyx mori]
BGIBMGA011998	438	13.86	0.61	0.0440115	-4.50597	Down	2.59994e-06	1.42124e-05	gi|290560812|ref|NP_001166742.1|/1.34814e-75/cuticular protein RR-1 motif 6 precursor [Bombyx mori]
BGIBMGA012013	1545	50.1	24.8	0.49501	-1.01447	Down	7.66156e-13	6.98229e-12	gi|512934172|ref|XP_004932969.1|/0/PREDICTED: ATP-dependent RNA helicase p62-like [Bombyx mori]
BGIBMGA012045	267	171.09	75.67	0.442282	-1.17696	Down	5.14124e-09	3.61317e-08	gi|153792507|ref|NP_001093276.1|/1.71967e-38/small nuclear ribonucleoprotein protein F [Bombyx mori]
BGIBMGA012053	2346	8.96	4.48	0.5	-1	Down	0.000218158	0.000891652	gi|512934242|ref|XP_004932987.1|/0/PREDICTED: putative sodium-coupled neutral amino acid transporter 10-like [Bombyx mori]
BGIBMGA012060	5142	9.35	2.36	0.252406	-1.98618	Down	3.65332e-21	4.63728e-20	gi|357610926|gb|EHJ67218.1|/0/hypothetical protein KGM_20658 [Danaus plexippus]
BGIBMGA012067	1173	8.87	2.6	0.293123	-1.77042	Down	6.91808e-05	0.000310098	gi|512934211|ref|XP_004932979.1|/7.60022e-136/PREDICTED: collagen alpha-1(I) chain-like [Bombyx mori]
BGIBMGA012074	1056	52.53	1.93	0.0367409	-4.76647	Down	3.6446e-53	9.65858e-52	gi|512933873|ref|XP_004932899.1|/0/PREDICTED: retinol dehydrogenase 11-like isoform X1 [Bombyx mori]
BGIBMGA012094	1494	25.47	8.95	0.351394	-1.50884	Down	6.8987e-12	5.92493e-11	gi|512933930|ref|XP_004932912.1|/0/PREDICTED: tyrosine-protein kinase Src64B-like [Bombyx mori]
BGIBMGA012114	1314	16.4	8.09	0.493293	-1.01948	Down	0.00015859	0.000664876	gi|197209886|ref|NP_001127707.1|/0/neuropeptide receptor A10 [Bombyx mori]
BGIBMGA012124	402	150.02	70.63	0.470804	-1.0868	Down	1.03939e-10	8.23527e-10	gi|114051467|ref|NP_001040299.1|/2.55321e-50/extramacrochaetae protein [Bombyx mori]
BGIBMGA012137	1860	31.94	14.74	0.46149	-1.11563	Down	1.18553e-11	1.00909e-10	gi|512901561|ref|XP_004925165.1|/0/PREDICTED: major facilitator superfamily domain-containing protein 6-like [Bombyx mori]
BGIBMGA012202	1071	135.32	63.51	0.469332	-1.09132	Down	3.6564e-25	5.27408e-24	gi|512901539|ref|XP_004925159.1|/3.35871e-172/PREDICTED: LIM domain-binding protein 2-like [Bombyx mori]
BGIBMGA012203	438	771.35	340.51	0.441447	-1.17969	Down	1.24299e-60	3.68021e-59	gi|512901413|ref|XP_004925129.1|/4.05915e-72/PREDICTED: LOW QUALITY PROTEIN: translocon-associated protein subunit delta-like [Bombyx mori]
BGIBMGA012206	1335	41.86	18.95	0.452699	-1.14337	Down	2.1031e-11	1.75272e-10	gi|512901433|ref|XP_004925134.1|/0/PREDICTED: F-box/WD repeat-containing protein 1A-like [Bombyx mori]
BGIBMGA012292	1116	21.61	8.89	0.411384	-1.28144	Down	1.62666e-06	9.07643e-06	gi|512934839|ref|XP_004933129.1|/0/PREDICTED: ubiquitin carboxyl-terminal hydrolase isozyme L5-like isoform X2 [Bombyx mori]
BGIBMGA012295	576	148.84	67.93	0.456396	-1.13164	Down	6.41562e-16	6.83302e-15	gi|512934827|ref|XP_004933126.1|/1.171e-93/PREDICTED: cdc42 homolog [Bombyx mori]
BGIBMGA012306	2034	9.29	0.86	0.0925727	-3.43327	Down	1.74026e-15	1.80835e-14	gi|512934843|ref|XP_004933130.1|/0/PREDICTED: putative leucine-rich repeat-containing protein DDB_G0290503-like [Bombyx mori]
BGIBMGA012323	1233	34.35	12.14	0.353421	-1.50054	Down	6.39908e-13	5.85329e-12	gi|114051417|ref|NP_001040314.1|/0/DNA-damage inducible protein [Bombyx mori]
BGIBMGA012334	363	246.6	33.88	0.137388	-2.86367	Down	7.5946e-53	1.99133e-51	gi|512934981|ref|XP_004933163.1|/4.93806e-70/PREDICTED: uncharacterized protein LOC101735714 [Bombyx mori]
BGIBMGA012335	1089	64.49	26.65	0.413242	-1.27494	Down	3.22658e-16	3.47538e-15	gi|512934985|ref|XP_004933164.1|/0/PREDICTED: solute carrier family 35 member F6-like isoform X1 [Bombyx mori]
BGIBMGA012345	417	50.13	4.52	0.0901656	-3.47128	Down	4.84218e-16	5.17503e-15	gi|512935027|ref|XP_004933174.1|/8.08899e-60/PREDICTED: uncharacterized protein LOC101736996 isoform X2 [Bombyx mori]
BGIBMGA012346	1158	55.08	6.36	0.115468	-3.11443	Down	2.37608e-44	5.41554e-43	gi|512935027|ref|XP_004933174.1|/0/PREDICTED: uncharacterized protein LOC101736996 isoform X2 [Bombyx mori]
BGIBMGA012351	1014	13.56	2.52	0.185841	-2.42786	Down	2.02062e-08	1.35101e-07	gi|512935062|ref|XP_004933182.1|/0/PREDICTED: alpha-tocopherol transfer protein-like [Bombyx mori]
BGIBMGA012376	1395	7.22	2.36	0.32687	-1.61321	Down	0.000232534	0.000944173	gi|512902700|ref|XP_004925438.1|/7.72953e-125/PREDICTED: uncharacterized protein LOC101746471 [Bombyx mori]
BGIBMGA012381	294	24.67	4.77	0.193352	-2.3707	Down	0.000150613	0.000634657	gi|512902731|ref|XP_004925446.1|/1.02223e-46/PREDICTED: hemicentin-1-like [Bombyx mori]
BGIBMGA012389	1488	16.08	6.44	0.400498	-1.32013	Down	9.40818e-07	5.37313e-06	gi|512902696|ref|XP_004925437.1|/0/PREDICTED: uncharacterized protein LOC101746332 [Bombyx mori]
BGIBMGA012417	795	11.88	0.01	0.000841751	-10.2143	Down	1.57439e-11	1.32369e-10	gi|512903496|ref|XP_004925633.1|/4.68848e-145/PREDICTED: uncharacterized protein LOC101743257 [Bombyx mori]
BGIBMGA012419	531	21.43	0.5	0.0233318	-5.42156	Down	4.3747e-12	3.81277e-11	gi|357611401|gb|EHJ67459.1|/2.29292e-76/hypothetical protein KGM_17030 [Danaus plexippus]
BGIBMGA012420	315	11.41	0.01	0.000876424	-10.1561	Down	0.000150217	0.000634066	gi|512903539|ref|XP_004925644.1|/2.82607e-49/PREDICTED: uncharacterized protein LOC101745282 [Bombyx mori]
BGIBMGA012431	903	51.09	2.27	0.0444314	-4.49228	Down	1.06418e-42	2.36027e-41	gi|512903519|ref|XP_004925639.1|/9.95493e-177/PREDICTED: clavesin-1-like [Bombyx mori]
BGIBMGA012447	525	8.68	0.01	0.00115207	-9.76155	Down	8.08536e-06	4.16935e-05	gi|512903559|ref|XP_004925649.1|/6.58551e-89/PREDICTED: uncharacterized protein LOC101745998 [Bombyx mori]
BGIBMGA012459	402	57.98	28.25	0.487237	-1.0373	Down	0.000114835	0.000493816	gi|114052310|ref|NP_001040516.1|/6.4928e-54/TBP-associated factor 13 isoform 2 [Bombyx mori]
BGIBMGA012461	534	19.71	5.93	0.300863	-1.73282	Down	0.00011082	0.00047771	gi|512896966|ref|XP_004924037.1|/5.78771e-96/PREDICTED: ELMO domain-containing protein 2-like [Bombyx mori]
BGIBMGA012488	10599	52.26	10.35	0.198048	-2.33608	Down	3.23776e-279	2.96819e-277	gi|512896847|ref|XP_004924009.1|/0/PREDICTED: uncharacterized protein LOC101740358 [Bombyx mori]
BGIBMGA012494	252	141.22	47.87	0.338975	-1.56075	Down	1.88681e-10	1.46494e-09	gi|512896887|ref|XP_004924019.1|/2.42772e-40/PREDICTED: uncharacterized protein LOC101741905 isoform X2 [Bombyx mori]
BGIBMGA012495	993	60.42	20.84	0.344919	-1.53567	Down	3.90816e-18	4.54154e-17	gi|512896910|ref|XP_004924024.1|/4.60862e-165/PREDICTED: protein roadkill-like isoform X4 [Bombyx mori]
BGIBMGA012502	978	21.68	8.62	0.397601	-1.3306	Down	3.95818e-06	2.11148e-05	gi|512896938|ref|XP_004924031.1|/3.35206e-136/PREDICTED: LOW QUALITY PROTEIN: putative sodium-dependent multivitamin transporter-like [Bombyx mori]
BGIBMGA012563	1038	15.09	5.9	0.390987	-1.35481	Down	5.78204e-05	0.000262215	gi|512901729|ref|XP_004925206.1|/6.20823e-176/PREDICTED: uncharacterized protein LOC101740540 [Bombyx mori]
BGIBMGA012564	387	40.81	16.13	0.395246	-1.33918	Down	0.000106146	0.000459805	gi|358443036|gb|AEU11764.1|/1.73485e-46/control protein HCTL026 [Heliconius demeter]
BGIBMGA012565	717	45.57	13.74	0.301514	-1.7297	Down	4.51548e-12	3.93269e-11	gi|357622405|gb|EHJ73898.1|/4.87361e-84/hypothetical protein KGM_09593 [Danaus plexippus]
BGIBMGA012567	1542	50.55	8.17	0.161622	-2.6293	Down	1.10581e-45	2.58705e-44	gi|512901879|ref|XP_004925239.1|/3.45837e-145/PREDICTED: RING finger protein B-like [Bombyx mori]
BGIBMGA012571	378	76.78	27.36	0.356343	-1.48866	Down	1.16097e-08	7.94261e-08	gi|114051175|ref|NP_001040389.1|/1.79656e-67/signal recognition particle 19 kDa protein [Bombyx mori]
BGIBMGA012595	663	9.73	0.01	0.00102775	-9.9263	Down	4.86312e-08	3.16602e-07	gi|290560804|ref|NP_001166730.1|/1.13627e-126/cuticular protein RR-1 motif 18 [Bombyx mori]
BGIBMGA012601	744	146.86	37.56	0.255754	-1.96717	Down	9.42212e-44	2.13178e-42	gi|290560810|ref|NP_001166737.1|/3.02584e-132/cuticular protein RR-1 motif 11 precursor [Bombyx mori]
BGIBMGA012631	4428	14.25	4.82	0.338246	-1.56386	Down	5.42938e-20	6.67269e-19	gi|512909815|ref|XP_004927013.1|/0/PREDICTED: alpha-2-macroglobulin-like protein 1-like [Bombyx mori]
BGIBMGA012637	1038	47.65	19.9	0.417629	-1.25971	Down	1.21283e-11	1.03162e-10	gi|512909799|ref|XP_004927009.1|/9.80265e-97/PREDICTED: nose resistant to fluoxetine protein 6-like [Bombyx mori]
BGIBMGA012647	1176	6.15	1.08	0.17561	-2.50956	Down	4.86972e-05	0.000223048	gi|512909771|ref|XP_004927002.1|/0/PREDICTED: lipase 1-like [Bombyx mori]
BGIBMGA012671	456	40.42	15.83	0.391638	-1.35241	Down	2.06826e-05	0.000100458	gi|512900076|ref|XP_004924804.1|/1.62031e-76/PREDICTED: ubiquitin-like protein 4A-like [Bombyx mori]
BGIBMGA012681	651	19.41	4.4	0.226687	-2.14122	Down	8.65288e-07	4.95549e-06	gi|512900024|ref|XP_004924791.1|/1.10275e-118/PREDICTED: decaprenyl-diphosphate synthase subunit 2-like [Bombyx mori]
BGIBMGA012682	714	26.21	7.99	0.304845	-1.71385	Down	2.10982e-07	1.285e-06	gi|512900024|ref|XP_004924791.1|/3.4192e-122/PREDICTED: decaprenyl-diphosphate synthase subunit 2-like [Bombyx mori]
BGIBMGA012687	1431	1001.5	424.98	0.424343	-1.2367	Down	4.50612e-287	4.28983e-285	gi|112983370|ref|NP_001037628.1|/0/transport protein Sec61 alpha subunit [Bombyx mori]
BGIBMGA012699	5823	7.24	2.38	0.328729	-1.60503	Down	2.45166e-14	2.41767e-13	gi|512900103|ref|XP_004924810.1|/0/PREDICTED: uncharacterized protein LOC101743969 [Bombyx mori]
BGIBMGA012703	672	20.44	7.36	0.360078	-1.47362	Down	7.21024e-05	0.000321796	gi|512900052|ref|XP_004924798.1|/1.10019e-124/PREDICTED: uracil phosphoribosyltransferase homolog [Bombyx mori]
BGIBMGA012738	732	315.94	22.29	0.0705514	-3.82518	Down	4.62744e-184	2.95202e-182	gi|512905370|ref|XP_004925927.1|/1.84546e-142/PREDICTED: peroxidase-like [Bombyx mori]
BGIBMGA012766	930	287.21	121.72	0.423801	-1.23854	Down	1.97372e-54	5.32172e-53	gi|379698952|ref|NP_001243948.1|/2.12275e-137/uncharacterized protein LOC100862793 precursor [Bombyx mori]
BGIBMGA012784	2016	12.86	5.35	0.416019	-1.26528	Down	6.94424e-07	4.00475e-06	gi|512917853|ref|XP_004928989.1|/0/PREDICTED: LOW QUALITY PROTEIN: two pore calcium channel protein 1-like [Bombyx mori]
BGIBMGA012839	276	75.16	31.8	0.423097	-1.24094	Down	4.04272e-05	0.000187388	gi|512918211|ref|XP_004929077.1|/7.43073e-45/PREDICTED: cytosolic 10-formyltetrahydrofolate dehydrogenase-like [Bombyx mori]
BGIBMGA012863	1617	33.22	0.16	0.00481638	-7.69784	Down	1.53103e-61	4.58791e-60	gi|512918171|ref|XP_004929067.1|/0/PREDICTED: glucose dehydrogenase [acceptor]-like [Bombyx mori]
BGIBMGA012878	1569	29.07	12.21	0.420021	-1.25147	Down	7.18132e-11	5.75249e-10	gi|187281627|ref|NP_001119719.1|/1.94834e-135/K3 protein [Bombyx mori]
BGIBMGA012907	897	43.13	3.43	0.079527	-3.65241	Down	3.32974e-31	5.69183e-30	gi|512917226|ref|XP_004928836.1|/1.28718e-168/PREDICTED: uncharacterized protein LOC101741307 [Bombyx mori]
BGIBMGA012916	831	66.73	33.14	0.496628	-1.00976	Down	2.24216e-09	1.61613e-08	gi|512917212|ref|XP_004928832.1|/1.5809e-138/PREDICTED: uncharacterized protein LOC101740737 [Bombyx mori]
BGIBMGA012921	2817	47.98	22.22	0.46311	-1.11057	Down	1.08294e-24	1.54942e-23	gi|357631576|gb|EHJ79045.1|/0/hypothetical protein KGM_15550 [Danaus plexippus]
BGIBMGA012931	765	146.27	67.88	0.464073	-1.10758	Down	5.67742e-20	6.97061e-19	gi|512917230|ref|XP_004928837.1|/4.64238e-131/PREDICTED: protein windbeutel-like [Bombyx mori]
BGIBMGA012939	1506	15.88	6.87	0.43262	-1.20883	Down	4.61948e-06	2.44738e-05	gi|157412314|ref|NP_001098698.1|/0/adenosine deaminase related growth factor precursor [Bombyx mori]
BGIBMGA012957	351	48.84	11.72	0.239967	-2.05909	Down	4.7311e-08	3.08494e-07	gi|512917367|ref|XP_004928869.1|/3.58282e-60/PREDICTED: trichohyalin-like [Bombyx mori]
BGIBMGA012958	1104	85.19	23.05	0.270572	-1.88592	Down	1.90477e-36	3.72998e-35	gi|512917367|ref|XP_004928869.1|/9.46067e-109/PREDICTED: trichohyalin-like [Bombyx mori]
BGIBMGA012964	1533	48.5	17.35	0.357732	-1.48305	Down	2.46636e-21	3.15002e-20	gi|357631620|gb|EHJ79089.1|/0/putative metalloendopeptidase [Danaus plexippus]
BGIBMGA012965	594	64.17	15	0.233754	-2.09694	Down	2.45962e-17	2.75977e-16	gi|389609003|dbj|BAM18113.1|/1.18803e-75/metalloendopeptidase [Papilio xuthus]
BGIBMGA012986	1488	8.77	2.88	0.328392	-1.60651	Down	2.90494e-05	0.000137693	gi|512917502|ref|XP_004928902.1|/0/PREDICTED: trichoplein keratin filament-binding protein-like [Bombyx mori]
BGIBMGA012996	4215	4.44	0.06	0.0135135	-6.20945	Down	2.2566e-21	2.89706e-20	gi|546682667|gb|ERL92579.1|/0/hypothetical protein D910_09892 [Dendroctonus ponderosae]
BGIBMGA013001	2139	2.77	0.23	0.0830325	-3.59018	Down	8.7915e-06	4.50533e-05	gi|357631696|gb|EHJ79165.1|/0/hypothetical protein KGM_15606 [Danaus plexippus]
BGIBMGA013002	1851	77.16	2.31	0.0299378	-5.06189	Down	3.21124e-141	1.71303e-139	gi|357631698|gb|EHJ79167.1|/0/hypothetical protein KGM_15608 [Danaus plexippus]
BGIBMGA013006	3750	13	1.85	0.142308	-2.81291	Down	3.20282e-32	5.67881e-31	gi|512917558|ref|XP_004928916.1|/0/PREDICTED: glucose dehydrogenase [acceptor]-like [Bombyx mori]
BGIBMGA013009	1974	125.78	0.89	0.00707585	-7.14288	Down	3.085e-277	2.78686e-275	gi|357631702|gb|EHJ79171.1|/0/hypothetical protein KGM_15613 [Danaus plexippus]
BGIBMGA013015	876	495.14	12.31	0.0248617	-5.32993	Down	0	0	gi|512917610|ref|XP_004928929.1|/5.91848e-163/PREDICTED: alpha-tocopherol transfer protein-like [Bombyx mori]
BGIBMGA013017	951	77.98	2.15	0.0275712	-5.1807	Down	1.8787e-73	6.6431e-72	gi|114051590|ref|NP_001040355.1|/1.20128e-167/cellular retinaldehyde-binding protein [Bombyx mori]
BGIBMGA013026	1005	85.95	4.57	0.0531704	-4.23323	Down	4.43434e-76	1.62365e-74	gi|512917658|ref|XP_004928941.1|/3.61058e-157/PREDICTED: eukaryotic translation initiation factor 3 subunit A-like isoform X1 [Bombyx mori]
BGIBMGA013039	342	672.67	250.22	0.37198	-1.4267	Down	2.58842e-54	6.96398e-53	gi|512918267|ref|XP_004929091.1|/1.24061e-60/PREDICTED: uncharacterized protein LOC101742843 [Bombyx mori]
BGIBMGA013041	234	748.87	3.73	0.00498084	-7.6494	Down	1.80055e-171	1.09233e-169	gi|512917690|ref|XP_004928949.1|/3.10653e-43/PREDICTED: somatomedin-B and thrombospondin type-1 domain-containing protein-like [Bombyx mori]
BGIBMGA013042	507	571.06	2.61	0.00457045	-7.77345	Down	0	0	gi|512917690|ref|XP_004928949.1|/4.06548e-91/PREDICTED: somatomedin-B and thrombospondin type-1 domain-containing protein-like [Bombyx mori]
BGIBMGA013075	1233	69.58	17.07	0.245329	-2.02721	Down	9.8433e-37	1.93366e-35	gi|153792072|ref|NP_001093299.1|/0/mevalonate kinase [Bombyx mori]
BGIBMGA013078	555	73.09	2.37	0.0324258	-4.94672	Down	9.13582e-39	1.87194e-37	gi|512917865|ref|XP_004928992.1|/3.18789e-90/PREDICTED: uncharacterized protein LOC101739604 [Bombyx mori]
BGIBMGA013090	531	26.26	0.5	0.0190404	-5.7148	Down	7.38438e-15	7.50937e-14	gi|512917932|ref|XP_004929008.1|/4.03801e-81/PREDICTED: uncharacterized protein LOC101741921 [Bombyx mori]
BGIBMGA013119	1116	53.3	19.15	0.359287	-1.47679	Down	4.02018e-17	4.48232e-16	gi|512909324|ref|XP_004926893.1|/5.51296e-165/PREDICTED: signal peptide peptidase-like 3-like [Bombyx mori]
BGIBMGA013159	906	31.37	10.45	0.333121	-1.58588	Down	8.54274e-10	6.33843e-09	gi|512891911|ref|XP_004922800.1|/8.21263e-171/PREDICTED: clavesin-1-like [Bombyx mori]
BGIBMGA013191	1035	84.08	9.86	0.117269	-3.0921	Down	8.16478e-60	2.37758e-58	gi|512891615|ref|XP_004922728.1|/5.57794e-68/PREDICTED: sarcoplasmic calcium-binding protein-like [Bombyx mori]
BGIBMGA013273	891	179.94	25.63	0.142436	-2.81161	Down	1.93896e-97	8.02562e-96	gi|512891761|ref|XP_004922763.1|/5.71938e-161/PREDICTED: alpha-tocopherol transfer protein-like [Bombyx mori]
BGIBMGA013290	1074	25.55	10.67	0.417613	-1.25976	Down	4.53612e-07	2.67201e-06	gi|512900564|ref|XP_004924922.1|/3.73926e-163/PREDICTED: irregular chiasm C-roughest protein-like [Bombyx mori]
BGIBMGA013301	213	460.07	200.3	0.435369	-1.19969	Down	1.52727e-17	1.72459e-16	-
BGIBMGA013376	14193	12.22	2.4	0.196399	-2.34814	Down	2.70876e-89	1.07793e-87	gi|512895295|ref|XP_004923638.1|/0/PREDICTED: uncharacterized threonine-rich GPI-anchored glycoprotein PJ4664.02-like [Bombyx mori]
BGIBMGA013377	756	67.05	5.47	0.0815809	-3.61562	Down	8.04652e-40	1.67087e-38	gi|357626000|gb|EHJ76254.1|/2.13651e-72/hypothetical protein KGM_00316 [Danaus plexippus]
BGIBMGA013382	1743	4.35	0.87	0.2	-2.32193	Down	4.83102e-05	0.000221358	gi|512895256|ref|XP_004923628.1|/0/PREDICTED: potassium channel subfamily K member 9-like [Bombyx mori]
BGIBMGA013435	1500	16.85	6.56	0.389318	-1.36098	Down	2.39064e-07	1.44819e-06	gi|512908135|ref|XP_004926607.1|/0/PREDICTED: synaptic vesicle 2-related protein-like [Bombyx mori]
BGIBMGA013437	1449	3.75	0.01	0.00266667	-8.55075	Down	4.3519e-07	2.57453e-06	gi|525344552|ref|NP_001266430.1|/0/scavenger receptor class B member 1-like [Bombyx mori]
BGIBMGA013439	1248	16.41	4.88	0.29738	-1.74962	Down	2.43824e-08	1.61626e-07	gi|525344446|ref|NP_001266422.1|/0/scavenger receptor class B member 1-like [Bombyx mori]
BGIBMGA013445	1710	24.72	2.94	0.118932	-3.07179	Down	8.45634e-30	1.40666e-28	gi|641664548|ref|XP_008183049.1|/7.01144e-09/PREDICTED: aspartate and glycine-rich protein-like [Acyrthosiphon pisum]
BGIBMGA013478	1305	23.62	9.12	0.386113	-1.3729	Down	9.67796e-09	6.65783e-08	gi|585087521|gb|AHJ25996.1|/2.93621e-155/HPO [Bombyx mori]
BGIBMGA013479	2616	11.51	5.53	0.480452	-1.05754	Down	3.48794e-06	1.87682e-05	gi|512906821|ref|XP_004926289.1|/0/PREDICTED: DNA ligase 1-like [Bombyx mori]
BGIBMGA013485	1989	3.67	0.76	0.207084	-2.27171	Down	8.36984e-05	0.000367976	gi|512906721|ref|XP_004926265.1|/0/PREDICTED: solute carrier organic anion transporter family member 4A1-like [Bombyx mori]
BGIBMGA013486	549	15.51	3.84	0.247582	-2.01402	Down	0.000120654	0.000516506	gi|512906710|ref|XP_004926263.1|/4.5692e-102/PREDICTED: NEDD8-conjugating enzyme UBE2F-like [Bombyx mori]
BGIBMGA013494	1377	23.74	7.34	0.309183	-1.69347	Down	5.1674e-12	4.48469e-11	gi|114051592|ref|NP_001040357.1|/0/diptheria toxin resistance protein [Bombyx mori]
BGIBMGA013503	582	24.29	9.47	0.389872	-1.35893	Down	0.000162626	0.000680872	gi|112983154|ref|NP_001037600.1|/1.47495e-99/CG10993-like protein [Bombyx mori]
BGIBMGA013513	510	55.96	19.22	0.34346	-1.54179	Down	3.98556e-09	2.82666e-08	gi|512906656|ref|XP_004926251.1|/1.65416e-83/PREDICTED: 28S ribosomal protein S11, mitochondrial-like [Bombyx mori]
BGIBMGA013523	276	28.74	1.03	0.0358386	-4.80234	Down	8.1489e-08	5.19582e-07	gi|512906703|ref|XP_004926262.1|/3.58025e-31/PREDICTED: uncharacterized protein LOC101742783 [Bombyx mori]
BGIBMGA013530	4716	12.41	0.47	0.0378727	-4.7227	Down	3.65404e-57	1.01852e-55	gi|512906782|ref|XP_004926280.1|/0/PREDICTED: uncharacterized protein LOC101745669 [Bombyx mori]
BGIBMGA013536	1056	184.38	84.96	0.460788	-1.11783	Down	1.74616e-34	3.27431e-33	gi|378465800|gb|AFC01219.1|/1.6285e-171/DnaJ-5 [Bombyx mori]
BGIBMGA013542	372	60	29.31	0.4885	-1.03357	Down	0.000178438	0.000742053	gi|357610831|gb|EHJ67171.1|/2.31624e-14/hypothetical protein KGM_12967 [Danaus plexippus]
BGIBMGA013570	657	37.59	16.25	0.432296	-1.20991	Down	4.61948e-06	2.44842e-05	gi|512909867|ref|XP_004927026.1|/7.44649e-123/PREDICTED: uncharacterized protein LOC101743261 [Bombyx mori]
BGIBMGA013576	1527	67.07	11.06	0.164902	-2.60032	Down	8.69588e-59	2.49121e-57	gi|512902025|ref|XP_004925273.1|/1.02009e-165/PREDICTED: uncharacterized protein LOC101740450 [Bombyx mori]
BGIBMGA013641	1158	7.57	1.1	0.14531	-2.78279	Down	1.46863e-06	8.24672e-06	gi|512902033|ref|XP_004925275.1|/1.48691e-168/PREDICTED: synaptic vesicle glycoprotein 2B-like [Bombyx mori]
BGIBMGA013646	582	233.68	38.78	0.165953	-2.59115	Down	2.89894e-74	1.03692e-72	gi|512902057|ref|XP_004925281.1|/8.09335e-98/PREDICTED: iodotyrosine dehalogenase 1-like [Bombyx mori]
BGIBMGA013655	1644	510.55	3.98	0.00779551	-7.00314	Down	0	0	gi|512911303|ref|XP_004927378.1|/0/PREDICTED: serine protease inhibitor dipetalogastin-like [Bombyx mori]
BGIBMGA013658	1497	12.35	3.71	0.300405	-1.73502	Down	1.33276e-07	8.33882e-07	gi|512911319|ref|XP_004927382.1|/3.32587e-137/PREDICTED: trypsin-6-like [Bombyx mori]
BGIBMGA013687	834	18.28	0.31	0.0169584	-5.88185	Down	1.02866e-16	1.13061e-15	gi|112983730|ref|NP_001037374.1|/7.93872e-122/chorion specific C/EBP [Bombyx mori]
BGIBMGA013692	366	28.13	0.75	0.0266619	-5.22908	Down	1.49088e-10	1.17001e-09	gi|512937188|ref|XP_004933706.1|/1.66061e-28/PREDICTED: uncharacterized protein LOC101740212 [Bombyx mori]
BGIBMGA013708	1566	8.32	3.06	0.367788	-1.44305	Down	0.000109515	0.000472413	gi|512907225|ref|XP_004926389.1|/6.63239e-160/PREDICTED: organic cation transporter protein-like [Bombyx mori]
BGIBMGA013713	207	414.17	185.73	0.448439	-1.15702	Down	1.14516e-14	1.14943e-13	gi|112982972|ref|NP_001037674.1|/2.9682e-22/transport protein Sec61 gamma subunit [Bombyx mori]
BGIBMGA013714	2328	18.75	0.01	0.000533333	-10.8727	Down	3.87706e-52	1.01016e-50	gi|512907167|ref|XP_004926376.1|/0/PREDICTED: endothelin-converting enzyme 2-like [Bombyx mori]
BGIBMGA013737	1278	35.62	12.1	0.339697	-1.55768	Down	2.35856e-14	2.33143e-13	gi|512894617|ref|XP_004923473.1|/0/PREDICTED: transmembrane protease serine 11A-like [Bombyx mori]
BGIBMGA013741	1872	29.33	6.7	0.228435	-2.13014	Down	8.61536e-26	1.26631e-24	gi|512894676|ref|XP_004923487.1|/0/PREDICTED: uncharacterized protein LOC101740578 [Bombyx mori]
BGIBMGA013759	2277	9.23	3.96	0.429036	-1.22083	Down	1.36472e-05	6.80493e-05	gi|512894644|ref|XP_004923479.1|/0/PREDICTED: structure-specific endonuclease subunit SLX4-like [Bombyx mori]
BGIBMGA013765	405	75.48	36.7	0.486222	-1.04031	Down	9.24814e-06	4.7159e-05	gi|512894483|ref|XP_004923441.1|/1.81235e-72/PREDICTED: probable 28S ribosomal protein S16, mitochondrial-like [Bombyx mori]
BGIBMGA013770	879	35.56	0.58	0.0163105	-5.93806	Down	2.47942e-33	4.51919e-32	gi|512894456|ref|XP_004923435.1|/5.07803e-138/PREDICTED: uncharacterized protein LOC101744353 [Bombyx mori]
BGIBMGA013773	594	141.18	67.07	0.475067	-1.0738	Down	1.74761e-14	1.74002e-13	gi|241997984|ref|XP_002433635.1|/9.54525e-25/protein tyrosine phosphatase, putative [Ixodes scapularis]
BGIBMGA013803	522	25.11	1.01	0.040223	-4.63583	Down	8.06286e-13	7.31033e-12	gi|153791426|ref|NP_001093312.1|/6.86712e-99/gloverin 3 precursor [Bombyx mori]
BGIBMGA013816	1116	351.71	132.67	0.377214	-1.40654	Down	1.27082e-96	5.22512e-95	gi|512898251|ref|XP_004924354.1|/0/PREDICTED: hydroxylysine kinase-like [Bombyx mori]
BGIBMGA013822	1641	4.79	0.61	0.127349	-2.97314	Down	2.29914e-06	1.26127e-05	gi|512898390|ref|XP_004924388.1|/0/PREDICTED: hyaluronidase-like [Bombyx mori]
BGIBMGA013828	903	44.06	0.01	0.000226963	-12.1053	Down	1.99108e-46	4.68471e-45	gi|512898211|ref|XP_004924344.1|/5.71868e-132/PREDICTED: TATA-binding protein-associated factor 2N-like [Bombyx mori]
BGIBMGA013834	3081	72.04	4.61	0.0639922	-3.96596	Down	8.77222e-189	5.77473e-187	gi|379698982|ref|NP_001243963.1|/0/UDP-glycosyltransferase UGT340C2 precursor [Bombyx mori]
BGIBMGA013844	510	7.83	0.01	0.00127714	-9.61287	Down	3.48504e-05	0.000163436	gi|512898323|ref|XP_004924371.1|/3.71081e-59/PREDICTED: uncharacterized protein LOC101744979 [Bombyx mori]
BGIBMGA013863	537	34.94	1.47	0.0420721	-4.57099	Down	8.81074e-18	1.00592e-16	gi|112982990|ref|NP_001036930.1|/8.82877e-92/gloverin 1 precursor [Bombyx mori]
BGIBMGA013880	534	68.18	0.01	0.000146671	-12.7351	Down	2.37228e-41	5.07947e-40	gi|512898289|ref|XP_004924362.1|/6.66823e-68/PREDICTED: uncharacterized protein LOC101743968 [Bombyx mori]
BGIBMGA013881	555	109.88	0.01	9.10084e-05	-13.4236	Down	5.94292e-69	1.95611e-67	gi|512898289|ref|XP_004924362.1|/1.52179e-108/PREDICTED: uncharacterized protein LOC101743968 [Bombyx mori]
BGIBMGA013899	1008	48.3	3.55	0.073499	-3.76613	Down	4.8058e-40	1.00298e-38	gi|290563340|ref|NP_001166782.1|/4.02383e-31/cuticular protein glycine-rich 24 precursor [Bombyx mori]
BGIBMGA013908	1905	17.17	6.45	0.375655	-1.41252	Down	1.32981e-09	9.74408e-09	gi|512936759|ref|XP_004933597.1|/0/PREDICTED: putative ferric-chelate reductase 1 homolog [Bombyx mori]
BGIBMGA013911	228	40.06	7.69	0.191962	-2.38111	Down	2.77382e-05	0.000132085	gi|512936584|ref|XP_004933553.1|/6.74942e-30/PREDICTED: uncharacterized protein LOC101747013 [Bombyx mori]
BGIBMGA013915	471	39.64	0.01	0.00025227	-11.9527	Down	2.30258e-21	2.94388e-20	gi|290560610|ref|NP_001166637.1|/3.54427e-92/cuticular protein RR-2 motif 133 precursor [Bombyx mori]
BGIBMGA013935	2028	19.44	4.57	0.235082	-2.08876	Down	1.5509e-18	1.82106e-17	gi|512936468|ref|XP_004933527.1|/0/PREDICTED: tektin-4-like [Bombyx mori]
BGIBMGA013937	456	113.68	29.31	0.257829	-1.95551	Down	8.80766e-21	1.10776e-19	gi|512936472|ref|XP_004933528.1|/2.18485e-81/PREDICTED: lipoma HMGIC fusion partner-like 4 protein-like [Bombyx mori]
BGIBMGA013949	5196	36.5	1	0.0273973	-5.18982	Down	1.18134e-191	7.9458e-190	gi|512936713|ref|XP_004933585.1|/0/PREDICTED: flocculation protein FLO11-like [Bombyx mori]
BGIBMGA013975	1224	46.67	12.85	0.275337	-1.86073	Down	1.9467e-22	2.59058e-21	gi|512936537|ref|XP_004933542.1|/0/PREDICTED: la-related protein 6-like [Bombyx mori]
BGIBMGA013980	417	17.61	0.67	0.0380466	-4.71609	Down	1.63334e-07	1.00869e-06	gi|665807215|ref|XP_008551875.1|/1.57501e-63/PREDICTED: ATP-dependent DNA helicase PIF1-like [Microplitis demolitor]
BGIBMGA013981	1029	6.14	0.25	0.0407166	-4.61824	Down	6.53606e-07	3.77992e-06	gi|512936751|ref|XP_004933595.1|/1.98177e-150/PREDICTED: protein Wnt-2-like [Bombyx mori]
BGIBMGA014073	984	14.83	3.64	0.245448	-2.02651	Down	2.38984e-07	1.44842e-06	gi|512912606|ref|XP_004927700.1|/2.39995e-174/PREDICTED: microtubule-associated protein futsch-like [Bombyx mori]
BGIBMGA014100	417	59.87	17.45	0.291465	-1.77861	Down	1.51927e-09	1.10799e-08	gi|512901644|ref|XP_004925186.1|/1.6261e-68/PREDICTED: protein yippee-like 2-like [Bombyx mori]
BGIBMGA014115	1149	51.39	22.2	0.431991	-1.21093	Down	6.55622e-13	5.9926e-12	gi|112982942|ref|NP_001037096.1|/0/beta-N-acetylglucosaminidase 3 precursor [Bombyx mori]
BGIBMGA014136	1266	221.69	106.09	0.478551	-1.06326	Down	1.60395e-45	3.73128e-44	gi|512901637|ref|XP_004925184.1|/0/PREDICTED: 26S proteasome non-ATPase regulatory subunit 11-like [Bombyx mori]
BGIBMGA014169	2157	5.13	1.74	0.339181	-1.55987	Down	0.000159041	0.000666314	gi|512906359|ref|XP_004926176.1|/0/PREDICTED: uncharacterized protein LOC101738342 [Bombyx mori]
BGIBMGA014177	1212	206.16	87.3	0.423458	-1.23971	Down	1.44004e-51	3.72065e-50	gi|512906261|ref|XP_004926152.1|/0/PREDICTED: 26S protease regulatory subunit 8-like [Bombyx mori]
BGIBMGA014179	1020	28.84	13.76	0.477115	-1.06759	Down	4.82862e-06	2.5538e-05	gi|512906273|ref|XP_004926155.1|/0/PREDICTED: ubiquitin-like domain-containing CTD phosphatase 1-like [Bombyx mori]
BGIBMGA014198	1488	370.48	176.17	0.475518	-1.07243	Down	2.93018e-89	1.1623e-87	gi|512912644|ref|XP_004927708.1|/0/PREDICTED: apyrase-like [Bombyx mori]
BGIBMGA014201	1791	276.74	134.81	0.487136	-1.0376	Down	1.32092e-76	4.87993e-75	gi|512937297|ref|XP_004933733.1|/0/PREDICTED: cytosolic 10-formyltetrahydrofolate dehydrogenase-like, partial [Bombyx mori]
BGIBMGA014214	732	85.37	41.74	0.488931	-1.0323	Down	1.16227e-10	9.1736e-10	gi|357624865|gb|EHJ75478.1|/2.01329e-72/cyclic AMP-regulated protein [Danaus plexippus]
BGIBMGA014239	1206	13.83	1.05	0.0759219	-3.71934	Down	1.66673e-14	1.66485e-13	gi|357617363|gb|EHJ70743.1|/5.38433e-92/hypothetical protein KGM_18523 [Danaus plexippus]
BGIBMGA014267	1197	12.79	0.42	0.0328382	-4.92848	Down	7.8323e-16	8.30613e-15	gi|357618467|gb|EHJ71435.1|/5.4951e-97/hypothetical protein KGM_05615 [Danaus plexippus]
BGIBMGA014287	1572	12.43	4.42	0.355591	-1.49171	Down	7.82028e-07	4.49948e-06	gi|512939938|ref|XP_004934355.1|/3.83018e-115/PREDICTED: luciferin 4-monooxygenase-like [Bombyx mori]
BGIBMGA014334	861	31.51	13.73	0.435735	-1.19848	Down	1.56769e-06	8.77507e-06	gi|512939751|ref|XP_004934317.1|/1.56305e-152/PREDICTED: SAP30-binding protein-like [Bombyx mori]
BGIBMGA014357	678	88.4	42.14	0.476697	-1.06886	Down	8.4874e-11	6.75933e-10	gi|607352422|gb|EZA47384.1|/3.60307e-22/Copia protein [Cerapachys biroi]
BGIBMGA014408	765	13.9	4.28	0.307914	-1.6994	Down	6.91808e-05	0.000309986	gi|195926978|dbj|BAG68376.1|/1.7682e-122/polyprotein [Bombyx mori]
BGIBMGA014443	1284	18.7	9.07	0.485027	-1.04386	Down	4.77086e-05	0.000219007	gi|512912511|ref|XP_004927674.1|/0/PREDICTED: probable tyrosine--tRNA ligase, mitochondrial-like [Bombyx mori]
BGIBMGA014464	639	53.87	19.66	0.364953	-1.45422	Down	4.84548e-10	3.6655e-09	gi|512937349|ref|XP_004933746.1|/1.0995e-75/PREDICTED: neuroligin-2-like, partial [Bombyx mori]
BGIBMGA014465	540	76.59	36.07	0.470949	-1.08636	Down	5.09392e-08	3.30931e-07	gi|512937349|ref|XP_004933746.1|/3.70025e-53/PREDICTED: neuroligin-2-like, partial [Bombyx mori]
BGIBMGA014469	1350	1057.38	44.97	0.0425296	-4.55539	Down	0	0	gi|512936919|ref|XP_004933637.1|/0/PREDICTED: uncharacterized protein LOC101738727 [Bombyx mori]
BGIBMGA014470	3372	83.01	6.2	0.0746898	-3.74295	Down	2.29782e-227	1.79986e-225	gi|512936923|ref|XP_004933638.1|/0/PREDICTED: uncharacterized protein LOC101738867 [Bombyx mori]
BGIBMGA014471	384	102.14	4.24	0.0415117	-4.59034	Down	5.86828e-35	1.11219e-33	gi|512936923|ref|XP_004933638.1|/9.83065e-58/PREDICTED: uncharacterized protein LOC101738867 [Bombyx mori]
BGIBMGA014505	1854	31.81	1.9	0.0597296	-4.06541	Down	7.63322e-52	1.98048e-50	gi|512937216|ref|XP_004933713.1|/0/PREDICTED: uncharacterized protein LOC101741272 [Bombyx mori]
BGIBMGA014511	1383	42.86	20.36	0.475035	-1.07389	Down	5.54242e-11	4.48613e-10	gi|512900095|ref|XP_004924808.1|/0/PREDICTED: catalase-like [Bombyx mori]
BGIBMGA014520	525	24.01	8.31	0.346106	-1.53072	Down	8.46724e-05	0.000371993	gi|512918149|ref|XP_004929061.1|/9.50946e-88/PREDICTED: uncharacterized protein LOC101738618 [Bombyx mori]
BGIBMGA014536	1887	3.58	0.13	0.0363128	-4.78338	Down	1.63334e-07	1.00819e-06	gi|379698914|ref|NP_001243928.1|/0/heat shock protein 68 [Bombyx mori]
BGIBMGA014539	1833	2.21	0.14	0.0633484	-3.98055	Down	0.000156001	0.000654684	gi|512937469|ref|XP_004933774.1|/0/PREDICTED: glucose dehydrogenase [acceptor]-like [Bombyx mori]
BGIBMGA014559	1788	65.86	0.14	0.00212572	-8.87783	Down	2.15756e-136	1.12193e-134	gi|357627626|gb|EHJ77264.1|/0/hypothetical protein KGM_03083 [Danaus plexippus]
BGIBMGA014579	375	58.28	25.5	0.437543	-1.1925	Down	3.49972e-05	0.000164063	gi|237648978|ref|NP_001153666.1|/3.64604e-52/histone H2A-like protein 2 [Bombyx mori]
BGIBMGA014607	270	111.09	35.77	0.321991	-1.63491	Down	1.21141e-09	8.90815e-09	gi|158635929|ref|NP_001040216.1|/2.91967e-46/translocase of inner mitochondrial membrane 8 homolog b [Bombyx mori]
BGIBMGA014618	1161	73.58	21.11	0.286899	-1.80139	Down	1.60695e-31	2.77372e-30	gi|724961421|ref|XP_010354893.1|/1.55939e-133/PREDICTED: LOW QUALITY PROTEIN: heat shock cognate 71 kDa protein-like [Rhinopithecus roxellana]
