# Supplementary material for: Differentially expressed genes in the head of the 2nd instar pre-molting larvae of the nm2 mutant of the silkworm, Bombyx mori
Source: PLoS One. 2017 Jul 20;12(7):e0180160. doi: 10.1371/journal.pone.0180160 (PMC5519023; doi:10.1371/journal.pone.0180160)
Supplement: S4 Table — (XLSX) [file pone.0180160.s004.xlsx]

## Sheet: Biological process
S4 Table GO enrichment and KEGG enrichment analysis of differentially expressed genes.
Biological process	Cluster frequency	Genome frequency of use	Corrected P-value	Genes annotated to the term
metabolic process	294 (71.4%)	1732 (60.1%)	9.12e-05	BGIBMGA005664, BGIBMGA011108, BGIBMGA011875, BGIBMGA008856, BGIBMGA007862, BGIBMGA011398, BGIBMGA007647, BGIBMGA005878, BGIBMGA008965, BGIBMGA001162, BGIBMGA001556, BGIBMGA009918, BGIBMGA011222, BGIBMGA011307, BGIBMGA007920, BGIBMGA013687, BGIBMGA002355, BGIBMGA012385, BGIBMGA001003, BGIBMGA003349, BGIBMGA013237, BGIBMGA011064, BGIBMGA002524, BGIBMGA011779, BGIBMGA011209, BGIBMGA001081, BGIBMGA00…
lipid metabolic process	26 (6.3%)	79 (2.7%)	0.00798	BGIBMGA003229, BGIBMGA001927, BGIBMGA010676, BGIBMGA006916, BGIBMGA002716, BGIBMGA004140, BGIBMGA012565, BGIBMGA002577, BGIBMGA009913, BGIBMGA003720, BGIBMGA007459, BGIBMGA014130, BGIBMGA010681, BGIBMGA008405, BGIBMGA013075, BGIBMGA001556, BGIBMGA010386, BGIBMGA012564, BGIBMGA011174, BGIBMGA011222, BGIBMGA010613, BGIBMGA004001, BGIBMGA009914, BGIBMGA012681, BGIBMGA008171, BGIBMGA005471
organic hydroxy compound metabolic process	12 (2.9%)	24 (0.8%)	0.01543	BGIBMGA003720, BGIBMGA013299, BGIBMGA000563, BGIBMGA012763, BGIBMGA005787, BGIBMGA005786, BGIBMGA001556, BGIBMGA012764, BGIBMGA007767, BGIBMGA003199, BGIBMGA011922, BGIBMGA007766
cellular lipid metabolic process	19 (4.6%)	54 (1.9%)	0.04032	BGIBMGA003229, BGIBMGA001927, BGIBMGA010676, BGIBMGA002716, BGIBMGA004140, BGIBMGA012565, BGIBMGA002577, BGIBMGA003720, BGIBMGA007459, BGIBMGA014130, BGIBMGA010681, BGIBMGA013075, BGIBMGA012564, BGIBMGA011174, BGIBMGA011222, BGIBMGA004001, BGIBMGA008171, BGIBMGA005471, BGIBMGA012681
alcohol metabolic process	8 (1.9%)	13 (0.5%)	0.05083	BGIBMGA003720, BGIBMGA013299, BGIBMGA005787, BGIBMGA005786, BGIBMGA001556, BGIBMGA007767, BGIBMGA007766, BGIBMGA011922
isoprenoid metabolic process	8 (1.9%)	13 (0.5%)	0.05083	BGIBMGA013075, BGIBMGA003229, BGIBMGA007459, BGIBMGA001927, BGIBMGA012564, BGIBMGA004001, BGIBMGA012565, BGIBMGA012681
cofactor metabolic process	11 (2.7%)	28 (1.0%)	0.45074	BGIBMGA000937, BGIBMGA011268, BGIBMGA003513, BGIBMGA003229, BGIBMGA012515, BGIBMGA008134, BGIBMGA006968, BGIBMGA002355, BGIBMGA008951, BGIBMGA007146, BGIBMGA001235
cellular carbohydrate metabolic process	8 (1.9%)	17 (0.6%)	0.56633	BGIBMGA005664, BGIBMGA011360, BGIBMGA005182, BGIBMGA013299, BGIBMGA005787, BGIBMGA005786, BGIBMGA007767, BGIBMGA007766
aminoglycan metabolic process	11 (2.7%)	29 (1.0%)	0.63465	BGIBMGA010573, BGIBMGA008064, BGIBMGA007920, BGIBMGA008988, BGIBMGA010240, BGIBMGA005899, BGIBMGA008709, BGIBMGA005539, BGIBMGA006381, BGIBMGA001609, BGIBMGA007901
aminoglycan catabolic process	4 (1.0%)	5 (0.2%)	0.85385	BGIBMGA008064, BGIBMGA010240, BGIBMGA005899, BGIBMGA008709
carbohydrate derivative catabolic process	4 (1.0%)	5 (0.2%)	0.85385	BGIBMGA008064, BGIBMGA010240, BGIBMGA005899, BGIBMGA008709
organonitrogen compound metabolic process	40 (9.7%)	181 (6.3%)	1	BGIBMGA003513, BGIBMGA008064, BGIBMGA002986, BGIBMGA005899, BGIBMGA008134, BGIBMGA012763, BGIBMGA007935, BGIBMGA003655, BGIBMGA001333, BGIBMGA012764, BGIBMGA010573, BGIBMGA003720, BGIBMGA011268, BGIBMGA007647, BGIBMGA000563, BGIBMGA005262, BGIBMGA013235, BGIBMGA008709, BGIBMGA005539, BGIBMGA003866, BGIBMGA007920, BGIBMGA010240, BGIBMGA007637, BGIBMGA014443, BGIBMGA006968, BGIBMGA004140, BGIBMGA00…
polyol metabolic process	5 (1.2%)	8 (0.3%)	1	BGIBMGA005786, BGIBMGA013299, BGIBMGA007767, BGIBMGA005787, BGIBMGA007766
folic acid-containing compound metabolic process	3 (0.7%)	3 (0.1%)	1	BGIBMGA002355, BGIBMGA008134, BGIBMGA001235
pteridine-containing compound metabolic process	3 (0.7%)	3 (0.1%)	1	BGIBMGA002355, BGIBMGA008134, BGIBMGA001235
coenzyme biosynthetic process	6 (1.5%)	12 (0.4%)	1	BGIBMGA006968, BGIBMGA003513, BGIBMGA012515, BGIBMGA008134, BGIBMGA007146, BGIBMGA001235
fatty acid metabolic process	9 (2.2%)	26 (0.9%)	1	BGIBMGA010681, BGIBMGA010676, BGIBMGA002716, BGIBMGA004140, BGIBMGA011174, BGIBMGA011222, BGIBMGA002577, BGIBMGA008171, BGIBMGA005471
carboxylic acid metabolic process	29 (7.0%)	131 (4.5%)	1	BGIBMGA002986, BGIBMGA007637, BGIBMGA014443, BGIBMGA010676, BGIBMGA012763, BGIBMGA002716, BGIBMGA004140, BGIBMGA002958, BGIBMGA003655, BGIBMGA012764, BGIBMGA003656, BGIBMGA007144, BGIBMGA010407, BGIBMGA007146, BGIBMGA002577, BGIBMGA011064, BGIBMGA005126, BGIBMGA000563, BGIBMGA005262, BGIBMGA010681, BGIBMGA013235, BGIBMGA014323, BGIBMGA003866, BGIBMGA011174, BGIBMGA003199, BGIBMGA011222, BGIBMGA00…
cofactor biosynthetic process	6 (1.5%)	14 (0.5%)	1	BGIBMGA006968, BGIBMGA003513, BGIBMGA012515, BGIBMGA008134, BGIBMGA007146, BGIBMGA001235
cellular modified amino acid metabolic process	4 (1.0%)	7 (0.2%)	1	BGIBMGA002355, BGIBMGA008134, BGIBMGA001235, BGIBMGA007391
phenol-containing compound metabolic process	4 (1.0%)	7 (0.2%)	1	BGIBMGA000563, BGIBMGA003199, BGIBMGA012764, BGIBMGA012763
coenzyme metabolic process	8 (1.9%)	23 (0.8%)	1	BGIBMGA003513, BGIBMGA003229, BGIBMGA012515, BGIBMGA008134, BGIBMGA006968, BGIBMGA002355, BGIBMGA007146, BGIBMGA001235
carbohydrate derivative metabolic process	16 (3.9%)	63 (2.2%)	1	BGIBMGA010573, BGIBMGA008064, BGIBMGA007920, BGIBMGA008988, BGIBMGA010240, BGIBMGA014130, BGIBMGA012560, BGIBMGA005899, BGIBMGA008709, BGIBMGA009467, BGIBMGA005539, BGIBMGA007935, BGIBMGA006381, BGIBMGA001609, BGIBMGA007901, BGIBMGA002426
defense response	10 (2.4%)	33 (1.1%)	1	BGIBMGA000024, BGIBMGA000037, BGIBMGA002747, BGIBMGA000023, BGIBMGA009918, BGIBMGA011495, BGIBMGA000039, BGIBMGA002739, BGIBMGA010439, BGIBMGA000021
organic acid metabolic process	29 (7.0%)	136 (4.7%)	1	BGIBMGA002986, BGIBMGA007637, BGIBMGA014443, BGIBMGA010676, BGIBMGA012763, BGIBMGA002716, BGIBMGA004140, BGIBMGA002958, BGIBMGA003655, BGIBMGA012764, BGIBMGA003656, BGIBMGA007144, BGIBMGA010407, BGIBMGA007146, BGIBMGA002577, BGIBMGA011064, BGIBMGA005126, BGIBMGA000563, BGIBMGA005262, BGIBMGA010681, BGIBMGA013235, BGIBMGA014323, BGIBMGA003866, BGIBMGA011174, BGIBMGA003199, BGIBMGA011222, BGIBMGA00…
oxoacid metabolic process	29 (7.0%)	136 (4.7%)	1	BGIBMGA002986, BGIBMGA007637, BGIBMGA014443, BGIBMGA010676, BGIBMGA012763, BGIBMGA002716, BGIBMGA004140, BGIBMGA002958, BGIBMGA003655, BGIBMGA012764, BGIBMGA003656, BGIBMGA007144, BGIBMGA010407, BGIBMGA007146, BGIBMGA002577, BGIBMGA011064, BGIBMGA005126, BGIBMGA000563, BGIBMGA005262, BGIBMGA010681, BGIBMGA013235, BGIBMGA014323, BGIBMGA003866, BGIBMGA011174, BGIBMGA003199, BGIBMGA011222, BGIBMGA00…
gas transport	4 (1.0%)	8 (0.3%)	1	BGIBMGA009028, BGIBMGA012764, BGIBMGA009027, BGIBMGA012763
single-organism metabolic process	85 (20.6%)	487 (16.9%)	1	BGIBMGA005664, BGIBMGA011360, BGIBMGA003513, BGIBMGA011477, BGIBMGA001927, BGIBMGA007935, BGIBMGA003655, BGIBMGA011875, BGIBMGA012764, BGIBMGA010407, BGIBMGA003720, BGIBMGA007647, BGIBMGA010681, BGIBMGA013235, BGIBMGA002721, BGIBMGA001556, BGIBMGA010386, BGIBMGA009918, BGIBMGA011174, BGIBMGA007767, BGIBMGA011222, BGIBMGA010613, BGIBMGA006819, BGIBMGA003229, BGIBMGA007637, BGIBMGA012094, BGIBMGA00…
organonitrogen compound catabolic process	5 (1.2%)	12 (0.4%)	1	BGIBMGA004140, BGIBMGA008064, BGIBMGA010240, BGIBMGA005899, BGIBMGA008709
inositol metabolic process	2 (0.5%)	2 (0.1%)	1	BGIBMGA005786, BGIBMGA005787
amino sugar metabolic process	2 (0.5%)	2 (0.1%)	1	BGIBMGA009467, BGIBMGA001609
autophagy	2 (0.5%)	2 (0.1%)	1	BGIBMGA001467, BGIBMGA013713
branched-chain amino acid metabolic process	2 (0.5%)	2 (0.1%)	1	BGIBMGA004140, BGIBMGA007144
folic acid-containing compound biosynthetic process	2 (0.5%)	2 (0.1%)	1	BGIBMGA008134, BGIBMGA001235
response to wounding	2 (0.5%)	2 (0.1%)	1	BGIBMGA005701, BGIBMGA012295
cellular modified amino acid biosynthetic process	2 (0.5%)	2 (0.1%)	1	BGIBMGA008134, BGIBMGA001235
pteridine-containing compound biosynthetic process	2 (0.5%)	2 (0.1%)	1	BGIBMGA008134, BGIBMGA001235
actin filament bundle assembly	2 (0.5%)	2 (0.1%)	1	BGIBMGA005701, BGIBMGA012094
actin filament bundle organization	2 (0.5%)	2 (0.1%)	1	BGIBMGA005701, BGIBMGA012094
glucosamine-containing compound metabolic process	2 (0.5%)	2 (0.1%)	1	BGIBMGA009467, BGIBMGA001609
pyridine nucleotide metabolic process	3 (0.7%)	5 (0.2%)	1	BGIBMGA006968, BGIBMGA003513, BGIBMGA007146
steroid metabolic process	4 (1.0%)	9 (0.3%)	1	BGIBMGA006916, BGIBMGA001556, BGIBMGA004001, BGIBMGA008405
aromatic amino acid family metabolic process	4 (1.0%)	9 (0.3%)	1	BGIBMGA003866, BGIBMGA012764, BGIBMGA007146, BGIBMGA012763
monocarboxylic acid metabolic process	9 (2.2%)	33 (1.1%)	1	BGIBMGA010681, BGIBMGA010676, BGIBMGA002716, BGIBMGA004140, BGIBMGA011174, BGIBMGA011222, BGIBMGA002577, BGIBMGA008171, BGIBMGA005471
small molecule metabolic process	58 (14.1%)	327 (11.3%)	1	BGIBMGA003513, BGIBMGA002986, BGIBMGA012763, BGIBMGA007935, BGIBMGA003655, BGIBMGA011875, BGIBMGA001333, BGIBMGA012764, BGIBMGA003656, BGIBMGA010407, BGIBMGA007766, BGIBMGA003720, BGIBMGA007647, BGIBMGA000563, BGIBMGA005262, BGIBMGA010681, BGIBMGA013235, BGIBMGA005787, BGIBMGA000158, BGIBMGA002721, BGIBMGA003866, BGIBMGA001556, BGIBMGA012939, BGIBMGA009918, BGIBMGA011174, BGIBMGA007767, BGIBMGA01…
oxidoreduction coenzyme metabolic process	3 (0.7%)	6 (0.2%)	1	BGIBMGA006968, BGIBMGA003513, BGIBMGA007146
alditol metabolic process	3 (0.7%)	6 (0.2%)	1	BGIBMGA013299, BGIBMGA007767, BGIBMGA007766
single-organism carbohydrate metabolic process	13 (3.2%)	55 (1.9%)	1	BGIBMGA005664, BGIBMGA011360, BGIBMGA001865, BGIBMGA011477, BGIBMGA014130, BGIBMGA005182, BGIBMGA013299, BGIBMGA005787, BGIBMGA005786, BGIBMGA007767, BGIBMGA002426, BGIBMGA007144, BGIBMGA007766
protein targeting to membrane	4 (1.0%)	10 (0.3%)	1	BGIBMGA012571, BGIBMGA013713, BGIBMGA005328, BGIBMGA014607
cellular amide metabolic process	4 (1.0%)	10 (0.3%)	1	BGIBMGA003720, BGIBMGA002355, BGIBMGA008134, BGIBMGA001235
protein localization to membrane	4 (1.0%)	10 (0.3%)	1	BGIBMGA012571, BGIBMGA013713, BGIBMGA005328, BGIBMGA014607
establishment of protein localization to membrane	4 (1.0%)	10 (0.3%)	1	BGIBMGA012571, BGIBMGA013713, BGIBMGA005328, BGIBMGA014607
carbohydrate metabolic process	16 (3.9%)	74 (2.6%)	1	BGIBMGA005664, BGIBMGA011360, BGIBMGA011477, BGIBMGA001383, BGIBMGA007144, BGIBMGA007766, BGIBMGA001865, BGIBMGA014130, BGIBMGA013299, BGIBMGA005182, BGIBMGA005787, BGIBMGA005786, BGIBMGA011817, BGIBMGA007767, BGIBMGA011816, BGIBMGA002426
disaccharide metabolic process	2 (0.5%)	3 (0.1%)	1	BGIBMGA005664, BGIBMGA005182
catecholamine metabolic process	2 (0.5%)	3 (0.1%)	1	BGIBMGA000563, BGIBMGA003199
steroid biosynthetic process	2 (0.5%)	3 (0.1%)	1	BGIBMGA004001, BGIBMGA008405
catechol-containing compound metabolic process	2 (0.5%)	3 (0.1%)	1	BGIBMGA000563, BGIBMGA003199
pyridine nucleotide biosynthetic process	2 (0.5%)	3 (0.1%)	1	BGIBMGA003513, BGIBMGA007146
pyridine-containing compound biosynthetic process	2 (0.5%)	3 (0.1%)	1	BGIBMGA003513, BGIBMGA007146
cellular amino acid metabolic process	17 (4.1%)	80 (2.8%)	1	BGIBMGA002986, BGIBMGA007637, BGIBMGA014443, BGIBMGA012763, BGIBMGA004140, BGIBMGA003655, BGIBMGA012764, BGIBMGA007144, BGIBMGA007146, BGIBMGA011064, BGIBMGA005126, BGIBMGA005262, BGIBMGA000563, BGIBMGA013235, BGIBMGA014323, BGIBMGA003866, BGIBMGA007391
positive regulation of metabolic process	4 (1.0%)	11 (0.4%)	1	BGIBMGA012764, BGIBMGA012295, BGIBMGA012495, BGIBMGA012763
protein targeting	5 (1.2%)	16 (0.6%)	1	BGIBMGA012571, BGIBMGA013713, BGIBMGA005328, BGIBMGA014607, BGIBMGA012495
intracellular protein transport	5 (1.2%)	16 (0.6%)	1	BGIBMGA012571, BGIBMGA013713, BGIBMGA005328, BGIBMGA014607, BGIBMGA012495
single-organism membrane organization	4 (1.0%)	12 (0.4%)	1	BGIBMGA012571, BGIBMGA013713, BGIBMGA005328, BGIBMGA014607
single-organism cellular localization	5 (1.2%)	17 (0.6%)	1	BGIBMGA012571, BGIBMGA013713, BGIBMGA005328, BGIBMGA014607, BGIBMGA012495
actin filament organization	3 (0.7%)	8 (0.3%)	1	BGIBMGA005701, BGIBMGA012094, BGIBMGA012295
inorganic anion transport	3 (0.7%)	8 (0.3%)	1	BGIBMGA008584, BGIBMGA001191, BGIBMGA003630
regulation of hydrolase activity	3 (0.7%)	8 (0.3%)	1	BGIBMGA001983, BGIBMGA009953, BGIBMGA001235
MAPK cascade	2 (0.5%)	4 (0.1%)	1	BGIBMGA012094, BGIBMGA012295
proline metabolic process	2 (0.5%)	4 (0.1%)	1	BGIBMGA011064, BGIBMGA013235
tyrosine metabolic process	2 (0.5%)	4 (0.1%)	1	BGIBMGA012764, BGIBMGA012763
melanin metabolic process	2 (0.5%)	4 (0.1%)	1	BGIBMGA012764, BGIBMGA012763
porphyrin-containing compound metabolic process	2 (0.5%)	4 (0.1%)	1	BGIBMGA000937, BGIBMGA011268
morphogenesis of embryonic epithelium	2 (0.5%)	4 (0.1%)	1	BGIBMGA001609, BGIBMGA012295
secondary metabolic process	2 (0.5%)	4 (0.1%)	1	BGIBMGA012764, BGIBMGA012763
signal transduction by phosphorylation	2 (0.5%)	4 (0.1%)	1	BGIBMGA012094, BGIBMGA012295
cell cycle comprising mitosis without cytokinesis	2 (0.5%)	4 (0.1%)	1	BGIBMGA001235, BGIBMGA001644
nicotinamide nucleotide metabolic process	2 (0.5%)	4 (0.1%)	1	BGIBMGA006968, BGIBMGA007146
negative regulation of hydrolase activity	2 (0.5%)	4 (0.1%)	1	BGIBMGA001983, BGIBMGA009953
establishment of protein localization to organelle	2 (0.5%)	4 (0.1%)	1	BGIBMGA013713, BGIBMGA012495
regulation of catalytic activity	4 (1.0%)	13 (0.5%)	1	BGIBMGA001983, BGIBMGA009953, BGIBMGA012295, BGIBMGA001235
cell morphogenesis involved in neuron differentiation	8 (1.9%)	35 (1.2%)	1	BGIBMGA010871, BGIBMGA014065, BGIBMGA000552, BGIBMGA006493, BGIBMGA001609, BGIBMGA012295, BGIBMGA010407, BGIBMGA006801
response to stress	20 (4.9%)	107 (3.7%)	1	BGIBMGA014177, BGIBMGA005701, BGIBMGA014559, BGIBMGA012763, BGIBMGA007132, BGIBMGA012764, BGIBMGA014511, BGIBMGA012295, BGIBMGA000039, BGIBMGA000024, BGIBMGA002747, BGIBMGA000037, BGIBMGA000023, BGIBMGA005478, BGIBMGA009918, BGIBMGA011495, BGIBMGA002739, BGIBMGA006819, BGIBMGA010439, BGIBMGA000021
anion transport	5 (1.2%)	19 (0.7%)	1	BGIBMGA003854, BGIBMGA008584, BGIBMGA001191, BGIBMGA007713, BGIBMGA003630
protein phosphorylation	3 (0.7%)	9 (0.3%)	1	BGIBMGA006881, BGIBMGA003258, BGIBMGA012094
pyridine-containing compound metabolic process	3 (0.7%)	9 (0.3%)	1	BGIBMGA006968, BGIBMGA003513, BGIBMGA007146
macromolecule catabolic process	9 (2.2%)	42 (1.5%)	1	BGIBMGA014177, BGIBMGA008064, BGIBMGA010240, BGIBMGA005899, BGIBMGA008709, BGIBMGA010794, BGIBMGA003028, BGIBMGA012292, BGIBMGA006819
regulation of metabolic process	21 (5.1%)	116 (4.0%)	1	BGIBMGA012763, BGIBMGA009953, BGIBMGA007585, BGIBMGA008426, BGIBMGA001925, BGIBMGA012764, BGIBMGA010407, BGIBMGA012295, BGIBMGA012495, BGIBMGA013390, BGIBMGA006392, BGIBMGA007466, BGIBMGA001983, BGIBMGA002953, BGIBMGA010383, BGIBMGA009918, BGIBMGA006151, BGIBMGA008939, BGIBMGA005127, BGIBMGA007061, BGIBMGA001235
protein folding	2 (0.5%)	5 (0.2%)	1	BGIBMGA002793, BGIBMGA002542
cotranslational protein targeting to membrane	2 (0.5%)	5 (0.2%)	1	BGIBMGA012571, BGIBMGA013713
membrane lipid metabolic process	2 (0.5%)	5 (0.2%)	1	BGIBMGA003720, BGIBMGA014130
oligosaccharide metabolic process	2 (0.5%)	5 (0.2%)	1	BGIBMGA005664, BGIBMGA005182
positive regulation of phosphorus metabolic process	2 (0.5%)	5 (0.2%)	1	BGIBMGA012295, BGIBMGA012495
positive regulation of phosphorylation	2 (0.5%)	5 (0.2%)	1	BGIBMGA012295, BGIBMGA012495
positive regulation of phosphate metabolic process	2 (0.5%)	5 (0.2%)	1	BGIBMGA012295, BGIBMGA012495
phosphorylation	4 (1.0%)	15 (0.5%)	1	BGIBMGA006881, BGIBMGA003258, BGIBMGA012094, BGIBMGA012295
positive regulation of biological process	6 (1.5%)	27 (0.9%)	1	BGIBMGA006151, BGIBMGA012764, BGIBMGA010158, BGIBMGA012295, BGIBMGA012495, BGIBMGA012763
organic substance metabolic process	195 (47.3%)	1301 (45.1%)	1	BGIBMGA005664, BGIBMGA001232, BGIBMGA003513, BGIBMGA008064, BGIBMGA011477, BGIBMGA010185, BGIBMGA003258, BGIBMGA011875, BGIBMGA010407, BGIBMGA005321, BGIBMGA008856, BGIBMGA000874, BGIBMGA003720, BGIBMGA007862, BGIBMGA007647, BGIBMGA003151, BGIBMGA013235, BGIBMGA005878, BGIBMGA008965, BGIBMGA005539, BGIBMGA010841, BGIBMGA001556, BGIBMGA009918, BGIBMGA007767, BGIBMGA011222, BGIBMGA010613, BGIBMGA01…
cell morphogenesis involved in differentiation	8 (1.9%)	39 (1.4%)	1	BGIBMGA010871, BGIBMGA014065, BGIBMGA000552, BGIBMGA006493, BGIBMGA001609, BGIBMGA012295, BGIBMGA010407, BGIBMGA006801
axis specification	4 (1.0%)	16 (0.6%)	1	BGIBMGA006392, BGIBMGA004423, BGIBMGA011051, BGIBMGA005348
positive regulation of cellular process	4 (1.0%)	16 (0.6%)	1	BGIBMGA006151, BGIBMGA010158, BGIBMGA012295, BGIBMGA012495
protein metabolic process	72 (17.5%)	458 (15.9%)	1	BGIBMGA001232, BGIBMGA010062, BGIBMGA010590, BGIBMGA003258, BGIBMGA009743, BGIBMGA005321, BGIBMGA003119, BGIBMGA008856, BGIBMGA007862, BGIBMGA009404, BGIBMGA011854, BGIBMGA006819, BGIBMGA013746, BGIBMGA004059, BGIBMGA014177, BGIBMGA007637, BGIBMGA012094, BGIBMGA006138, BGIBMGA006272, BGIBMGA005320, BGIBMGA013478, BGIBMGA005126, BGIBMGA011779, BGIBMGA013119, BGIBMGA001081, BGIBMGA012323, BGIBMGA00…
cellular protein localization	5 (1.2%)	22 (0.8%)	1	BGIBMGA012571, BGIBMGA013713, BGIBMGA005328, BGIBMGA014607, BGIBMGA012495
response to chemical	15 (3.6%)	83 (2.9%)	1	BGIBMGA011468, BGIBMGA005478, BGIBMGA007888, BGIBMGA009688, BGIBMGA010059, BGIBMGA006839, BGIBMGA010871, BGIBMGA009211, BGIBMGA006493, BGIBMGA013793, BGIBMGA014511, BGIBMGA002426, BGIBMGA012295, BGIBMGA006801, BGIBMGA001402
hormone-mediated signaling pathway	3 (0.7%)	11 (0.4%)	1	BGIBMGA007888, BGIBMGA009688, BGIBMGA006839
negative regulation of metabolic process	6 (1.5%)	28 (1.0%)	1	BGIBMGA001983, BGIBMGA009953, BGIBMGA007585, BGIBMGA009918, BGIBMGA001925, BGIBMGA010407
proteolysis	7 (1.7%)	34 (1.2%)	1	BGIBMGA014177, BGIBMGA003028, BGIBMGA013119, BGIBMGA012292, BGIBMGA003009, BGIBMGA006819, BGIBMGA012495
transition metal ion transport	2 (0.5%)	6 (0.2%)	1	BGIBMGA011424, BGIBMGA007841
tetrapyrrole metabolic process	2 (0.5%)	6 (0.2%)	1	BGIBMGA000937, BGIBMGA011268
negative regulation of catalytic activity	2 (0.5%)	6 (0.2%)	1	BGIBMGA001983, BGIBMGA009953
amide biosynthetic process	2 (0.5%)	6 (0.2%)	1	BGIBMGA008134, BGIBMGA001235
negative regulation of molecular function	2 (0.5%)	6 (0.2%)	1	BGIBMGA001983, BGIBMGA009953
centrosome organization	2 (0.5%)	6 (0.2%)	1	BGIBMGA010577, BGIBMGA001644
regulation of response to stress	2 (0.5%)	6 (0.2%)	1	BGIBMGA011608, BGIBMGA006857
membrane organization	4 (1.0%)	17 (0.6%)	1	BGIBMGA012571, BGIBMGA013713, BGIBMGA005328, BGIBMGA014607
response to organic substance	5 (1.2%)	23 (0.8%)	1	BGIBMGA007888, BGIBMGA009688, BGIBMGA006839, BGIBMGA005478, BGIBMGA001402
response to hormone	3 (0.7%)	12 (0.4%)	1	BGIBMGA007888, BGIBMGA009688, BGIBMGA006839
cellular response to hormone stimulus	3 (0.7%)	12 (0.4%)	1	BGIBMGA007888, BGIBMGA009688, BGIBMGA006839
cellular response to endogenous stimulus	3 (0.7%)	12 (0.4%)	1	BGIBMGA007888, BGIBMGA009688, BGIBMGA006839
regulation of molecular function	4 (1.0%)	18 (0.6%)	1	BGIBMGA001983, BGIBMGA009953, BGIBMGA012295, BGIBMGA001235
axonogenesis	5 (1.2%)	24 (0.8%)	1	BGIBMGA010871, BGIBMGA006493, BGIBMGA001609, BGIBMGA010407, BGIBMGA006801
axon development	5 (1.2%)	24 (0.8%)	1	BGIBMGA010871, BGIBMGA006493, BGIBMGA001609, BGIBMGA010407, BGIBMGA006801
apoptotic process	2 (0.5%)	7 (0.2%)	1	BGIBMGA011028, BGIBMGA012495
cytoplasmic transport	2 (0.5%)	7 (0.2%)	1	BGIBMGA013713, BGIBMGA012495
protein localization to organelle	2 (0.5%)	7 (0.2%)	1	BGIBMGA013713, BGIBMGA012495
response to oxygen-containing compound	2 (0.5%)	7 (0.2%)	1	BGIBMGA010059, BGIBMGA014511
alpha-amino acid metabolic process	8 (1.9%)	43 (1.5%)	1	BGIBMGA011064, BGIBMGA004140, BGIBMGA003866, BGIBMGA012764, BGIBMGA013235, BGIBMGA007146, BGIBMGA012763, BGIBMGA007391
primary metabolic process	169 (41.0%)	1140 (39.6%)	1	BGIBMGA005664, BGIBMGA001232, BGIBMGA003513, BGIBMGA011477, BGIBMGA010185, BGIBMGA003258, BGIBMGA011875, BGIBMGA005321, BGIBMGA008856, BGIBMGA000874, BGIBMGA003720, BGIBMGA007862, BGIBMGA007647, BGIBMGA003151, BGIBMGA013235, BGIBMGA005878, BGIBMGA008965, BGIBMGA001556, BGIBMGA009918, BGIBMGA007767, BGIBMGA011222, BGIBMGA010613, BGIBMGA011816, BGIBMGA014177, BGIBMGA003229, BGIBMGA013687, BGIBMGA00…
cell death	6 (1.5%)	31 (1.1%)	1	BGIBMGA001467, BGIBMGA008415, BGIBMGA010439, BGIBMGA011028, BGIBMGA012495, BGIBMGA001644
death	6 (1.5%)	31 (1.1%)	1	BGIBMGA001467, BGIBMGA008415, BGIBMGA010439, BGIBMGA011028, BGIBMGA012495, BGIBMGA001644
cell migration	5 (1.2%)	25 (0.9%)	1	BGIBMGA005701, BGIBMGA006151, BGIBMGA009918, BGIBMGA012295, BGIBMGA001235
cellular macromolecule localization	5 (1.2%)	25 (0.9%)	1	BGIBMGA012571, BGIBMGA013713, BGIBMGA005328, BGIBMGA014607, BGIBMGA012495
cellular response to organic substance	3 (0.7%)	13 (0.5%)	1	BGIBMGA007888, BGIBMGA009688, BGIBMGA006839
one-carbon metabolic process	4 (1.0%)	19 (0.7%)	1	BGIBMGA014201, BGIBMGA006738, BGIBMGA003349, BGIBMGA005908
embryonic development via the syncytial blastoderm	4 (1.0%)	20 (0.7%)	1	BGIBMGA009918, BGIBMGA012094, BGIBMGA001609, BGIBMGA012295
protein glycosylation	2 (0.5%)	8 (0.3%)	1	BGIBMGA014130, BGIBMGA002426
cellular biogenic amine metabolic process	2 (0.5%)	8 (0.3%)	1	BGIBMGA003720, BGIBMGA007146
microtubule organizing center organization	2 (0.5%)	8 (0.3%)	1	BGIBMGA010577, BGIBMGA001644
positive regulation of cellular metabolic process	2 (0.5%)	8 (0.3%)	1	BGIBMGA012295, BGIBMGA012495
pigment metabolic process	2 (0.5%)	8 (0.3%)	1	BGIBMGA012764, BGIBMGA012763
regulation of MAPK cascade	2 (0.5%)	8 (0.3%)	1	BGIBMGA009918, BGIBMGA012495
macromolecule glycosylation	2 (0.5%)	8 (0.3%)	1	BGIBMGA014130, BGIBMGA002426
glycosylation	2 (0.5%)	8 (0.3%)	1	BGIBMGA014130, BGIBMGA002426
sulfur compound metabolic process	3 (0.7%)	14 (0.5%)	1	BGIBMGA004140, BGIBMGA000235, BGIBMGA000234
response to endogenous stimulus	3 (0.7%)	14 (0.5%)	1	BGIBMGA007888, BGIBMGA009688, BGIBMGA006839
regulation of phosphorylation	3 (0.7%)	14 (0.5%)	1	BGIBMGA009918, BGIBMGA012295, BGIBMGA012495
cellular response to chemical stimulus	3 (0.7%)	14 (0.5%)	1	BGIBMGA007888, BGIBMGA009688, BGIBMGA006839
cell motility	5 (1.2%)	27 (0.9%)	1	BGIBMGA005701, BGIBMGA006151, BGIBMGA009918, BGIBMGA012295, BGIBMGA001235
localization of cell	5 (1.2%)	27 (0.9%)	1	BGIBMGA005701, BGIBMGA006151, BGIBMGA009918, BGIBMGA012295, BGIBMGA001235
axon guidance	3 (0.7%)	15 (0.5%)	1	BGIBMGA010871, BGIBMGA006493, BGIBMGA006801
neuron projection guidance	3 (0.7%)	15 (0.5%)	1	BGIBMGA010871, BGIBMGA006493, BGIBMGA006801
amino acid transport	2 (0.5%)	9 (0.3%)	1	BGIBMGA003854, BGIBMGA007713
cell recognition	2 (0.5%)	9 (0.3%)	1	BGIBMGA006493, BGIBMGA006801
neuron recognition	2 (0.5%)	9 (0.3%)	1	BGIBMGA006493, BGIBMGA006801
lipid biosynthetic process	2 (0.5%)	9 (0.3%)	1	BGIBMGA004001, BGIBMGA008405
amine metabolic process	2 (0.5%)	9 (0.3%)	1	BGIBMGA003720, BGIBMGA007146
posttranscriptional regulation of gene expression	2 (0.5%)	9 (0.3%)	1	BGIBMGA007466, BGIBMGA010407
axon choice point recognition	2 (0.5%)	9 (0.3%)	1	BGIBMGA006493, BGIBMGA006801
cellular amine metabolic process	2 (0.5%)	9 (0.3%)	1	BGIBMGA003720, BGIBMGA007146
developmental cell growth	2 (0.5%)	9 (0.3%)	1	BGIBMGA010407, BGIBMGA006857
single-organism intracellular transport	6 (1.5%)	35 (1.2%)	1	BGIBMGA002219, BGIBMGA012571, BGIBMGA013713, BGIBMGA005328, BGIBMGA014607, BGIBMGA012495
programmed cell death	5 (1.2%)	29 (1.0%)	1	BGIBMGA001467, BGIBMGA008415, BGIBMGA011028, BGIBMGA012495, BGIBMGA001644
glutamine family amino acid metabolic process	3 (0.7%)	16 (0.6%)	1	BGIBMGA011064, BGIBMGA013235, BGIBMGA007391
nitrogen compound transport	4 (1.0%)	23 (0.8%)	1	BGIBMGA003854, BGIBMGA014240, BGIBMGA008584, BGIBMGA007713
cell projection organization	9 (2.2%)	57 (2.0%)	1	BGIBMGA005701, BGIBMGA005559, BGIBMGA010871, BGIBMGA014065, BGIBMGA006493, BGIBMGA001609, BGIBMGA012295, BGIBMGA010407, BGIBMGA006801
DNA-templated transcription, initiation	2 (0.5%)	10 (0.3%)	1	BGIBMGA003166, BGIBMGA003121
developmental growth	2 (0.5%)	10 (0.3%)	1	BGIBMGA010407, BGIBMGA006857
head development	3 (0.7%)	17 (0.6%)	1	BGIBMGA006392, BGIBMGA014065, BGIBMGA012094
cellular component movement	8 (1.9%)	51 (1.8%)	1	BGIBMGA010871, BGIBMGA005701, BGIBMGA006151, BGIBMGA009918, BGIBMGA006493, BGIBMGA012295, BGIBMGA001235, BGIBMGA006801
cell morphogenesis	9 (2.2%)	58 (2.0%)	1	BGIBMGA005701, BGIBMGA010871, BGIBMGA014065, BGIBMGA006493, BGIBMGA000552, BGIBMGA001609, BGIBMGA012295, BGIBMGA010407, BGIBMGA006801
cell part morphogenesis	8 (1.9%)	52 (1.8%)	1	BGIBMGA014065, BGIBMGA010871, BGIBMGA005701, BGIBMGA006493, BGIBMGA001609, BGIBMGA010407, BGIBMGA012295, BGIBMGA006801
cell projection morphogenesis	8 (1.9%)	52 (1.8%)	1	BGIBMGA014065, BGIBMGA010871, BGIBMGA005701, BGIBMGA006493, BGIBMGA001609, BGIBMGA010407, BGIBMGA012295, BGIBMGA006801
cell fate specification	2 (0.5%)	11 (0.4%)	1	BGIBMGA005700, BGIBMGA003495
transmembrane receptor protein serine/threonine kinase signaling pathway	2 (0.5%)	11 (0.4%)	1	BGIBMGA005348, BGIBMGA012295
organic anion transport	2 (0.5%)	11 (0.4%)	1	BGIBMGA003854, BGIBMGA007713
organic acid transport	2 (0.5%)	11 (0.4%)	1	BGIBMGA003854, BGIBMGA007713
gene silencing	2 (0.5%)	11 (0.4%)	1	BGIBMGA007585, BGIBMGA010407
carboxylic acid transport	2 (0.5%)	11 (0.4%)	1	BGIBMGA003854, BGIBMGA007713
negative regulation of gene expression	3 (0.7%)	18 (0.6%)	1	BGIBMGA007585, BGIBMGA001925, BGIBMGA010407
modification-dependent protein catabolic process	4 (1.0%)	25 (0.9%)	1	BGIBMGA014177, BGIBMGA003028, BGIBMGA012292, BGIBMGA006819
modification-dependent macromolecule catabolic process	4 (1.0%)	25 (0.9%)	1	BGIBMGA014177, BGIBMGA003028, BGIBMGA012292, BGIBMGA006819
locomotion	9 (2.2%)	60 (2.1%)	1	BGIBMGA005701, BGIBMGA011477, BGIBMGA010871, BGIBMGA009918, BGIBMGA006151, BGIBMGA006493, BGIBMGA012295, BGIBMGA006801, BGIBMGA001235
respiratory system development	5 (1.2%)	33 (1.1%)	1	BGIBMGA000319, BGIBMGA001609, BGIBMGA010407, BGIBMGA002162, BGIBMGA001235
protein catabolic process	4 (1.0%)	26 (0.9%)	1	BGIBMGA014177, BGIBMGA003028, BGIBMGA012292, BGIBMGA006819
cellular protein catabolic process	4 (1.0%)	26 (0.9%)	1	BGIBMGA014177, BGIBMGA003028, BGIBMGA012292, BGIBMGA006819
proteolysis involved in cellular protein catabolic process	4 (1.0%)	26 (0.9%)	1	BGIBMGA014177, BGIBMGA003028, BGIBMGA012292, BGIBMGA006819
aging	3 (0.7%)	19 (0.7%)	1	BGIBMGA001467, BGIBMGA014511, BGIBMGA002426
learning or memory	3 (0.7%)	19 (0.7%)	1	BGIBMGA000323, BGIBMGA012094, BGIBMGA008856
embryonic pattern specification	3 (0.7%)	19 (0.7%)	1	BGIBMGA006392, BGIBMGA003495, BGIBMGA005348
negative regulation of macromolecule metabolic process	3 (0.7%)	19 (0.7%)	1	BGIBMGA007585, BGIBMGA001925, BGIBMGA010407
regulation of phosphate metabolic process	3 (0.7%)	19 (0.7%)	1	BGIBMGA009918, BGIBMGA012295, BGIBMGA012495
cognition	3 (0.7%)	19 (0.7%)	1	BGIBMGA000323, BGIBMGA012094, BGIBMGA008856
regulation of phosphorus metabolic process	3 (0.7%)	19 (0.7%)	1	BGIBMGA009918, BGIBMGA012295, BGIBMGA012495
ameboidal-type cell migration	2 (0.5%)	12 (0.4%)	1	BGIBMGA009918, BGIBMGA001235
DNA repair	2 (0.5%)	12 (0.4%)	1	BGIBMGA007132, BGIBMGA006819
regulation of transcription from RNA polymerase II promoter	2 (0.5%)	12 (0.4%)	1	BGIBMGA001925, BGIBMGA005127
epithelial cell migration	2 (0.5%)	12 (0.4%)	1	BGIBMGA009918, BGIBMGA001235
negative regulation of cellular metabolic process	2 (0.5%)	12 (0.4%)	1	BGIBMGA009918, BGIBMGA001925
protein modification by small protein conjugation	2 (0.5%)	12 (0.4%)	1	BGIBMGA001232, BGIBMGA012495
autophagic cell death	2 (0.5%)	12 (0.4%)	1	BGIBMGA008415, BGIBMGA001644
regulation of cytoskeleton organization	2 (0.5%)	12 (0.4%)	1	BGIBMGA010158, BGIBMGA012094
tissue migration	2 (0.5%)	12 (0.4%)	1	BGIBMGA009918, BGIBMGA001235
epithelium migration	2 (0.5%)	12 (0.4%)	1	BGIBMGA009918, BGIBMGA001235
intracellular signal transduction	9 (2.2%)	62 (2.2%)	1	BGIBMGA003011, BGIBMGA002913, BGIBMGA012094, BGIBMGA008894, BGIBMGA002693, BGIBMGA011875, BGIBMGA002711, BGIBMGA012295, BGIBMGA007712
tRNA metabolic process	4 (1.0%)	27 (0.9%)	1	BGIBMGA005126, BGIBMGA002808, BGIBMGA007637, BGIBMGA014443
neuron projection development	7 (1.7%)	49 (1.7%)	1	BGIBMGA014065, BGIBMGA010871, BGIBMGA006493, BGIBMGA001609, BGIBMGA010407, BGIBMGA012295, BGIBMGA006801
neuron projection morphogenesis	7 (1.7%)	49 (1.7%)	1	BGIBMGA014065, BGIBMGA010871, BGIBMGA006493, BGIBMGA001609, BGIBMGA010407, BGIBMGA012295, BGIBMGA006801
glycoprotein metabolic process	2 (0.5%)	13 (0.5%)	1	BGIBMGA014130, BGIBMGA002426
glycoprotein biosynthetic process	2 (0.5%)	13 (0.5%)	1	BGIBMGA014130, BGIBMGA002426
regulation of catabolic process	2 (0.5%)	13 (0.5%)	1	BGIBMGA002953, BGIBMGA008426
cell growth	2 (0.5%)	13 (0.5%)	1	BGIBMGA010407, BGIBMGA006857
multicellular organismal reproductive behavior	2 (0.5%)	13 (0.5%)	1	BGIBMGA006493, BGIBMGA005471
dicarboxylic acid metabolic process	2 (0.5%)	13 (0.5%)	1	BGIBMGA013235, BGIBMGA007391
regulation of intracellular signal transduction	2 (0.5%)	13 (0.5%)	1	BGIBMGA009918, BGIBMGA012495
embryo development ending in birth or egg hatching	4 (1.0%)	28 (1.0%)	1	BGIBMGA009918, BGIBMGA012094, BGIBMGA001609, BGIBMGA012295
tRNA aminoacylation for protein translation	3 (0.7%)	21 (0.7%)	1	BGIBMGA005126, BGIBMGA007637, BGIBMGA014443
tRNA aminoacylation	3 (0.7%)	21 (0.7%)	1	BGIBMGA005126, BGIBMGA007637, BGIBMGA014443
blastoderm segmentation	2 (0.5%)	14 (0.5%)	1	BGIBMGA006392, BGIBMGA003495
segmentation	2 (0.5%)	14 (0.5%)	1	BGIBMGA006392, BGIBMGA003495
catabolic process	21 (5.1%)	153 (5.3%)	1	BGIBMGA014177, BGIBMGA008064, BGIBMGA011477, BGIBMGA010240, BGIBMGA005899, BGIBMGA006916, BGIBMGA001683, BGIBMGA004140, BGIBMGA003028, BGIBMGA010794, BGIBMGA011875, BGIBMGA007878, BGIBMGA007144, BGIBMGA008709, BGIBMGA001467, BGIBMGA009918, BGIBMGA013713, BGIBMGA012292, BGIBMGA002542, BGIBMGA006819, BGIBMGA010439
open tracheal system development	3 (0.7%)	22 (0.8%)	1	BGIBMGA000319, BGIBMGA010407, BGIBMGA001235
amino acid activation	3 (0.7%)	22 (0.8%)	1	BGIBMGA005126, BGIBMGA007637, BGIBMGA014443
regulation of anatomical structure size	3 (0.7%)	22 (0.8%)	1	BGIBMGA014065, BGIBMGA012094, BGIBMGA001609
cellular component morphogenesis	9 (2.2%)	67 (2.3%)	1	BGIBMGA005701, BGIBMGA010871, BGIBMGA014065, BGIBMGA006493, BGIBMGA000552, BGIBMGA001609, BGIBMGA012295, BGIBMGA010407, BGIBMGA006801
negative regulation of biological process	8 (1.9%)	60 (2.1%)	1	BGIBMGA001983, BGIBMGA010383, BGIBMGA009953, BGIBMGA009918, BGIBMGA006151, BGIBMGA007585, BGIBMGA001925, BGIBMGA010407
mRNA processing	2 (0.5%)	15 (0.5%)	1	BGIBMGA001806, BGIBMGA007585
reproductive behavior	2 (0.5%)	15 (0.5%)	1	BGIBMGA006493, BGIBMGA005471
multi-organism reproductive behavior	2 (0.5%)	15 (0.5%)	1	BGIBMGA006493, BGIBMGA005471
multi-multicellular organism process	2 (0.5%)	15 (0.5%)	1	BGIBMGA006493, BGIBMGA005471
chemical homeostasis	2 (0.5%)	15 (0.5%)	1	BGIBMGA011424, BGIBMGA008405
immune system process	3 (0.7%)	23 (0.8%)	1	BGIBMGA006392, BGIBMGA012894, BGIBMGA013041
chemotaxis	4 (1.0%)	31 (1.1%)	1	BGIBMGA010871, BGIBMGA006493, BGIBMGA012295, BGIBMGA006801
cellular homeostasis	4 (1.0%)	31 (1.1%)	1	BGIBMGA011424, BGIBMGA001191, BGIBMGA007904, BGIBMGA005559
taxis	4 (1.0%)	31 (1.1%)	1	BGIBMGA010871, BGIBMGA006493, BGIBMGA012295, BGIBMGA006801
protein transport	6 (1.5%)	47 (1.6%)	1	BGIBMGA005466, BGIBMGA012571, BGIBMGA013713, BGIBMGA005328, BGIBMGA014607, BGIBMGA012495
establishment of protein localization	6 (1.5%)	47 (1.6%)	1	BGIBMGA005466, BGIBMGA012571, BGIBMGA013713, BGIBMGA005328, BGIBMGA014607, BGIBMGA012495
actin cytoskeleton organization	3 (0.7%)	24 (0.8%)	1	BGIBMGA005701, BGIBMGA012094, BGIBMGA012295
protein complex assembly	2 (0.5%)	16 (0.6%)	1	BGIBMGA001683, BGIBMGA002542
brain development	2 (0.5%)	16 (0.6%)	1	BGIBMGA014065, BGIBMGA012094
learning	2 (0.5%)	16 (0.6%)	1	BGIBMGA012094, BGIBMGA008856
cellular protein complex assembly	2 (0.5%)	16 (0.6%)	1	BGIBMGA001683, BGIBMGA002542
protein complex biogenesis	2 (0.5%)	16 (0.6%)	1	BGIBMGA001683, BGIBMGA002542
protein modification by small protein conjugation or removal	2 (0.5%)	16 (0.6%)	1	BGIBMGA001232, BGIBMGA012495
homeostatic process	5 (1.2%)	40 (1.4%)	1	BGIBMGA011424, BGIBMGA001191, BGIBMGA007904, BGIBMGA005559, BGIBMGA008405
embryo development	8 (1.9%)	63 (2.2%)	1	BGIBMGA006392, BGIBMGA003495, BGIBMGA012094, BGIBMGA005348, BGIBMGA009918, BGIBMGA001609, BGIBMGA012295, BGIBMGA001235
neuron development	8 (1.9%)	63 (2.2%)	1	BGIBMGA010871, BGIBMGA014065, BGIBMGA000552, BGIBMGA006493, BGIBMGA001609, BGIBMGA012295, BGIBMGA010407, BGIBMGA006801
metal ion transport	6 (1.5%)	48 (1.7%)	1	BGIBMGA011424, BGIBMGA007083, BGIBMGA007841, BGIBMGA003630, BGIBMGA013382, BGIBMGA007070
intracellular transport	6 (1.5%)	48 (1.7%)	1	BGIBMGA002219, BGIBMGA012571, BGIBMGA013713, BGIBMGA005328, BGIBMGA014607, BGIBMGA012495
cellular macromolecule catabolic process	4 (1.0%)	33 (1.1%)	1	BGIBMGA014177, BGIBMGA003028, BGIBMGA012292, BGIBMGA006819
nucleotide biosynthetic process	5 (1.2%)	41 (1.4%)	1	BGIBMGA002721, BGIBMGA007935, BGIBMGA003513, BGIBMGA007637, BGIBMGA007146
multicellular organismal aging	2 (0.5%)	17 (0.6%)	1	BGIBMGA001467, BGIBMGA002426
mRNA metabolic process	2 (0.5%)	17 (0.6%)	1	BGIBMGA001806, BGIBMGA007585
regulation of cellular protein metabolic process	2 (0.5%)	17 (0.6%)	1	BGIBMGA007466, BGIBMGA006151
regulation of protein metabolic process	2 (0.5%)	17 (0.6%)	1	BGIBMGA007466, BGIBMGA006151
ncRNA metabolic process	4 (1.0%)	34 (1.2%)	1	BGIBMGA005126, BGIBMGA002808, BGIBMGA007637, BGIBMGA014443
carbohydrate derivative biosynthetic process	4 (1.0%)	34 (1.2%)	1	BGIBMGA007935, BGIBMGA014130, BGIBMGA001609, BGIBMGA002426
actin filament-based process	3 (0.7%)	26 (0.9%)	1	BGIBMGA005701, BGIBMGA012094, BGIBMGA012295
protein complex subunit organization	7 (1.7%)	58 (2.0%)	1	BGIBMGA001683, BGIBMGA005701, BGIBMGA014579, BGIBMGA012094, BGIBMGA012295, BGIBMGA002542, BGIBMGA001644
lipid localization	2 (0.5%)	18 (0.6%)	1	BGIBMGA001232, BGIBMGA008405
stem cell differentiation	2 (0.5%)	18 (0.6%)	1	BGIBMGA006392, BGIBMGA005700
multi-organism behavior	2 (0.5%)	18 (0.6%)	1	BGIBMGA006493, BGIBMGA005471
regionalization	5 (1.2%)	43 (1.5%)	1	BGIBMGA006392, BGIBMGA005701, BGIBMGA011051, BGIBMGA003495, BGIBMGA005348
neurogenesis	10 (2.4%)	83 (2.9%)	1	BGIBMGA006392, BGIBMGA010871, BGIBMGA014065, BGIBMGA006493, BGIBMGA000552, BGIBMGA001609, BGIBMGA006857, BGIBMGA012295, BGIBMGA010407, BGIBMGA006801
glucose catabolic process	2 (0.5%)	19 (0.7%)	1	BGIBMGA011477, BGIBMGA007144
carbohydrate catabolic process	2 (0.5%)	19 (0.7%)	1	BGIBMGA011477, BGIBMGA007144
hexose catabolic process	2 (0.5%)	19 (0.7%)	1	BGIBMGA011477, BGIBMGA007144
single-organism carbohydrate catabolic process	2 (0.5%)	19 (0.7%)	1	BGIBMGA011477, BGIBMGA007144
monosaccharide catabolic process	2 (0.5%)	19 (0.7%)	1	BGIBMGA011477, BGIBMGA007144
embryonic morphogenesis	2 (0.5%)	19 (0.7%)	1	BGIBMGA001609, BGIBMGA012295
regulation of gene expression	9 (2.2%)	76 (2.6%)	1	BGIBMGA013390, BGIBMGA007466, BGIBMGA006392, BGIBMGA010383, BGIBMGA007585, BGIBMGA001925, BGIBMGA008939, BGIBMGA010407, BGIBMGA005127
phosphorus metabolic process	30 (7.3%)	235 (8.2%)	1	BGIBMGA003513, BGIBMGA011477, BGIBMGA007637, BGIBMGA008813, BGIBMGA012094, BGIBMGA006968, BGIBMGA007935, BGIBMGA001683, BGIBMGA006881, BGIBMGA003258, BGIBMGA011875, BGIBMGA012295, BGIBMGA007146, BGIBMGA008815, BGIBMGA008818, BGIBMGA009913, BGIBMGA003720, BGIBMGA007459, BGIBMGA000235, BGIBMGA013299, BGIBMGA012560, BGIBMGA008824, BGIBMGA002721, BGIBMGA013075, BGIBMGA001556, BGIBMGA012939, BGIBMGA01…
organic substance catabolic process	17 (4.1%)	138 (4.8%)	1	BGIBMGA014177, BGIBMGA008064, BGIBMGA011477, BGIBMGA010240, BGIBMGA005899, BGIBMGA006916, BGIBMGA001683, BGIBMGA004140, BGIBMGA003028, BGIBMGA010794, BGIBMGA011875, BGIBMGA007144, BGIBMGA008709, BGIBMGA009918, BGIBMGA012292, BGIBMGA002542, BGIBMGA006819
female gamete generation	5 (1.2%)	45 (1.6%)	1	BGIBMGA004423, BGIBMGA005701, BGIBMGA009918, BGIBMGA012094, BGIBMGA012295
regulation of macromolecule metabolic process	10 (2.4%)	85 (2.9%)	1	BGIBMGA013390, BGIBMGA007466, BGIBMGA006392, BGIBMGA010383, BGIBMGA006151, BGIBMGA007585, BGIBMGA001925, BGIBMGA008939, BGIBMGA010407, BGIBMGA005127
cellular macromolecular complex assembly	2 (0.5%)	20 (0.7%)	1	BGIBMGA001683, BGIBMGA002542
macromolecular complex assembly	2 (0.5%)	20 (0.7%)	1	BGIBMGA001683, BGIBMGA002542
generation of neurons	9 (2.2%)	78 (2.7%)	1	BGIBMGA006392, BGIBMGA010871, BGIBMGA014065, BGIBMGA006493, BGIBMGA000552, BGIBMGA001609, BGIBMGA012295, BGIBMGA010407, BGIBMGA006801
appendage morphogenesis	2 (0.5%)	21 (0.7%)	1	BGIBMGA006916, BGIBMGA005701
regulation of response to stimulus	4 (1.0%)	39 (1.4%)	1	BGIBMGA011608, BGIBMGA009918, BGIBMGA006857, BGIBMGA012495
regulation of macromolecule biosynthetic process	6 (1.5%)	56 (1.9%)	1	BGIBMGA013390, BGIBMGA007466, BGIBMGA006392, BGIBMGA001925, BGIBMGA008939, BGIBMGA005127
regulation of cellular macromolecule biosynthetic process	6 (1.5%)	56 (1.9%)	1	BGIBMGA013390, BGIBMGA007466, BGIBMGA006392, BGIBMGA001925, BGIBMGA008939, BGIBMGA005127
cellular metabolic process	156 (37.9%)	1150 (39.9%)	1	BGIBMGA005664, BGIBMGA001232, BGIBMGA003513, BGIBMGA011477, BGIBMGA010185, BGIBMGA003258, BGIBMGA011875, BGIBMGA010407, BGIBMGA008856, BGIBMGA000874, BGIBMGA003720, BGIBMGA007862, BGIBMGA007647, BGIBMGA003151, BGIBMGA013235, BGIBMGA005878, BGIBMGA008965, BGIBMGA001556, BGIBMGA009918, BGIBMGA007767, BGIBMGA011222, BGIBMGA014177, BGIBMGA003229, BGIBMGA013687, BGIBMGA006968, BGIBMGA004140, BGIBMGA00…
regulation of cellular metabolic process	10 (2.4%)	89 (3.1%)	1	BGIBMGA013390, BGIBMGA007466, BGIBMGA006392, BGIBMGA009918, BGIBMGA006151, BGIBMGA001925, BGIBMGA008939, BGIBMGA012295, BGIBMGA005127, BGIBMGA012495
neuron differentiation	8 (1.9%)	73 (2.5%)	1	BGIBMGA010871, BGIBMGA014065, BGIBMGA000552, BGIBMGA006493, BGIBMGA001609, BGIBMGA012295, BGIBMGA010407, BGIBMGA006801
response to abiotic stimulus	3 (0.7%)	31 (1.1%)	1	BGIBMGA010059, BGIBMGA013235, BGIBMGA010407
hexose metabolic process	3 (0.7%)	31 (1.1%)	1	BGIBMGA001865, BGIBMGA011477, BGIBMGA007144
oogenesis	3 (0.7%)	31 (1.1%)	1	BGIBMGA004423, BGIBMGA009918, BGIBMGA012094
purine nucleoside monophosphate metabolic process	2 (0.5%)	22 (0.8%)	1	BGIBMGA007935, BGIBMGA012939
purine nucleoside monophosphate biosynthetic process	2 (0.5%)	22 (0.8%)	1	BGIBMGA007935, BGIBMGA012939
regulation of organelle organization	2 (0.5%)	22 (0.8%)	1	BGIBMGA010158, BGIBMGA012094
growth	2 (0.5%)	22 (0.8%)	1	BGIBMGA010407, BGIBMGA006857
nucleotide metabolic process	6 (1.5%)	57 (2.0%)	1	BGIBMGA006968, BGIBMGA002721, BGIBMGA007935, BGIBMGA003513, BGIBMGA007637, BGIBMGA007146
cellular developmental process	19 (4.6%)	160 (5.6%)	1	BGIBMGA005701, BGIBMGA003495, BGIBMGA012094, BGIBMGA011342, BGIBMGA010407, BGIBMGA012295, BGIBMGA010868, BGIBMGA006392, BGIBMGA004423, BGIBMGA005700, BGIBMGA001467, BGIBMGA010871, BGIBMGA014065, BGIBMGA009918, BGIBMGA006493, BGIBMGA000552, BGIBMGA001609, BGIBMGA006857, BGIBMGA006801
phosphate-containing compound metabolic process	28 (6.8%)	229 (7.9%)	1	BGIBMGA003513, BGIBMGA011477, BGIBMGA007637, BGIBMGA008813, BGIBMGA012094, BGIBMGA006968, BGIBMGA007935, BGIBMGA001683, BGIBMGA006881, BGIBMGA003258, BGIBMGA011875, BGIBMGA012295, BGIBMGA007146, BGIBMGA008815, BGIBMGA008818, BGIBMGA003720, BGIBMGA007459, BGIBMGA000235, BGIBMGA013299, BGIBMGA012560, BGIBMGA008824, BGIBMGA002721, BGIBMGA013075, BGIBMGA012939, BGIBMGA001556, BGIBMGA010366, BGIBMGA00…
organic substance transport	10 (2.4%)	90 (3.1%)	1	BGIBMGA003854, BGIBMGA014240, BGIBMGA007713, BGIBMGA005466, BGIBMGA012571, BGIBMGA013713, BGIBMGA005328, BGIBMGA008405, BGIBMGA014607, BGIBMGA012495
monosaccharide metabolic process	3 (0.7%)	32 (1.1%)	1	BGIBMGA001865, BGIBMGA011477, BGIBMGA007144
single-organism behavior	3 (0.7%)	32 (1.1%)	1	BGIBMGA000323, BGIBMGA012094, BGIBMGA008856
nucleoside phosphate biosynthetic process	6 (1.5%)	58 (2.0%)	1	BGIBMGA002721, BGIBMGA007935, BGIBMGA003513, BGIBMGA012939, BGIBMGA007637, BGIBMGA007146
glucose metabolic process	2 (0.5%)	23 (0.8%)	1	BGIBMGA011477, BGIBMGA007144
appendage development	2 (0.5%)	23 (0.8%)	1	BGIBMGA006916, BGIBMGA005701
regulation of transcription, DNA-templated	5 (1.2%)	50 (1.7%)	1	BGIBMGA013390, BGIBMGA006392, BGIBMGA001925, BGIBMGA008939, BGIBMGA005127
regulation of nucleic acid-templated transcription	5 (1.2%)	50 (1.7%)	1	BGIBMGA013390, BGIBMGA006392, BGIBMGA001925, BGIBMGA008939, BGIBMGA005127
regulation of RNA biosynthetic process	5 (1.2%)	50 (1.7%)	1	BGIBMGA013390, BGIBMGA006392, BGIBMGA001925, BGIBMGA008939, BGIBMGA005127
regulation of biosynthetic process	6 (1.5%)	59 (2.0%)	1	BGIBMGA013390, BGIBMGA007466, BGIBMGA006392, BGIBMGA001925, BGIBMGA008939, BGIBMGA005127
regulation of cellular biosynthetic process	6 (1.5%)	59 (2.0%)	1	BGIBMGA013390, BGIBMGA007466, BGIBMGA006392, BGIBMGA001925, BGIBMGA008939, BGIBMGA005127
organophosphate biosynthetic process	6 (1.5%)	59 (2.0%)	1	BGIBMGA002721, BGIBMGA007935, BGIBMGA003513, BGIBMGA012939, BGIBMGA007637, BGIBMGA007146
germ cell development	3 (0.7%)	33 (1.1%)	1	BGIBMGA004423, BGIBMGA009918, BGIBMGA012094
enzyme linked receptor protein signaling pathway	2 (0.5%)	24 (0.8%)	1	BGIBMGA005348, BGIBMGA012295
pattern specification process	6 (1.5%)	60 (2.1%)	1	BGIBMGA006392, BGIBMGA004423, BGIBMGA005701, BGIBMGA011051, BGIBMGA003495, BGIBMGA005348
negative regulation of cellular process	4 (1.0%)	43 (1.5%)	1	BGIBMGA009918, BGIBMGA001925, BGIBMGA010407, BGIBMGA010383
multicellular organism reproduction	7 (1.7%)	69 (2.4%)	1	BGIBMGA004423, BGIBMGA005701, BGIBMGA009918, BGIBMGA006493, BGIBMGA012094, BGIBMGA012295, BGIBMGA005471
multicellular organismal reproductive process	7 (1.7%)	69 (2.4%)	1	BGIBMGA004423, BGIBMGA005701, BGIBMGA009918, BGIBMGA006493, BGIBMGA012094, BGIBMGA012295, BGIBMGA005471
regulation of RNA metabolic process	5 (1.2%)	52 (1.8%)	1	BGIBMGA013390, BGIBMGA006392, BGIBMGA001925, BGIBMGA008939, BGIBMGA005127
cell development	13 (3.2%)	119 (4.1%)	1	BGIBMGA012094, BGIBMGA004423, BGIBMGA001467, BGIBMGA014065, BGIBMGA010871, BGIBMGA009918, BGIBMGA006493, BGIBMGA000552, BGIBMGA001609, BGIBMGA006857, BGIBMGA012295, BGIBMGA010407, BGIBMGA006801
endocytosis	5 (1.2%)	53 (1.8%)	1	BGIBMGA001755, BGIBMGA005700, BGIBMGA005466, BGIBMGA003718, BGIBMGA012295
cellular process involved in reproduction in multicellular organism	3 (0.7%)	35 (1.2%)	1	BGIBMGA004423, BGIBMGA009918, BGIBMGA012094
cation transport	8 (1.9%)	79 (2.7%)	1	BGIBMGA011424, BGIBMGA007083, BGIBMGA011872, BGIBMGA008584, BGIBMGA013382, BGIBMGA003630, BGIBMGA007841, BGIBMGA007070
protein localization	6 (1.5%)	62 (2.2%)	1	BGIBMGA005466, BGIBMGA012571, BGIBMGA013713, BGIBMGA005328, BGIBMGA014607, BGIBMGA012495
multi-organism reproductive process	7 (1.7%)	71 (2.5%)	1	BGIBMGA004423, BGIBMGA005701, BGIBMGA009918, BGIBMGA006493, BGIBMGA012094, BGIBMGA012295, BGIBMGA005471
translation	9 (2.2%)	88 (3.1%)	1	BGIBMGA012459, BGIBMGA005126, BGIBMGA010172, BGIBMGA001081, BGIBMGA007637, BGIBMGA014443, BGIBMGA008682, BGIBMGA001925, BGIBMGA003119
instar larval or pupal development	4 (1.0%)	45 (1.6%)	1	BGIBMGA006916, BGIBMGA000316, BGIBMGA005701, BGIBMGA001235
cellular component assembly	5 (1.2%)	54 (1.9%)	1	BGIBMGA001683, BGIBMGA005701, BGIBMGA011584, BGIBMGA012094, BGIBMGA002542
cell differentiation	16 (3.9%)	147 (5.1%)	1	BGIBMGA006392, BGIBMGA003495, BGIBMGA012094, BGIBMGA004423, BGIBMGA001467, BGIBMGA005700, BGIBMGA014065, BGIBMGA010871, BGIBMGA009918, BGIBMGA006493, BGIBMGA000552, BGIBMGA001609, BGIBMGA010407, BGIBMGA006857, BGIBMGA012295, BGIBMGA006801
cellular response to DNA damage stimulus	2 (0.5%)	27 (0.9%)	1	BGIBMGA007132, BGIBMGA006819
gamete generation	5 (1.2%)	56 (1.9%)	1	BGIBMGA004423, BGIBMGA005701, BGIBMGA009918, BGIBMGA012094, BGIBMGA012295
cellular response to stress	3 (0.7%)	38 (1.3%)	1	BGIBMGA014177, BGIBMGA007132, BGIBMGA006819
central nervous system development	2 (0.5%)	28 (1.0%)	1	BGIBMGA014065, BGIBMGA012094
single-organism biosynthetic process	9 (2.2%)	92 (3.2%)	1	BGIBMGA002721, BGIBMGA007935, BGIBMGA003513, BGIBMGA012939, BGIBMGA007637, BGIBMGA001609, BGIBMGA004001, BGIBMGA008405, BGIBMGA007146
single organism reproductive process	5 (1.2%)	57 (2.0%)	1	BGIBMGA004423, BGIBMGA005701, BGIBMGA009918, BGIBMGA012094, BGIBMGA012295
cellular catabolic process	12 (2.9%)	118 (4.1%)	1	BGIBMGA014177, BGIBMGA001467, BGIBMGA004140, BGIBMGA001683, BGIBMGA003028, BGIBMGA009918, BGIBMGA011875, BGIBMGA007878, BGIBMGA013713, BGIBMGA012292, BGIBMGA006819, BGIBMGA002542
cellular protein modification process	21 (5.1%)	191 (6.6%)	1	BGIBMGA014073, BGIBMGA001232, BGIBMGA011562, BGIBMGA009118, BGIBMGA012094, BGIBMGA006138, BGIBMGA006881, BGIBMGA003258, BGIBMGA013478, BGIBMGA012495, BGIBMGA008856, BGIBMGA007862, BGIBMGA014130, BGIBMGA009404, BGIBMGA005534, BGIBMGA011854, BGIBMGA004052, BGIBMGA013486, BGIBMGA013494, BGIBMGA002426, BGIBMGA007432
protein modification process	21 (5.1%)	191 (6.6%)	1	BGIBMGA014073, BGIBMGA001232, BGIBMGA011562, BGIBMGA009118, BGIBMGA012094, BGIBMGA006138, BGIBMGA006881, BGIBMGA003258, BGIBMGA013478, BGIBMGA012495, BGIBMGA008856, BGIBMGA007862, BGIBMGA014130, BGIBMGA009404, BGIBMGA005534, BGIBMGA011854, BGIBMGA004052, BGIBMGA013486, BGIBMGA013494, BGIBMGA002426, BGIBMGA007432
sexual reproduction	6 (1.5%)	67 (2.3%)	1	BGIBMGA004423, BGIBMGA005701, BGIBMGA009918, BGIBMGA006493, BGIBMGA012094, BGIBMGA012295
regulation of signal transduction	2 (0.5%)	29 (1.0%)	1	BGIBMGA009918, BGIBMGA012495
reproduction	8 (1.9%)	85 (2.9%)	1	BGIBMGA004423, BGIBMGA005701, BGIBMGA009918, BGIBMGA006493, BGIBMGA012094, BGIBMGA012295, BGIBMGA005471, BGIBMGA001644
organonitrogen compound biosynthetic process	6 (1.5%)	68 (2.4%)	1	BGIBMGA007935, BGIBMGA003513, BGIBMGA001609, BGIBMGA008134, BGIBMGA007146, BGIBMGA001235
RNA processing	5 (1.2%)	59 (2.0%)	1	BGIBMGA001806, BGIBMGA002808, BGIBMGA007585, BGIBMGA000798, BGIBMGA000925
cellular protein metabolic process	41 (10.0%)	350 (12.1%)	1	BGIBMGA014073, BGIBMGA001232, BGIBMGA010172, BGIBMGA013536, BGIBMGA010387, BGIBMGA003258, BGIBMGA012495, BGIBMGA003119, BGIBMGA008856, BGIBMGA007862, BGIBMGA009404, BGIBMGA011854, BGIBMGA002793, BGIBMGA004052, BGIBMGA012292, BGIBMGA013494, BGIBMGA006819, BGIBMGA004059, BGIBMGA014177, BGIBMGA011562, BGIBMGA007637, BGIBMGA009118, BGIBMGA012094, BGIBMGA014443, BGIBMGA006138, BGIBMGA007849, BGIBMGA00…
establishment of localization in cell	6 (1.5%)	69 (2.4%)	1	BGIBMGA002219, BGIBMGA012571, BGIBMGA013713, BGIBMGA005328, BGIBMGA014607, BGIBMGA012495
regulation of primary metabolic process	7 (1.7%)	78 (2.7%)	1	BGIBMGA013390, BGIBMGA007466, BGIBMGA006392, BGIBMGA006151, BGIBMGA001925, BGIBMGA008939, BGIBMGA005127
regulation of nucleobase-containing compound metabolic process	5 (1.2%)	60 (2.1%)	1	BGIBMGA013390, BGIBMGA006392, BGIBMGA001925, BGIBMGA008939, BGIBMGA005127
phagocytosis	3 (0.7%)	41 (1.4%)	1	BGIBMGA001755, BGIBMGA003718, BGIBMGA012295
single-organism transport	27 (6.6%)	243 (8.4%)	1	BGIBMGA001755, BGIBMGA011424, BGIBMGA009028, BGIBMGA005328, BGIBMGA012094, BGIBMGA009027, BGIBMGA012763, BGIBMGA003854, BGIBMGA011872, BGIBMGA007713, BGIBMGA012571, BGIBMGA012764, BGIBMGA007841, BGIBMGA013382, BGIBMGA012295, BGIBMGA012495, BGIBMGA002219, BGIBMGA007083, BGIBMGA014607, BGIBMGA008405, BGIBMGA014240, BGIBMGA008584, BGIBMGA001191, BGIBMGA013713, BGIBMGA003630, BGIBMGA003718, BGIBMGA00…
regulation of cell differentiation	2 (0.5%)	31 (1.1%)	1	BGIBMGA010407, BGIBMGA012295
regulation of nitrogen compound metabolic process	5 (1.2%)	61 (2.1%)	1	BGIBMGA013390, BGIBMGA006392, BGIBMGA001925, BGIBMGA008939, BGIBMGA005127
macromolecule modification	23 (5.6%)	213 (7.4%)	1	BGIBMGA014073, BGIBMGA001232, BGIBMGA011562, BGIBMGA009118, BGIBMGA012094, BGIBMGA006138, BGIBMGA006637, BGIBMGA006881, BGIBMGA003258, BGIBMGA013478, BGIBMGA012495, BGIBMGA008856, BGIBMGA007862, BGIBMGA014130, BGIBMGA009404, BGIBMGA005534, BGIBMGA011854, BGIBMGA004052, BGIBMGA013486, BGIBMGA002808, BGIBMGA013494, BGIBMGA002426, BGIBMGA007432
epithelium development	8 (1.9%)	89 (3.1%)	1	BGIBMGA005701, BGIBMGA009918, BGIBMGA012515, BGIBMGA001609, BGIBMGA010407, BGIBMGA012295, BGIBMGA005155, BGIBMGA012495
macromolecule metabolic process	120 (29.1%)	940 (32.6%)	1	BGIBMGA001806, BGIBMGA011360, BGIBMGA001232, BGIBMGA008064, BGIBMGA010062, BGIBMGA010590, BGIBMGA005899, BGIBMGA012045, BGIBMGA003938, BGIBMGA010185, BGIBMGA003258, BGIBMGA009743, BGIBMGA005321, BGIBMGA003119, BGIBMGA008856, BGIBMGA000874, BGIBMGA003166, BGIBMGA007862, BGIBMGA003151, BGIBMGA009404, BGIBMGA005878, BGIBMGA008965, BGIBMGA011854, BGIBMGA005539, BGIBMGA010841, BGIBMGA006819, BGIBMGA01…
cell fate commitment	2 (0.5%)	32 (1.1%)	1	BGIBMGA005700, BGIBMGA003495
ion transport	11 (2.7%)	116 (4.0%)	1	BGIBMGA011424, BGIBMGA007083, BGIBMGA003854, BGIBMGA008584, BGIBMGA011872, BGIBMGA001191, BGIBMGA007713, BGIBMGA007841, BGIBMGA013382, BGIBMGA003630, BGIBMGA007070
nervous system development	11 (2.7%)	116 (4.0%)	1	BGIBMGA006392, BGIBMGA012094, BGIBMGA010871, BGIBMGA014065, BGIBMGA006493, BGIBMGA000552, BGIBMGA001609, BGIBMGA006857, BGIBMGA012295, BGIBMGA010407, BGIBMGA006801
developmental process involved in reproduction	5 (1.2%)	63 (2.2%)	1	BGIBMGA004423, BGIBMGA009918, BGIBMGA006493, BGIBMGA012094, BGIBMGA012295
DNA metabolic process	5 (1.2%)	63 (2.2%)	1	BGIBMGA005560, BGIBMGA003151, BGIBMGA007132, BGIBMGA000323, BGIBMGA006819
macromolecule localization	8 (1.9%)	91 (3.2%)	1	BGIBMGA001232, BGIBMGA005466, BGIBMGA012571, BGIBMGA013713, BGIBMGA005328, BGIBMGA008405, BGIBMGA014607, BGIBMGA012495
vesicle-mediated transport	7 (1.7%)	82 (2.8%)	1	BGIBMGA001755, BGIBMGA005643, BGIBMGA005700, BGIBMGA002219, BGIBMGA005466, BGIBMGA003718, BGIBMGA012295
macromolecular complex subunit organization	7 (1.7%)	82 (2.8%)	1	BGIBMGA001683, BGIBMGA005701, BGIBMGA014579, BGIBMGA012094, BGIBMGA012295, BGIBMGA002542, BGIBMGA001644
regulation of biological quality	10 (2.4%)	109 (3.8%)	1	BGIBMGA011424, BGIBMGA007904, BGIBMGA012094, BGIBMGA005559, BGIBMGA008405, BGIBMGA001191, BGIBMGA014065, BGIBMGA001609, BGIBMGA012295, BGIBMGA005471
single-organism localization	27 (6.6%)	250 (8.7%)	1	BGIBMGA001755, BGIBMGA011424, BGIBMGA009028, BGIBMGA005328, BGIBMGA012094, BGIBMGA009027, BGIBMGA012763, BGIBMGA003854, BGIBMGA011872, BGIBMGA007713, BGIBMGA012571, BGIBMGA012764, BGIBMGA007841, BGIBMGA013382, BGIBMGA012295, BGIBMGA012495, BGIBMGA002219, BGIBMGA007083, BGIBMGA014607, BGIBMGA008405, BGIBMGA014240, BGIBMGA008584, BGIBMGA001191, BGIBMGA013713, BGIBMGA003630, BGIBMGA003718, BGIBMGA00…
cell cycle process	3 (0.7%)	45 (1.6%)	1	BGIBMGA011562, BGIBMGA002542, BGIBMGA001644
regulation of cellular component organization	3 (0.7%)	45 (1.6%)	1	BGIBMGA010158, BGIBMGA012094, BGIBMGA012295
morphogenesis of an epithelium	5 (1.2%)	65 (2.3%)	1	BGIBMGA005701, BGIBMGA001609, BGIBMGA010407, BGIBMGA012295, BGIBMGA012495
response to external stimulus	4 (1.0%)	56 (1.9%)	1	BGIBMGA010871, BGIBMGA006493, BGIBMGA012295, BGIBMGA006801
post-embryonic development	4 (1.0%)	56 (1.9%)	1	BGIBMGA006916, BGIBMGA000316, BGIBMGA005701, BGIBMGA001235
behavior	5 (1.2%)	66 (2.3%)	1	BGIBMGA000323, BGIBMGA006493, BGIBMGA012094, BGIBMGA005471, BGIBMGA008856
organophosphate metabolic process	15 (3.6%)	155 (5.4%)	1	BGIBMGA003720, BGIBMGA009913, BGIBMGA003513, BGIBMGA007637, BGIBMGA012560, BGIBMGA006968, BGIBMGA002721, BGIBMGA007935, BGIBMGA001683, BGIBMGA012939, BGIBMGA009918, BGIBMGA011875, BGIBMGA009914, BGIBMGA007146, BGIBMGA002542
ion transmembrane transport	2 (0.5%)	35 (1.2%)	1	BGIBMGA013382, BGIBMGA007070
system development	23 (5.6%)	222 (7.7%)	1	BGIBMGA005701, BGIBMGA012515, BGIBMGA012094, BGIBMGA002162, BGIBMGA000316, BGIBMGA010407, BGIBMGA012295, BGIBMGA005155, BGIBMGA012495, BGIBMGA010868, BGIBMGA013390, BGIBMGA006392, BGIBMGA005348, BGIBMGA005700, BGIBMGA014065, BGIBMGA010871, BGIBMGA006493, BGIBMGA000552, BGIBMGA001609, BGIBMGA000319, BGIBMGA006857, BGIBMGA006801, BGIBMGA001235
microtubule cytoskeleton organization	2 (0.5%)	36 (1.2%)	1	BGIBMGA010577, BGIBMGA001644
single-organism catabolic process	8 (1.9%)	96 (3.3%)	1	BGIBMGA011477, BGIBMGA006916, BGIBMGA004140, BGIBMGA001683, BGIBMGA009918, BGIBMGA011875, BGIBMGA002542, BGIBMGA007144
multicellular organismal development	31 (7.5%)	289 (10.0%)	1	BGIBMGA005701, BGIBMGA003495, BGIBMGA012515, BGIBMGA012094, BGIBMGA002162, BGIBMGA006916, BGIBMGA000316, BGIBMGA010407, BGIBMGA012295, BGIBMGA005155, BGIBMGA012495, BGIBMGA010868, BGIBMGA013390, BGIBMGA006392, BGIBMGA005478, BGIBMGA005348, BGIBMGA004423, BGIBMGA001467, BGIBMGA005700, BGIBMGA014065, BGIBMGA010871, BGIBMGA011051, BGIBMGA009918, BGIBMGA006493, BGIBMGA000552, BGIBMGA000319, BGIBMGA00…
regulation of cell communication	2 (0.5%)	37 (1.3%)	1	BGIBMGA009918, BGIBMGA012495
regulation of signaling	2 (0.5%)	37 (1.3%)	1	BGIBMGA009918, BGIBMGA012495
multi-organism process	7 (1.7%)	88 (3.1%)	1	BGIBMGA004423, BGIBMGA005701, BGIBMGA009918, BGIBMGA006493, BGIBMGA012094, BGIBMGA012295, BGIBMGA005471
nucleobase-containing small molecule metabolic process	14 (3.4%)	151 (5.2%)	1	BGIBMGA011774, BGIBMGA003513, BGIBMGA007647, BGIBMGA007637, BGIBMGA006968, BGIBMGA002721, BGIBMGA007935, BGIBMGA001683, BGIBMGA012939, BGIBMGA009918, BGIBMGA011875, BGIBMGA001333, BGIBMGA007146, BGIBMGA002542
nitrogen compound metabolic process	74 (18.0%)	623 (21.6%)	1	BGIBMGA001806, BGIBMGA003513, BGIBMGA008064, BGIBMGA005899, BGIBMGA003938, BGIBMGA007935, BGIBMGA010185, BGIBMGA003655, BGIBMGA011875, BGIBMGA012764, BGIBMGA000874, BGIBMGA003166, BGIBMGA003720, BGIBMGA011268, BGIBMGA007647, BGIBMGA003151, BGIBMGA013235, BGIBMGA008965, BGIBMGA005539, BGIBMGA002721, BGIBMGA009918, BGIBMGA006819, BGIBMGA007920, BGIBMGA003121, BGIBMGA007637, BGIBMGA013687, BGIBMGA00…
cellular component biogenesis	5 (1.2%)	70 (2.4%)	1	BGIBMGA001683, BGIBMGA005701, BGIBMGA011584, BGIBMGA012094, BGIBMGA002542
sensory organ development	4 (1.0%)	60 (2.1%)	1	BGIBMGA013390, BGIBMGA012515, BGIBMGA010407, BGIBMGA005155
cellular localization	6 (1.5%)	81 (2.8%)	1	BGIBMGA002219, BGIBMGA012571, BGIBMGA013713, BGIBMGA005328, BGIBMGA014607, BGIBMGA012495
mitotic cell cycle	2 (0.5%)	39 (1.4%)	1	BGIBMGA001235, BGIBMGA001644
reproductive process	7 (1.7%)	91 (3.2%)	1	BGIBMGA004423, BGIBMGA005701, BGIBMGA009918, BGIBMGA006493, BGIBMGA012094, BGIBMGA012295, BGIBMGA005471
tissue morphogenesis	5 (1.2%)	72 (2.5%)	1	BGIBMGA005701, BGIBMGA001609, BGIBMGA010407, BGIBMGA012295, BGIBMGA012495
purine-containing compound metabolic process	2 (0.5%)	40 (1.4%)	1	BGIBMGA007935, BGIBMGA007647
response to stimulus	59 (14.3%)	516 (17.9%)	1	BGIBMGA014073, BGIBMGA003011, BGIBMGA003495, BGIBMGA014559, BGIBMGA012114, BGIBMGA012763, BGIBMGA007888, BGIBMGA003258, BGIBMGA011875, BGIBMGA014536, BGIBMGA012764, BGIBMGA014511, BGIBMGA010407, BGIBMGA000024, BGIBMGA000037, BGIBMGA009887, BGIBMGA005478, BGIBMGA013235, BGIBMGA010059, BGIBMGA005700, BGIBMGA014065, BGIBMGA011935, BGIBMGA011051, BGIBMGA002711, BGIBMGA011495, BGIBMGA009918, BGIBMGA00…
imaginal disc development	3 (0.7%)	52 (1.8%)	1	BGIBMGA005701, BGIBMGA012515, BGIBMGA005155
chromosome organization	3 (0.7%)	52 (1.8%)	1	BGIBMGA014579, BGIBMGA012094, BGIBMGA001644
nucleoside triphosphate catabolic process	4 (1.0%)	63 (2.2%)	1	BGIBMGA001683, BGIBMGA011875, BGIBMGA009918, BGIBMGA002542
purine nucleoside triphosphate catabolic process	4 (1.0%)	63 (2.2%)	1	BGIBMGA001683, BGIBMGA011875, BGIBMGA009918, BGIBMGA002542
ribonucleoside triphosphate catabolic process	4 (1.0%)	63 (2.2%)	1	BGIBMGA001683, BGIBMGA011875, BGIBMGA009918, BGIBMGA002542
purine ribonucleoside triphosphate catabolic process	4 (1.0%)	63 (2.2%)	1	BGIBMGA001683, BGIBMGA011875, BGIBMGA009918, BGIBMGA002542
tube development	5 (1.2%)	74 (2.6%)	1	BGIBMGA006392, BGIBMGA005701, BGIBMGA012515, BGIBMGA010407, BGIBMGA005155
organophosphate catabolic process	4 (1.0%)	64 (2.2%)	1	BGIBMGA001683, BGIBMGA011875, BGIBMGA009918, BGIBMGA002542
nucleoside phosphate catabolic process	4 (1.0%)	64 (2.2%)	1	BGIBMGA001683, BGIBMGA011875, BGIBMGA009918, BGIBMGA002542
microtubule-based process	5 (1.2%)	75 (2.6%)	1	BGIBMGA001683, BGIBMGA005930, BGIBMGA010577, BGIBMGA002542, BGIBMGA001644
organic cyclic compound catabolic process	5 (1.2%)	75 (2.6%)	1	BGIBMGA006916, BGIBMGA001683, BGIBMGA011875, BGIBMGA009918, BGIBMGA002542
transmembrane transport	2 (0.5%)	42 (1.5%)	1	BGIBMGA013382, BGIBMGA007070
epithelial tube morphogenesis	2 (0.5%)	42 (1.5%)	1	BGIBMGA005701, BGIBMGA010407
nucleoside monophosphate biosynthetic process	2 (0.5%)	43 (1.5%)	1	BGIBMGA007935, BGIBMGA012939
developmental process	36 (8.7%)	344 (11.9%)	1	BGIBMGA003495, BGIBMGA012515, BGIBMGA000316, BGIBMGA011342, BGIBMGA014511, BGIBMGA010407, BGIBMGA005155, BGIBMGA012495, BGIBMGA005478, BGIBMGA001467, BGIBMGA005700, BGIBMGA014065, BGIBMGA011051, BGIBMGA009918, BGIBMGA006493, BGIBMGA000319, BGIBMGA006857, BGIBMGA006801, BGIBMGA005701, BGIBMGA012094, BGIBMGA002162, BGIBMGA006916, BGIBMGA001683, BGIBMGA012295, BGIBMGA010868, BGIBMGA013390, BGIBMGA00…
single-organism developmental process	33 (8.0%)	320 (11.1%)	1	BGIBMGA003495, BGIBMGA012515, BGIBMGA000316, BGIBMGA011342, BGIBMGA014511, BGIBMGA010407, BGIBMGA005155, BGIBMGA012495, BGIBMGA005478, BGIBMGA001467, BGIBMGA005700, BGIBMGA014065, BGIBMGA011051, BGIBMGA009918, BGIBMGA006493, BGIBMGA000319, BGIBMGA006857, BGIBMGA006801, BGIBMGA005701, BGIBMGA012094, BGIBMGA002162, BGIBMGA006916, BGIBMGA012295, BGIBMGA010868, BGIBMGA013390, BGIBMGA006392, BGIBMGA00…
anatomical structure development	29 (7.0%)	289 (10.0%)	1	BGIBMGA005701, BGIBMGA003495, BGIBMGA012515, BGIBMGA012094, BGIBMGA002162, BGIBMGA006916, BGIBMGA000316, BGIBMGA010407, BGIBMGA012295, BGIBMGA005155, BGIBMGA012495, BGIBMGA010868, BGIBMGA013390, BGIBMGA006392, BGIBMGA014130, BGIBMGA005348, BGIBMGA004423, BGIBMGA001467, BGIBMGA005700, BGIBMGA014065, BGIBMGA010871, BGIBMGA009918, BGIBMGA006493, BGIBMGA000552, BGIBMGA000319, BGIBMGA001609, BGIBMGA00…
nucleoside monophosphate metabolic process	2 (0.5%)	44 (1.5%)	1	BGIBMGA007935, BGIBMGA012939
cytoskeleton organization	5 (1.2%)	78 (2.7%)	1	BGIBMGA010577, BGIBMGA005701, BGIBMGA012094, BGIBMGA012295, BGIBMGA001644
cell cycle	5 (1.2%)	78 (2.7%)	1	BGIBMGA011562, BGIBMGA009118, BGIBMGA002542, BGIBMGA001235, BGIBMGA001644
neurological system process	4 (1.0%)	69 (2.4%)	1	BGIBMGA000323, BGIBMGA012094, BGIBMGA010882, BGIBMGA008856
tissue development	8 (1.9%)	110 (3.8%)	1	BGIBMGA005701, BGIBMGA009918, BGIBMGA012515, BGIBMGA001609, BGIBMGA010407, BGIBMGA012295, BGIBMGA005155, BGIBMGA012495
organ development	13 (3.2%)	157 (5.4%)	1	BGIBMGA013390, BGIBMGA006392, BGIBMGA005701, BGIBMGA012515, BGIBMGA012094, BGIBMGA005348, BGIBMGA000316, BGIBMGA005700, BGIBMGA014065, BGIBMGA006493, BGIBMGA005155, BGIBMGA010407, BGIBMGA012495
single-organism organelle organization	5 (1.2%)	81 (2.8%)	1	BGIBMGA010577, BGIBMGA005701, BGIBMGA012094, BGIBMGA012295, BGIBMGA001644
single-organism cellular process	124 (30.1%)	1020 (35.4%)	1	BGIBMGA005664, BGIBMGA003011, BGIBMGA011360, BGIBMGA008415, BGIBMGA005930, BGIBMGA003513, BGIBMGA001927, BGIBMGA003495, BGIBMGA012114, BGIBMGA007935, BGIBMGA003655, BGIBMGA003258, BGIBMGA011875, BGIBMGA012764, BGIBMGA010407, BGIBMGA003720, BGIBMGA007647, BGIBMGA010681, BGIBMGA013235, BGIBMGA002721, BGIBMGA001467, BGIBMGA009918, BGIBMGA011174, BGIBMGA006493, BGIBMGA007767, BGIBMGA011222, BGIBMGA00…
organic cyclic compound biosynthetic process	27 (6.6%)	279 (9.7%)	1	BGIBMGA003513, BGIBMGA010172, BGIBMGA003121, BGIBMGA007637, BGIBMGA005416, BGIBMGA008134, BGIBMGA013687, BGIBMGA003938, BGIBMGA007888, BGIBMGA009688, BGIBMGA007935, BGIBMGA010185, BGIBMGA007146, BGIBMGA010868, BGIBMGA000874, BGIBMGA003166, BGIBMGA012459, BGIBMGA003113, BGIBMGA000377, BGIBMGA008405, BGIBMGA008965, BGIBMGA002721, BGIBMGA006839, BGIBMGA012939, BGIBMGA005596, BGIBMGA004001, BGIBMGA00…
nucleobase-containing compound catabolic process	4 (1.0%)	71 (2.5%)	1	BGIBMGA001683, BGIBMGA011875, BGIBMGA009918, BGIBMGA002542
oxidation-reduction process	2 (0.5%)	48 (1.7%)	1	BGIBMGA011360, BGIBMGA003562
nucleoside phosphate metabolic process	11 (2.7%)	142 (4.9%)	1	BGIBMGA003513, BGIBMGA007637, BGIBMGA002721, BGIBMGA006968, BGIBMGA007935, BGIBMGA001683, BGIBMGA012939, BGIBMGA009918, BGIBMGA011875, BGIBMGA007146, BGIBMGA002542
eye development	2 (0.5%)	49 (1.7%)	1	BGIBMGA013390, BGIBMGA010407
aromatic compound catabolic process	4 (1.0%)	73 (2.5%)	1	BGIBMGA001683, BGIBMGA011875, BGIBMGA009918, BGIBMGA002542
cellular nitrogen compound catabolic process	4 (1.0%)	73 (2.5%)	1	BGIBMGA001683, BGIBMGA011875, BGIBMGA009918, BGIBMGA002542
heterocycle catabolic process	4 (1.0%)	73 (2.5%)	1	BGIBMGA001683, BGIBMGA011875, BGIBMGA009918, BGIBMGA002542
regulation of developmental process	2 (0.5%)	50 (1.7%)	1	BGIBMGA010407, BGIBMGA012295
system process	4 (1.0%)	74 (2.6%)	1	BGIBMGA000323, BGIBMGA012094, BGIBMGA010882, BGIBMGA008856
establishment of localization	61 (14.8%)	560 (19.4%)	1	BGIBMGA010726, BGIBMGA001755, BGIBMGA008415, BGIBMGA003032, BGIBMGA005328, BGIBMGA009027, BGIBMGA007958, BGIBMGA002324, BGIBMGA012763, BGIBMGA011872, BGIBMGA007713, BGIBMGA012571, BGIBMGA012764, BGIBMGA007841, BGIBMGA012456, BGIBMGA009559, BGIBMGA012495, BGIBMGA012784, BGIBMGA002001, BGIBMGA002219, BGIBMGA007083, BGIBMGA002626, BGIBMGA010059, BGIBMGA005700, BGIBMGA007476, BGIBMGA008498, BGIBMGA00…
localization	66 (16.0%)	600 (20.8%)	1	BGIBMGA010726, BGIBMGA001232, BGIBMGA008415, BGIBMGA003032, BGIBMGA005328, BGIBMGA007958, BGIBMGA002324, BGIBMGA007713, BGIBMGA012571, BGIBMGA012764, BGIBMGA012456, BGIBMGA009559, BGIBMGA012784, BGIBMGA002001, BGIBMGA007083, BGIBMGA002626, BGIBMGA007476, BGIBMGA008498, BGIBMGA009918, BGIBMGA012687, BGIBMGA006857, BGIBMGA007712, BGIBMGA007070, BGIBMGA005643, BGIBMGA005723, BGIBMGA005701, BGIBMGA01…
transcription, DNA-templated	17 (4.1%)	202 (7.0%)	1	BGIBMGA010172, BGIBMGA003121, BGIBMGA005416, BGIBMGA013687, BGIBMGA007888, BGIBMGA003938, BGIBMGA009688, BGIBMGA010185, BGIBMGA010868, BGIBMGA000874, BGIBMGA012459, BGIBMGA003113, BGIBMGA003166, BGIBMGA000377, BGIBMGA008965, BGIBMGA006839, BGIBMGA005596
RNA biosynthetic process	17 (4.1%)	202 (7.0%)	1	BGIBMGA010172, BGIBMGA003121, BGIBMGA005416, BGIBMGA013687, BGIBMGA007888, BGIBMGA003938, BGIBMGA009688, BGIBMGA010185, BGIBMGA010868, BGIBMGA000874, BGIBMGA012459, BGIBMGA003113, BGIBMGA003166, BGIBMGA000377, BGIBMGA008965, BGIBMGA006839, BGIBMGA005596
nucleic acid-templated transcription	17 (4.1%)	202 (7.0%)	1	BGIBMGA010172, BGIBMGA003121, BGIBMGA005416, BGIBMGA013687, BGIBMGA007888, BGIBMGA003938, BGIBMGA009688, BGIBMGA010185, BGIBMGA010868, BGIBMGA000874, BGIBMGA012459, BGIBMGA003113, BGIBMGA003166, BGIBMGA000377, BGIBMGA008965, BGIBMGA006839, BGIBMGA005596
aromatic compound biosynthetic process	25 (6.1%)	272 (9.4%)	1	BGIBMGA003513, BGIBMGA010172, BGIBMGA003121, BGIBMGA007637, BGIBMGA005416, BGIBMGA008134, BGIBMGA013687, BGIBMGA003938, BGIBMGA007888, BGIBMGA009688, BGIBMGA007935, BGIBMGA010185, BGIBMGA007146, BGIBMGA010868, BGIBMGA000874, BGIBMGA003166, BGIBMGA012459, BGIBMGA003113, BGIBMGA000377, BGIBMGA008965, BGIBMGA002721, BGIBMGA006839, BGIBMGA012939, BGIBMGA005596, BGIBMGA001235
generation of precursor metabolites and energy	2 (0.5%)	52 (1.8%)	1	BGIBMGA011360, BGIBMGA003562
tube morphogenesis	2 (0.5%)	52 (1.8%)	1	BGIBMGA005701, BGIBMGA010407
single-organism process	165 (40.0%)	1332 (46.2%)	1	BGIBMGA005664, BGIBMGA003011, BGIBMGA008415, BGIBMGA003513, BGIBMGA011477, BGIBMGA003495, BGIBMGA005328, BGIBMGA012114, BGIBMGA000316, BGIBMGA003258, BGIBMGA007713, BGIBMGA011875, BGIBMGA010407, BGIBMGA008856, BGIBMGA003720, BGIBMGA007647, BGIBMGA007083, BGIBMGA013235, BGIBMGA001556, BGIBMGA009918, BGIBMGA006493, BGIBMGA007767, BGIBMGA011222, BGIBMGA010613, BGIBMGA007070, BGIBMGA001644, BGIBMGA00…
organic cyclic compound metabolic process	59 (14.3%)	551 (19.1%)	1	BGIBMGA001806, BGIBMGA005560, BGIBMGA003513, BGIBMGA010172, BGIBMGA008134, BGIBMGA012763, BGIBMGA003938, BGIBMGA007888, BGIBMGA007935, BGIBMGA010185, BGIBMGA007585, BGIBMGA011875, BGIBMGA001333, BGIBMGA012764, BGIBMGA000874, BGIBMGA003166, BGIBMGA011268, BGIBMGA007647, BGIBMGA003151, BGIBMGA000563, BGIBMGA013235, BGIBMGA008965, BGIBMGA002721, BGIBMGA003866, BGIBMGA001556, BGIBMGA012939, BGIBMGA00…
single-multicellular organism process	34 (8.3%)	352 (12.2%)	1	BGIBMGA003495, BGIBMGA012515, BGIBMGA000316, BGIBMGA010882, BGIBMGA010407, BGIBMGA005155, BGIBMGA012495, BGIBMGA008856, BGIBMGA005478, BGIBMGA001467, BGIBMGA005700, BGIBMGA014065, BGIBMGA011051, BGIBMGA009918, BGIBMGA006493, BGIBMGA000319, BGIBMGA006857, BGIBMGA006801, BGIBMGA005701, BGIBMGA012094, BGIBMGA002162, BGIBMGA006916, BGIBMGA000323, BGIBMGA012295, BGIBMGA010868, BGIBMGA006392, BGIBMGA01…
anatomical structure morphogenesis	14 (3.4%)	179 (6.2%)	1	BGIBMGA005701, BGIBMGA014130, BGIBMGA012094, BGIBMGA006916, BGIBMGA000316, BGIBMGA014065, BGIBMGA010871, BGIBMGA006493, BGIBMGA000552, BGIBMGA001609, BGIBMGA012295, BGIBMGA010407, BGIBMGA012495, BGIBMGA006801
heterocycle biosynthetic process	25 (6.1%)	278 (9.6%)	1	BGIBMGA003513, BGIBMGA010172, BGIBMGA003121, BGIBMGA007637, BGIBMGA005416, BGIBMGA008134, BGIBMGA013687, BGIBMGA003938, BGIBMGA007888, BGIBMGA009688, BGIBMGA007935, BGIBMGA010185, BGIBMGA007146, BGIBMGA010868, BGIBMGA000874, BGIBMGA003166, BGIBMGA012459, BGIBMGA003113, BGIBMGA000377, BGIBMGA008965, BGIBMGA002721, BGIBMGA006839, BGIBMGA012939, BGIBMGA005596, BGIBMGA001235
transport	51 (12.4%)	493 (17.1%)	1	BGIBMGA001755, BGIBMGA008415, BGIBMGA005328, BGIBMGA009027, BGIBMGA007958, BGIBMGA002324, BGIBMGA012763, BGIBMGA011872, BGIBMGA007713, BGIBMGA012571, BGIBMGA012764, BGIBMGA007841, BGIBMGA012456, BGIBMGA009559, BGIBMGA012495, BGIBMGA012784, BGIBMGA002001, BGIBMGA002219, BGIBMGA007083, BGIBMGA007476, BGIBMGA005700, BGIBMGA010059, BGIBMGA008498, BGIBMGA002711, BGIBMGA002430, BGIBMGA012687, BGIBMGA00…
cellular nitrogen compound biosynthetic process	25 (6.1%)	283 (9.8%)	1	BGIBMGA003513, BGIBMGA010172, BGIBMGA003121, BGIBMGA007637, BGIBMGA005416, BGIBMGA008134, BGIBMGA013687, BGIBMGA003938, BGIBMGA007888, BGIBMGA009688, BGIBMGA007935, BGIBMGA010185, BGIBMGA007146, BGIBMGA010868, BGIBMGA000874, BGIBMGA003166, BGIBMGA012459, BGIBMGA003113, BGIBMGA000377, BGIBMGA008965, BGIBMGA002721, BGIBMGA006839, BGIBMGA012939, BGIBMGA005596, BGIBMGA001235
nucleobase-containing compound biosynthetic process	23 (5.6%)	268 (9.3%)	1	BGIBMGA003513, BGIBMGA010172, BGIBMGA003121, BGIBMGA007637, BGIBMGA005416, BGIBMGA013687, BGIBMGA003938, BGIBMGA007888, BGIBMGA009688, BGIBMGA007935, BGIBMGA010185, BGIBMGA007146, BGIBMGA010868, BGIBMGA000874, BGIBMGA003166, BGIBMGA012459, BGIBMGA003113, BGIBMGA000377, BGIBMGA008965, BGIBMGA002721, BGIBMGA006839, BGIBMGA012939, BGIBMGA005596
purine nucleoside triphosphate metabolic process	4 (1.0%)	85 (2.9%)	1	BGIBMGA001683, BGIBMGA011875, BGIBMGA009918, BGIBMGA002542
ribonucleoside triphosphate metabolic process	4 (1.0%)	85 (2.9%)	1	BGIBMGA001683, BGIBMGA011875, BGIBMGA009918, BGIBMGA002542
purine ribonucleoside triphosphate metabolic process	4 (1.0%)	85 (2.9%)	1	BGIBMGA001683, BGIBMGA011875, BGIBMGA009918, BGIBMGA002542
nucleoside triphosphate metabolic process	4 (1.0%)	86 (3.0%)	1	BGIBMGA001683, BGIBMGA011875, BGIBMGA009918, BGIBMGA002542
multicellular organismal process	39 (9.5%)	411 (14.3%)	1	BGIBMGA003495, BGIBMGA012515, BGIBMGA000316, BGIBMGA012202, BGIBMGA011342, BGIBMGA010882, BGIBMGA010407, BGIBMGA005155, BGIBMGA012495, BGIBMGA008856, BGIBMGA005478, BGIBMGA001467, BGIBMGA005700, BGIBMGA014065, BGIBMGA011051, BGIBMGA009918, BGIBMGA006493, BGIBMGA000319, BGIBMGA006857, BGIBMGA005471, BGIBMGA006801, BGIBMGA005701, BGIBMGA012094, BGIBMGA002162, BGIBMGA006916, BGIBMGA000323, BGIBMGA01…
macromolecule biosynthetic process	28 (6.8%)	319 (11.1%)	1	BGIBMGA010172, BGIBMGA003121, BGIBMGA007637, BGIBMGA014443, BGIBMGA005416, BGIBMGA013687, BGIBMGA003938, BGIBMGA007888, BGIBMGA009688, BGIBMGA010185, BGIBMGA001925, BGIBMGA003119, BGIBMGA010868, BGIBMGA000874, BGIBMGA003166, BGIBMGA005126, BGIBMGA012459, BGIBMGA003113, BGIBMGA000377, BGIBMGA001081, BGIBMGA014130, BGIBMGA005878, BGIBMGA008965, BGIBMGA006839, BGIBMGA008682, BGIBMGA005596, BGIBMGA00…
organ morphogenesis	3 (0.7%)	77 (2.7%)	1	BGIBMGA005701, BGIBMGA010407, BGIBMGA012495
biosynthetic process	41 (10.0%)	430 (14.9%)	1	BGIBMGA003513, BGIBMGA010172, BGIBMGA002986, BGIBMGA012515, BGIBMGA008134, BGIBMGA003938, BGIBMGA007888, BGIBMGA007935, BGIBMGA010185, BGIBMGA003119, BGIBMGA000874, BGIBMGA003166, BGIBMGA005878, BGIBMGA008965, BGIBMGA002721, BGIBMGA012939, BGIBMGA005596, BGIBMGA005471, BGIBMGA003121, BGIBMGA007637, BGIBMGA005416, BGIBMGA014443, BGIBMGA013687, BGIBMGA006968, BGIBMGA009688, BGIBMGA001925, BGIBMGA00…
RNA metabolic process	25 (6.1%)	295 (10.2%)	1	BGIBMGA001806, BGIBMGA010172, BGIBMGA003121, BGIBMGA007637, BGIBMGA014443, BGIBMGA005416, BGIBMGA013687, BGIBMGA003938, BGIBMGA007888, BGIBMGA009688, BGIBMGA010185, BGIBMGA007585, BGIBMGA010868, BGIBMGA000874, BGIBMGA003166, BGIBMGA005126, BGIBMGA012459, BGIBMGA003113, BGIBMGA000377, BGIBMGA000925, BGIBMGA008965, BGIBMGA006839, BGIBMGA002808, BGIBMGA000798, BGIBMGA005596
cellular aromatic compound metabolic process	54 (13.1%)	538 (18.7%)	1	BGIBMGA001806, BGIBMGA005560, BGIBMGA003513, BGIBMGA010172, BGIBMGA008134, BGIBMGA012763, BGIBMGA003938, BGIBMGA007888, BGIBMGA007935, BGIBMGA010185, BGIBMGA007585, BGIBMGA011875, BGIBMGA001333, BGIBMGA012764, BGIBMGA000874, BGIBMGA003166, BGIBMGA011268, BGIBMGA007647, BGIBMGA003151, BGIBMGA000563, BGIBMGA008965, BGIBMGA002721, BGIBMGA003866, BGIBMGA012939, BGIBMGA002808, BGIBMGA009918, BGIBMGA00…
cellular component organization	22 (5.3%)	271 (9.4%)	1	BGIBMGA005701, BGIBMGA005328, BGIBMGA012094, BGIBMGA001683, BGIBMGA010577, BGIBMGA012571, BGIBMGA011584, BGIBMGA014579, BGIBMGA010407, BGIBMGA012295, BGIBMGA002264, BGIBMGA005559, BGIBMGA014607, BGIBMGA014065, BGIBMGA010871, BGIBMGA006493, BGIBMGA013713, BGIBMGA000552, BGIBMGA001609, BGIBMGA002542, BGIBMGA001644, BGIBMGA006801
cellular macromolecule biosynthetic process	27 (6.6%)	317 (11.0%)	1	BGIBMGA010172, BGIBMGA003121, BGIBMGA007637, BGIBMGA014443, BGIBMGA005416, BGIBMGA013687, BGIBMGA003938, BGIBMGA007888, BGIBMGA009688, BGIBMGA010185, BGIBMGA001925, BGIBMGA003119, BGIBMGA010868, BGIBMGA000874, BGIBMGA003166, BGIBMGA005126, BGIBMGA012459, BGIBMGA003113, BGIBMGA000377, BGIBMGA001081, BGIBMGA014130, BGIBMGA005878, BGIBMGA008965, BGIBMGA006839, BGIBMGA008682, BGIBMGA005596, BGIBMGA00…
biological regulation	61 (14.8%)	604 (21.0%)	1	BGIBMGA014073, BGIBMGA003011, BGIBMGA003495, BGIBMGA012114, BGIBMGA012763, BGIBMGA007888, BGIBMGA009953, BGIBMGA003258, BGIBMGA007585, BGIBMGA011875, BGIBMGA012764, BGIBMGA010407, BGIBMGA012495, BGIBMGA008856, BGIBMGA001983, BGIBMGA002953, BGIBMGA009887, BGIBMGA005478, BGIBMGA010158, BGIBMGA011646, BGIBMGA001467, BGIBMGA005700, BGIBMGA014065, BGIBMGA011935, BGIBMGA011051, BGIBMGA002711, BGIBMGA00…
regulation of biological process	53 (12.9%)	541 (18.8%)	1	BGIBMGA014073, BGIBMGA003011, BGIBMGA003495, BGIBMGA012114, BGIBMGA012763, BGIBMGA007888, BGIBMGA009953, BGIBMGA003258, BGIBMGA007585, BGIBMGA011875, BGIBMGA012764, BGIBMGA010407, BGIBMGA012495, BGIBMGA008856, BGIBMGA001983, BGIBMGA002953, BGIBMGA009887, BGIBMGA005478, BGIBMGA010158, BGIBMGA011646, BGIBMGA001467, BGIBMGA005700, BGIBMGA011935, BGIBMGA011051, BGIBMGA002711, BGIBMGA009918, BGIBMGA00…
organic substance biosynthetic process	37 (9.0%)	411 (14.3%)	1	BGIBMGA003513, BGIBMGA010172, BGIBMGA008134, BGIBMGA003938, BGIBMGA007888, BGIBMGA007935, BGIBMGA010185, BGIBMGA003119, BGIBMGA000874, BGIBMGA003166, BGIBMGA005878, BGIBMGA008965, BGIBMGA002721, BGIBMGA012939, BGIBMGA005596, BGIBMGA003121, BGIBMGA007637, BGIBMGA005416, BGIBMGA014443, BGIBMGA013687, BGIBMGA009688, BGIBMGA001925, BGIBMGA007146, BGIBMGA010868, BGIBMGA003113, BGIBMGA012459, BGIBMGA00…
cellular component organization or biogenesis	22 (5.3%)	286 (9.9%)	1	BGIBMGA005701, BGIBMGA005328, BGIBMGA012094, BGIBMGA001683, BGIBMGA010577, BGIBMGA012571, BGIBMGA011584, BGIBMGA014579, BGIBMGA010407, BGIBMGA012295, BGIBMGA002264, BGIBMGA005559, BGIBMGA014607, BGIBMGA014065, BGIBMGA010871, BGIBMGA006493, BGIBMGA013713, BGIBMGA000552, BGIBMGA001609, BGIBMGA002542, BGIBMGA001644, BGIBMGA006801
nucleic acid metabolic process	30 (7.3%)	359 (12.5%)	1	BGIBMGA001806, BGIBMGA005560, BGIBMGA010172, BGIBMGA003121, BGIBMGA007637, BGIBMGA014443, BGIBMGA005416, BGIBMGA013687, BGIBMGA003938, BGIBMGA007888, BGIBMGA009688, BGIBMGA010185, BGIBMGA007585, BGIBMGA007132, BGIBMGA000323, BGIBMGA010868, BGIBMGA000874, BGIBMGA003166, BGIBMGA005126, BGIBMGA012459, BGIBMGA003113, BGIBMGA000377, BGIBMGA003151, BGIBMGA000925, BGIBMGA008965, BGIBMGA006839, BGIBMGA00…
signal transduction	26 (6.3%)	326 (11.3%)	1	BGIBMGA014073, BGIBMGA003011, BGIBMGA003495, BGIBMGA012094, BGIBMGA008894, BGIBMGA012114, BGIBMGA008858, BGIBMGA007888, BGIBMGA009688, BGIBMGA003258, BGIBMGA009619, BGIBMGA011875, BGIBMGA012295, BGIBMGA009887, BGIBMGA002913, BGIBMGA005478, BGIBMGA005348, BGIBMGA010383, BGIBMGA002287, BGIBMGA002693, BGIBMGA005700, BGIBMGA006839, BGIBMGA011935, BGIBMGA011051, BGIBMGA002711, BGIBMGA007712
heterocycle metabolic process	50 (12.1%)	533 (18.5%)	1	BGIBMGA001806, BGIBMGA005560, BGIBMGA003513, BGIBMGA010172, BGIBMGA008134, BGIBMGA003938, BGIBMGA007888, BGIBMGA007935, BGIBMGA010185, BGIBMGA007585, BGIBMGA011875, BGIBMGA001333, BGIBMGA000874, BGIBMGA003166, BGIBMGA011268, BGIBMGA007647, BGIBMGA003151, BGIBMGA013235, BGIBMGA008965, BGIBMGA002721, BGIBMGA012939, BGIBMGA002808, BGIBMGA009918, BGIBMGA005596, BGIBMGA006819, BGIBMGA011774, BGIBMGA00…
cellular biosynthetic process	36 (8.7%)	416 (14.4%)	1	BGIBMGA003513, BGIBMGA010172, BGIBMGA012515, BGIBMGA008134, BGIBMGA003938, BGIBMGA007888, BGIBMGA007935, BGIBMGA010185, BGIBMGA003119, BGIBMGA000874, BGIBMGA003166, BGIBMGA005878, BGIBMGA008965, BGIBMGA002721, BGIBMGA012939, BGIBMGA005596, BGIBMGA003121, BGIBMGA007637, BGIBMGA005416, BGIBMGA014443, BGIBMGA013687, BGIBMGA006968, BGIBMGA009688, BGIBMGA001925, BGIBMGA007146, BGIBMGA010868, BGIBMGA00…
G-protein coupled receptor signaling pathway	2 (0.5%)	79 (2.7%)	1	BGIBMGA002287, BGIBMGA012114
signaling	31 (7.5%)	376 (13.0%)	1	BGIBMGA014073, BGIBMGA003011, BGIBMGA003495, BGIBMGA012094, BGIBMGA005416, BGIBMGA008894, BGIBMGA012114, BGIBMGA008858, BGIBMGA007888, BGIBMGA009688, BGIBMGA010185, BGIBMGA003258, BGIBMGA009619, BGIBMGA011875, BGIBMGA013478, BGIBMGA012295, BGIBMGA009887, BGIBMGA002913, BGIBMGA005478, BGIBMGA005348, BGIBMGA010383, BGIBMGA002287, BGIBMGA002693, BGIBMGA005700, BGIBMGA006839, BGIBMGA014065, BGIBMGA01…
cell communication	27 (6.6%)	343 (11.9%)	1	BGIBMGA014073, BGIBMGA003011, BGIBMGA003495, BGIBMGA012094, BGIBMGA008894, BGIBMGA012114, BGIBMGA008858, BGIBMGA007888, BGIBMGA009688, BGIBMGA003258, BGIBMGA009619, BGIBMGA011875, BGIBMGA012295, BGIBMGA009887, BGIBMGA002913, BGIBMGA005478, BGIBMGA005348, BGIBMGA010383, BGIBMGA002287, BGIBMGA002693, BGIBMGA005700, BGIBMGA006839, BGIBMGA011935, BGIBMGA011051, BGIBMGA002711, BGIBMGA006857, BGIBMGA00…
cellular response to stimulus	29 (7.0%)	363 (12.6%)	1	BGIBMGA014073, BGIBMGA003011, BGIBMGA014177, BGIBMGA003495, BGIBMGA012094, BGIBMGA008894, BGIBMGA012114, BGIBMGA008858, BGIBMGA007888, BGIBMGA009688, BGIBMGA003258, BGIBMGA011875, BGIBMGA007132, BGIBMGA009619, BGIBMGA012295, BGIBMGA009887, BGIBMGA002913, BGIBMGA005478, BGIBMGA005348, BGIBMGA010383, BGIBMGA002287, BGIBMGA002693, BGIBMGA005700, BGIBMGA006839, BGIBMGA011935, BGIBMGA011051, BGIBMGA00…
gene expression	40 (9.7%)	459 (15.9%)	1	BGIBMGA001806, BGIBMGA010172, BGIBMGA012045, BGIBMGA003938, BGIBMGA007888, BGIBMGA010185, BGIBMGA007585, BGIBMGA003119, BGIBMGA000874, BGIBMGA003166, BGIBMGA005878, BGIBMGA008965, BGIBMGA005469, BGIBMGA010841, BGIBMGA002808, BGIBMGA011051, BGIBMGA005596, BGIBMGA003121, BGIBMGA007637, BGIBMGA005416, BGIBMGA014443, BGIBMGA013687, BGIBMGA009688, BGIBMGA001925, BGIBMGA010868, BGIBMGA006198, BGIBMGA00…
cellular macromolecule metabolic process	67 (16.3%)	682 (23.7%)	1	BGIBMGA001806, BGIBMGA011360, BGIBMGA001232, BGIBMGA003938, BGIBMGA010185, BGIBMGA003258, BGIBMGA003119, BGIBMGA008856, BGIBMGA000874, BGIBMGA003166, BGIBMGA007862, BGIBMGA003151, BGIBMGA009404, BGIBMGA005878, BGIBMGA008965, BGIBMGA011854, BGIBMGA006819, BGIBMGA004059, BGIBMGA014177, BGIBMGA003121, BGIBMGA007637, BGIBMGA012094, BGIBMGA006138, BGIBMGA013687, BGIBMGA009688, BGIBMGA013478, BGIBMGA01…
single organism signaling	26 (6.3%)	338 (11.7%)	1	BGIBMGA014073, BGIBMGA003011, BGIBMGA003495, BGIBMGA012094, BGIBMGA008894, BGIBMGA012114, BGIBMGA008858, BGIBMGA007888, BGIBMGA009688, BGIBMGA003258, BGIBMGA009619, BGIBMGA011875, BGIBMGA012295, BGIBMGA009887, BGIBMGA002913, BGIBMGA005478, BGIBMGA005348, BGIBMGA010383, BGIBMGA002287, BGIBMGA002693, BGIBMGA005700, BGIBMGA006839, BGIBMGA011935, BGIBMGA011051, BGIBMGA002711, BGIBMGA007712
cell surface receptor signaling pathway	10 (2.4%)	184 (6.4%)	1	BGIBMGA009887, BGIBMGA005478, BGIBMGA003495, BGIBMGA005348, BGIBMGA012114, BGIBMGA010383, BGIBMGA002287, BGIBMGA005700, BGIBMGA011051, BGIBMGA012295
organelle organization	7 (1.7%)	162 (5.6%)	1	BGIBMGA002264, BGIBMGA010577, BGIBMGA005701, BGIBMGA014579, BGIBMGA012094, BGIBMGA012295, BGIBMGA001644
cellular nitrogen compound metabolic process	47 (11.4%)	540 (18.7%)	1	BGIBMGA001806, BGIBMGA005560, BGIBMGA003513, BGIBMGA010172, BGIBMGA008134, BGIBMGA003938, BGIBMGA007888, BGIBMGA007935, BGIBMGA010185, BGIBMGA007585, BGIBMGA011875, BGIBMGA001333, BGIBMGA000874, BGIBMGA003166, BGIBMGA003720, BGIBMGA007647, BGIBMGA003151, BGIBMGA008965, BGIBMGA002721, BGIBMGA012939, BGIBMGA002808, BGIBMGA009918, BGIBMGA005596, BGIBMGA006819, BGIBMGA011774, BGIBMGA003121, BGIBMGA00…
nucleobase-containing compound metabolic process	43 (10.4%)	512 (17.8%)	1	BGIBMGA001806, BGIBMGA005560, BGIBMGA003513, BGIBMGA010172, BGIBMGA003938, BGIBMGA007888, BGIBMGA007935, BGIBMGA010185, BGIBMGA007585, BGIBMGA011875, BGIBMGA001333, BGIBMGA000874, BGIBMGA003166, BGIBMGA007647, BGIBMGA003151, BGIBMGA008965, BGIBMGA002721, BGIBMGA012939, BGIBMGA002808, BGIBMGA009918, BGIBMGA005596, BGIBMGA006819, BGIBMGA011774, BGIBMGA003121, BGIBMGA007637, BGIBMGA005416, BGIBMGA01…
regulation of cellular process	38 (9.2%)	492 (17.1%)	1	BGIBMGA014073, BGIBMGA003011, BGIBMGA003495, BGIBMGA012114, BGIBMGA007888, BGIBMGA003258, BGIBMGA011875, BGIBMGA010407, BGIBMGA012495, BGIBMGA009887, BGIBMGA005478, BGIBMGA010158, BGIBMGA005700, BGIBMGA011935, BGIBMGA011051, BGIBMGA009918, BGIBMGA002711, BGIBMGA007712, BGIBMGA005127, BGIBMGA012094, BGIBMGA008894, BGIBMGA008858, BGIBMGA009688, BGIBMGA009619, BGIBMGA001925, BGIBMGA012295, BGIBMGA01…
cellular process	207 (50.2%)	1766 (61.3%)	1	BGIBMGA005664, BGIBMGA003011, BGIBMGA001232, BGIBMGA008415, BGIBMGA003513, BGIBMGA011477, BGIBMGA003495, BGIBMGA012114, BGIBMGA000316, BGIBMGA010185, BGIBMGA003258, BGIBMGA011875, BGIBMGA010407, BGIBMGA012488, BGIBMGA008856, BGIBMGA000874, BGIBMGA003720, BGIBMGA007862, BGIBMGA007647, BGIBMGA003151, BGIBMGA013235, BGIBMGA009687, BGIBMGA005878, BGIBMGA008965, BGIBMGA011088, BGIBMGA001556, BGIBMGA00…

## Sheet: Cellular component
S4 Table GO enrichment and KEGG enrichment analysis of differentially expressed genes.
Cellular component	Cluster frequency	Genome frequency of use	Corrected P-value	Genes annotated to the term
proteasome regulatory particle	2 (0.9%)	2 (0.1%)	0.85742	BGIBMGA014177, BGIBMGA009010
virion	2 (0.9%)	2 (0.1%)	0.85742	BGIBMGA013026, BGIBMGA011141
proteasome accessory complex	2 (0.9%)	2 (0.1%)	0.85742	BGIBMGA014177, BGIBMGA009010
virion part	2 (0.9%)	2 (0.1%)	0.85742	BGIBMGA013026, BGIBMGA011141
translocon complex	2 (0.9%)	2 (0.1%)	0.85742	BGIBMGA013713, BGIBMGA005328
intrinsic component of endoplasmic reticulum membrane	2 (0.9%)	3 (0.2%)	1	BGIBMGA013713, BGIBMGA005328
proteasome complex	4 (1.8%)	13 (0.7%)	1	BGIBMGA014177, BGIBMGA003028, BGIBMGA009010, BGIBMGA003009
intrinsic component of membrane	49 (21.5%)	345 (17.5%)	1	BGIBMGA006200, BGIBMGA006408, BGIBMGA008415, BGIBMGA005328, BGIBMGA007958, BGIBMGA012114, BGIBMGA007713, BGIBMGA007841, BGIBMGA012456, BGIBMGA013616, BGIBMGA008818, BGIBMGA002001, BGIBMGA010945, BGIBMGA009887, BGIBMGA005478, BGIBMGA007083, BGIBMGA010681, BGIBMGA005769, BGIBMGA008498, BGIBMGA011174, BGIBMGA002661, BGIBMGA012687, BGIBMGA003630, BGIBMGA011816, BGIBMGA006857, BGIBMGA007070, BGIBMGA00…
transcription factor complex	2 (0.9%)	4 (0.2%)	1	BGIBMGA003166, BGIBMGA010172
rough endoplasmic reticulum	2 (0.9%)	4 (0.2%)	1	BGIBMGA013713, BGIBMGA005328
rough endoplasmic reticulum membrane	2 (0.9%)	4 (0.2%)	1	BGIBMGA013713, BGIBMGA005328
intrinsic component of organelle membrane	2 (0.9%)	5 (0.3%)	1	BGIBMGA013713, BGIBMGA005328
cell-cell junction	4 (1.8%)	18 (0.9%)	1	BGIBMGA014065, BGIBMGA000452, BGIBMGA004189, BGIBMGA007958
membrane	83 (36.4%)	651 (33.1%)	1	BGIBMGA005664, BGIBMGA008415, BGIBMGA003495, BGIBMGA005328, BGIBMGA007958, BGIBMGA012114, BGIBMGA005279, BGIBMGA011473, BGIBMGA002423, BGIBMGA007713, BGIBMGA012456, BGIBMGA008856, BGIBMGA012784, BGIBMGA002001, BGIBMGA010945, BGIBMGA007083, BGIBMGA010681, BGIBMGA014556, BGIBMGA007476, BGIBMGA008498, BGIBMGA010386, BGIBMGA009918, BGIBMGA011174, BGIBMGA012687, BGIBMGA006857, BGIBMGA011816, BGIBMGA00…
endoplasmic reticulum membrane	2 (0.9%)	7 (0.4%)	1	BGIBMGA013713, BGIBMGA005328
nuclear outer membrane-endoplasmic reticulum membrane network	2 (0.9%)	7 (0.4%)	1	BGIBMGA013713, BGIBMGA005328
organellar small ribosomal subunit	2 (0.9%)	8 (0.4%)	1	BGIBMGA013765, BGIBMGA013513
endoplasmic reticulum part	2 (0.9%)	9 (0.5%)	1	BGIBMGA013713, BGIBMGA005328
cell junction	5 (2.2%)	32 (1.6%)	1	BGIBMGA014065, BGIBMGA000452, BGIBMGA004189, BGIBMGA007958, BGIBMGA012295
organellar ribosome	3 (1.3%)	17 (0.9%)	1	BGIBMGA013765, BGIBMGA005162, BGIBMGA013513
organelle membrane	13 (5.7%)	97 (4.9%)	1	BGIBMGA011064, BGIBMGA002001, BGIBMGA011468, BGIBMGA008415, BGIBMGA003562, BGIBMGA003229, BGIBMGA013168, BGIBMGA005328, BGIBMGA014607, BGIBMGA006968, BGIBMGA002793, BGIBMGA013713, BGIBMGA008171
protein complex	27 (11.8%)	213 (10.8%)	1	BGIBMGA010726, BGIBMGA005994, BGIBMGA001232, BGIBMGA005560, BGIBMGA014177, BGIBMGA010172, BGIBMGA005701, BGIBMGA009010, BGIBMGA003009, BGIBMGA005328, BGIBMGA001683, BGIBMGA006881, BGIBMGA003028, BGIBMGA010794, BGIBMGA008426, BGIBMGA000323, BGIBMGA003166, BGIBMGA002953, BGIBMGA011779, BGIBMGA005466, BGIBMGA007268, BGIBMGA012560, BGIBMGA011237, BGIBMGA010383, BGIBMGA004419, BGIBMGA013713, BGIBMGA00…
endoplasmic reticulum	2 (0.9%)	11 (0.6%)	1	BGIBMGA013713, BGIBMGA005328
membrane region	2 (0.9%)	11 (0.6%)	1	BGIBMGA013713, BGIBMGA005328
ribosome	4 (1.8%)	27 (1.4%)	1	BGIBMGA004013, BGIBMGA013765, BGIBMGA005162, BGIBMGA013513
small ribosomal subunit	2 (0.9%)	12 (0.6%)	1	BGIBMGA013765, BGIBMGA013513
membrane part	54 (23.7%)	456 (23.2%)	1	BGIBMGA005664, BGIBMGA006200, BGIBMGA006408, BGIBMGA008415, BGIBMGA005328, BGIBMGA007958, BGIBMGA012114, BGIBMGA002423, BGIBMGA007713, BGIBMGA007841, BGIBMGA012456, BGIBMGA013616, BGIBMGA008818, BGIBMGA002001, BGIBMGA010945, BGIBMGA009887, BGIBMGA005478, BGIBMGA007083, BGIBMGA010681, BGIBMGA005769, BGIBMGA008498, BGIBMGA011174, BGIBMGA002661, BGIBMGA012687, BGIBMGA003630, BGIBMGA011816, BGIBMGA00…
endomembrane system	6 (2.6%)	47 (2.4%)	1	BGIBMGA005643, BGIBMGA002219, BGIBMGA005466, BGIBMGA013713, BGIBMGA005328, BGIBMGA002426
ribosomal subunit	3 (1.3%)	23 (1.2%)	1	BGIBMGA013765, BGIBMGA005162, BGIBMGA013513
cytoplasm	29 (12.7%)	251 (12.8%)	1	BGIBMGA001755, BGIBMGA004013, BGIBMGA005643, BGIBMGA014129, BGIBMGA005328, BGIBMGA006968, BGIBMGA004140, BGIBMGA011342, BGIBMGA014579, BGIBMGA001640, BGIBMGA001402, BGIBMGA011064, BGIBMGA003644, BGIBMGA005466, BGIBMGA002219, BGIBMGA010158, BGIBMGA013235, BGIBMGA014607, BGIBMGA005162, BGIBMGA001639, BGIBMGA002808, BGIBMGA013765, BGIBMGA013713, BGIBMGA003718, BGIBMGA002542, BGIBMGA013513, BGIBMGA00…
cytoplasmic part	28 (12.3%)	246 (12.5%)	1	BGIBMGA001755, BGIBMGA004013, BGIBMGA005643, BGIBMGA014129, BGIBMGA005328, BGIBMGA006968, BGIBMGA004140, BGIBMGA011342, BGIBMGA014579, BGIBMGA001640, BGIBMGA001402, BGIBMGA011064, BGIBMGA005466, BGIBMGA002219, BGIBMGA010158, BGIBMGA013235, BGIBMGA014607, BGIBMGA005162, BGIBMGA001639, BGIBMGA002808, BGIBMGA013765, BGIBMGA013713, BGIBMGA003718, BGIBMGA002542, BGIBMGA013513, BGIBMGA005471, BGIBMGA00…
organelle inner membrane	6 (2.6%)	53 (2.7%)	1	BGIBMGA011064, BGIBMGA002001, BGIBMGA008415, BGIBMGA003562, BGIBMGA013168, BGIBMGA014607
extracellular region	6 (2.6%)	54 (2.7%)	1	BGIBMGA010890, BGIBMGA012939, BGIBMGA009028, BGIBMGA003566, BGIBMGA012094, BGIBMGA009027
extracellular region part	5 (2.2%)	45 (2.3%)	1	BGIBMGA010890, BGIBMGA012939, BGIBMGA009028, BGIBMGA012094, BGIBMGA009027
organelle envelope	7 (3.1%)	68 (3.5%)	1	BGIBMGA006968, BGIBMGA011064, BGIBMGA002001, BGIBMGA008415, BGIBMGA003562, BGIBMGA013168, BGIBMGA014607
envelope	7 (3.1%)	71 (3.6%)	1	BGIBMGA006968, BGIBMGA011064, BGIBMGA002001, BGIBMGA008415, BGIBMGA003562, BGIBMGA013168, BGIBMGA014607
mitochondrion	6 (2.6%)	62 (3.2%)	1	BGIBMGA006968, BGIBMGA004140, BGIBMGA013235, BGIBMGA014607, BGIBMGA001402, BGIBMGA007391
membrane-bounded organelle	71 (31.1%)	649 (33.0%)	1	BGIBMGA008415, BGIBMGA009907, BGIBMGA003495, BGIBMGA005328, BGIBMGA012045, BGIBMGA003938, BGIBMGA010185, BGIBMGA002423, BGIBMGA000874, BGIBMGA002001, BGIBMGA010158, BGIBMGA010681, BGIBMGA013235, BGIBMGA005177, BGIBMGA008965, BGIBMGA003398, BGIBMGA006493, BGIBMGA006819, BGIBMGA001644, BGIBMGA005643, BGIBMGA014177, BGIBMGA003229, BGIBMGA013168, BGIBMGA013687, BGIBMGA006968, BGIBMGA009688, BGIBMGA00…
bounding membrane of organelle	2 (0.9%)	24 (1.2%)	1	BGIBMGA013713, BGIBMGA005328
intracellular part	121 (53.1%)	1096 (55.7%)	1	BGIBMGA001232, BGIBMGA008415, BGIBMGA009907, BGIBMGA003495, BGIBMGA005328, BGIBMGA012045, BGIBMGA003938, BGIBMGA010185, BGIBMGA002423, BGIBMGA005577, BGIBMGA012571, BGIBMGA007878, BGIBMGA001640, BGIBMGA010407, BGIBMGA000874, BGIBMGA003644, BGIBMGA003166, BGIBMGA002001, BGIBMGA010681, BGIBMGA010158, BGIBMGA013235, BGIBMGA005177, BGIBMGA008965, BGIBMGA010841, BGIBMGA003398, BGIBMGA001556, BGIBMGA00…
intracellular	123 (53.9%)	1117 (56.8%)	1	BGIBMGA001232, BGIBMGA008415, BGIBMGA009907, BGIBMGA003495, BGIBMGA005328, BGIBMGA012045, BGIBMGA003938, BGIBMGA010185, BGIBMGA002423, BGIBMGA005577, BGIBMGA012571, BGIBMGA007878, BGIBMGA001640, BGIBMGA010407, BGIBMGA003119, BGIBMGA000874, BGIBMGA003644, BGIBMGA003166, BGIBMGA002001, BGIBMGA010681, BGIBMGA010158, BGIBMGA013235, BGIBMGA005177, BGIBMGA008965, BGIBMGA010841, BGIBMGA003398, BGIBMGA00…
intracellular membrane-bounded organelle	65 (28.5%)	626 (31.8%)	1	BGIBMGA009907, BGIBMGA003495, BGIBMGA005328, BGIBMGA012045, BGIBMGA003938, BGIBMGA010185, BGIBMGA002423, BGIBMGA000874, BGIBMGA010158, BGIBMGA010681, BGIBMGA013235, BGIBMGA005177, BGIBMGA008965, BGIBMGA003398, BGIBMGA006493, BGIBMGA006819, BGIBMGA001644, BGIBMGA005643, BGIBMGA014177, BGIBMGA003229, BGIBMGA013687, BGIBMGA006968, BGIBMGA009688, BGIBMGA004140, BGIBMGA014579, BGIBMGA012295, BGIBMGA01…
mitochondrial part	4 (1.8%)	55 (2.8%)	1	BGIBMGA006968, BGIBMGA004140, BGIBMGA013235, BGIBMGA014607
chromosome	3 (1.3%)	46 (2.3%)	1	BGIBMGA014579, BGIBMGA000323, BGIBMGA002611
mitochondrial membrane	2 (0.9%)	34 (1.7%)	1	BGIBMGA006968, BGIBMGA014607
macromolecular complex	40 (17.5%)	412 (21.0%)	1	BGIBMGA010726, BGIBMGA004013, BGIBMGA001232, BGIBMGA005560, BGIBMGA010172, BGIBMGA009010, BGIBMGA005328, BGIBMGA012045, BGIBMGA012571, BGIBMGA003166, BGIBMGA002953, BGIBMGA010841, BGIBMGA013513, BGIBMGA005994, BGIBMGA014177, BGIBMGA005701, BGIBMGA010856, BGIBMGA003009, BGIBMGA001683, BGIBMGA010794, BGIBMGA003028, BGIBMGA006881, BGIBMGA014579, BGIBMGA008426, BGIBMGA000323, BGIBMGA006198, BGIBMGA00…
intracellular organelle	82 (36.0%)	795 (40.4%)	1	BGIBMGA008415, BGIBMGA009907, BGIBMGA003495, BGIBMGA005328, BGIBMGA012045, BGIBMGA003938, BGIBMGA010185, BGIBMGA002423, BGIBMGA005577, BGIBMGA000874, BGIBMGA002001, BGIBMGA010158, BGIBMGA010681, BGIBMGA013235, BGIBMGA005177, BGIBMGA008965, BGIBMGA003398, BGIBMGA006493, BGIBMGA006819, BGIBMGA013513, BGIBMGA001644, BGIBMGA005643, BGIBMGA014177, BGIBMGA005701, BGIBMGA003229, BGIBMGA013168, BGIBMGA01…
organelle	83 (36.4%)	804 (40.9%)	1	BGIBMGA008415, BGIBMGA009907, BGIBMGA003495, BGIBMGA005328, BGIBMGA012045, BGIBMGA003938, BGIBMGA010185, BGIBMGA002423, BGIBMGA005577, BGIBMGA000874, BGIBMGA002001, BGIBMGA010158, BGIBMGA010681, BGIBMGA013235, BGIBMGA005177, BGIBMGA008965, BGIBMGA003398, BGIBMGA006493, BGIBMGA006819, BGIBMGA013513, BGIBMGA001644, BGIBMGA005643, BGIBMGA014177, BGIBMGA005701, BGIBMGA003229, BGIBMGA013168, BGIBMGA01…
chromosomal part	2 (0.9%)	37 (1.9%)	1	BGIBMGA014579, BGIBMGA000323
cytoskeletal part	2 (0.9%)	38 (1.9%)	1	BGIBMGA005701, BGIBMGA002542
integral component of membrane	3 (1.3%)	52 (2.6%)	1	BGIBMGA007228, BGIBMGA007083, BGIBMGA006857
plasma membrane	5 (2.2%)	78 (4.0%)	1	BGIBMGA005664, BGIBMGA005723, BGIBMGA006151, BGIBMGA007083, BGIBMGA011590
mitochondrial envelope	2 (0.9%)	41 (2.1%)	1	BGIBMGA006968, BGIBMGA014607
plasma membrane part	4 (1.8%)	68 (3.5%)	1	BGIBMGA005664, BGIBMGA005723, BGIBMGA006151, BGIBMGA007083
cell periphery	5 (2.2%)	89 (4.5%)	1	BGIBMGA005664, BGIBMGA005723, BGIBMGA006151, BGIBMGA007083, BGIBMGA011590
organelle part	23 (10.1%)	285 (14.5%)	1	BGIBMGA008415, BGIBMGA005701, BGIBMGA003562, BGIBMGA003229, BGIBMGA013168, BGIBMGA005328, BGIBMGA006968, BGIBMGA004140, BGIBMGA014579, BGIBMGA000323, BGIBMGA011064, BGIBMGA011468, BGIBMGA002001, BGIBMGA002219, BGIBMGA013235, BGIBMGA005162, BGIBMGA014607, BGIBMGA002793, BGIBMGA013765, BGIBMGA013713, BGIBMGA002542, BGIBMGA013513, BGIBMGA008171
microtubule cytoskeleton	6 (2.6%)	104 (5.3%)	1	BGIBMGA001683, BGIBMGA014177, BGIBMGA009010, BGIBMGA010158, BGIBMGA002542, BGIBMGA010383
cell	150 (65.8%)	1426 (72.5%)	1	BGIBMGA005664, BGIBMGA001232, BGIBMGA008415, BGIBMGA009907, BGIBMGA003032, BGIBMGA000360, BGIBMGA003495, BGIBMGA005328, BGIBMGA010185, BGIBMGA005577, BGIBMGA011875, BGIBMGA010407, BGIBMGA000874, BGIBMGA007083, BGIBMGA005985, BGIBMGA010158, BGIBMGA013235, BGIBMGA008965, BGIBMGA010841, BGIBMGA001556, BGIBMGA006493, BGIBMGA001644, BGIBMGA005723, BGIBMGA014177, BGIBMGA005701, BGIBMGA003229, BGIBMGA01…
cell part	150 (65.8%)	1426 (72.5%)	1	BGIBMGA005664, BGIBMGA001232, BGIBMGA008415, BGIBMGA009907, BGIBMGA003032, BGIBMGA000360, BGIBMGA003495, BGIBMGA005328, BGIBMGA010185, BGIBMGA005577, BGIBMGA011875, BGIBMGA010407, BGIBMGA000874, BGIBMGA007083, BGIBMGA005985, BGIBMGA010158, BGIBMGA013235, BGIBMGA008965, BGIBMGA010841, BGIBMGA001556, BGIBMGA006493, BGIBMGA001644, BGIBMGA005723, BGIBMGA014177, BGIBMGA005701, BGIBMGA003229, BGIBMGA01…
cytoskeleton	7 (3.1%)	129 (6.6%)	1	BGIBMGA001683, BGIBMGA014177, BGIBMGA005701, BGIBMGA009010, BGIBMGA010158, BGIBMGA002542, BGIBMGA010383
ribonucleoprotein complex	9 (3.9%)	155 (7.9%)	1	BGIBMGA006198, BGIBMGA004013, BGIBMGA010856, BGIBMGA005162, BGIBMGA010841, BGIBMGA012571, BGIBMGA013765, BGIBMGA003338, BGIBMGA013513
intracellular organelle part	19 (8.3%)	267 (13.6%)	1	BGIBMGA008415, BGIBMGA005701, BGIBMGA003562, BGIBMGA013168, BGIBMGA005328, BGIBMGA006968, BGIBMGA004140, BGIBMGA014579, BGIBMGA000323, BGIBMGA011064, BGIBMGA002001, BGIBMGA002219, BGIBMGA013235, BGIBMGA005162, BGIBMGA014607, BGIBMGA013765, BGIBMGA013713, BGIBMGA002542, BGIBMGA013513
non-membrane-bounded organelle	15 (6.6%)	225 (11.4%)	1	BGIBMGA004013, BGIBMGA014177, BGIBMGA005701, BGIBMGA009010, BGIBMGA002611, BGIBMGA010158, BGIBMGA005162, BGIBMGA010383, BGIBMGA001683, BGIBMGA005577, BGIBMGA014579, BGIBMGA000323, BGIBMGA013765, BGIBMGA002542, BGIBMGA013513
intracellular non-membrane-bounded organelle	15 (6.6%)	225 (11.4%)	1	BGIBMGA004013, BGIBMGA014177, BGIBMGA005701, BGIBMGA009010, BGIBMGA002611, BGIBMGA010158, BGIBMGA005162, BGIBMGA010383, BGIBMGA001683, BGIBMGA005577, BGIBMGA014579, BGIBMGA000323, BGIBMGA013765, BGIBMGA002542, BGIBMGA013513

## Sheet: Molecular function
S4 Table GO enrichment and KEGG enrichment analysis of differentially expressed genes.
Molecular function	Cluster frequency	Genome frequency of use	Corrected P-value	Genes annotated to the term
peptidase activity	57 (11.0%)	185 (5.2%)	1.14e-06	BGIBMGA010024, BGIBMGA012791, BGIBMGA010062, BGIBMGA009010, BGIBMGA010590, BGIBMGA002760, BGIBMGA010763, BGIBMGA011342, BGIBMGA009678, BGIBMGA003109, BGIBMGA012423, BGIBMGA009743, BGIBMGA001640, BGIBMGA005321, BGIBMGA009694, BGIBMGA014427, BGIBMGA012773, BGIBMGA001891, BGIBMGA003566, BGIBMGA009750, BGIBMGA001639, BGIBMGA008521, BGIBMGA000592, BGIBMGA011051, BGIBMGA008062, BGIBMGA012292, BGIBMGA00…
catalytic activity	349 (67.2%)	2000 (56.5%)	7.81e-06	BGIBMGA005664, BGIBMGA011108, BGIBMGA006425, BGIBMGA005187, BGIBMGA011875, BGIBMGA008856, BGIBMGA007862, BGIBMGA012661, BGIBMGA011398, BGIBMGA007647, BGIBMGA011088, BGIBMGA010537, BGIBMGA001162, BGIBMGA001556, BGIBMGA009918, BGIBMGA011222, BGIBMGA011307, BGIBMGA013834, BGIBMGA002499, BGIBMGA013822, BGIBMGA014520, BGIBMGA002355, BGIBMGA012385, BGIBMGA001003, BGIBMGA003349, BGIBMGA009106, BGIBMGA01…
peptidase activity, acting on L-amino acid peptides	46 (8.9%)	154 (4.4%)	0.0001	BGIBMGA010024, BGIBMGA010062, BGIBMGA009010, BGIBMGA010590, BGIBMGA010763, BGIBMGA011342, BGIBMGA009678, BGIBMGA009743, BGIBMGA001640, BGIBMGA005321, BGIBMGA009694, BGIBMGA014427, BGIBMGA001891, BGIBMGA003566, BGIBMGA009750, BGIBMGA001639, BGIBMGA008521, BGIBMGA000592, BGIBMGA008062, BGIBMGA012292, BGIBMGA013746, BGIBMGA009551, BGIBMGA014177, BGIBMGA005173, BGIBMGA009677, BGIBMGA003009, BGIBMGA00…
oxidoreductase activity	70 (13.5%)	285 (8.1%)	0.00048	BGIBMGA003944, BGIBMGA001062, BGIBMGA003945, BGIBMGA011308, BGIBMGA003943, BGIBMGA012764, BGIBMGA011268, BGIBMGA010681, BGIBMGA013235, BGIBMGA013238, BGIBMGA001162, BGIBMGA011174, BGIBMGA012398, BGIBMGA010613, BGIBMGA011307, BGIBMGA006746, BGIBMGA003229, BGIBMGA006916, BGIBMGA006968, BGIBMGA012399, BGIBMGA002355, BGIBMGA012385, BGIBMGA007144, BGIBMGA001003, BGIBMGA012400, BGIBMGA013237, BGIBMGA01…
iron ion binding	24 (4.6%)	63 (1.8%)	0.00057	BGIBMGA003944, BGIBMGA011424, BGIBMGA003945, BGIBMGA014559, BGIBMGA006916, BGIBMGA001004, BGIBMGA002085, BGIBMGA003943, BGIBMGA003926, BGIBMGA012385, BGIBMGA001003, BGIBMGA012089, BGIBMGA013237, BGIBMGA005478, BGIBMGA001005, BGIBMGA001419, BGIBMGA013238, BGIBMGA011854, BGIBMGA014207, BGIBMGA003957, BGIBMGA001162, BGIBMGA013236, BGIBMGA003683, BGIBMGA001753
hydrolase activity, hydrolyzing O-glycosyl compounds	13 (2.5%)	26 (0.7%)	0.00354	BGIBMGA005664, BGIBMGA014115, BGIBMGA012267, BGIBMGA008064, BGIBMGA010240, BGIBMGA009518, BGIBMGA005899, BGIBMGA008709, BGIBMGA011646, BGIBMGA005539, BGIBMGA005696, BGIBMGA002426, BGIBMGA010439
endopeptidase inhibitor activity	12 (2.3%)	26 (0.7%)	0.0201	BGIBMGA002368, BGIBMGA001983, BGIBMGA010212, BGIBMGA008830, BGIBMGA003292, BGIBMGA007729, BGIBMGA010214, BGIBMGA010890, BGIBMGA009953, BGIBMGA007720, BGIBMGA008826, BGIBMGA003349
endopeptidase regulator activity	12 (2.3%)	26 (0.7%)	0.0201	BGIBMGA002368, BGIBMGA001983, BGIBMGA010212, BGIBMGA008830, BGIBMGA003292, BGIBMGA007729, BGIBMGA010214, BGIBMGA010890, BGIBMGA009953, BGIBMGA007720, BGIBMGA008826, BGIBMGA003349
monooxygenase activity	9 (1.7%)	16 (0.5%)	0.02182	BGIBMGA005167, BGIBMGA000563, BGIBMGA001419, BGIBMGA012763, BGIBMGA006916, BGIBMGA006968, BGIBMGA003866, BGIBMGA002085, BGIBMGA012764
peptidase inhibitor activity	12 (2.3%)	27 (0.8%)	0.03143	BGIBMGA002368, BGIBMGA001983, BGIBMGA010212, BGIBMGA008830, BGIBMGA003292, BGIBMGA007729, BGIBMGA010214, BGIBMGA010890, BGIBMGA009953, BGIBMGA007720, BGIBMGA008826, BGIBMGA003349
peptidase regulator activity	12 (2.3%)	27 (0.8%)	0.03143	BGIBMGA002368, BGIBMGA001983, BGIBMGA010212, BGIBMGA008830, BGIBMGA003292, BGIBMGA007729, BGIBMGA010214, BGIBMGA010890, BGIBMGA009953, BGIBMGA007720, BGIBMGA008826, BGIBMGA003349
exopeptidase activity	14 (2.7%)	35 (1.0%)	0.03612	BGIBMGA001891, BGIBMGA009478, BGIBMGA001639, BGIBMGA008521, BGIBMGA000592, BGIBMGA001803, BGIBMGA008910, BGIBMGA005320, BGIBMGA008062, BGIBMGA012292, BGIBMGA001640, BGIBMGA005321, BGIBMGA008059, BGIBMGA008017
hydrolase activity, acting on glycosyl bonds	15 (2.9%)	39 (1.1%)	0.03615	BGIBMGA005664, BGIBMGA004000, BGIBMGA014115, BGIBMGA012267, BGIBMGA008064, BGIBMGA010240, BGIBMGA009518, BGIBMGA005899, BGIBMGA008709, BGIBMGA011646, BGIBMGA005539, BGIBMGA005696, BGIBMGA011608, BGIBMGA010439, BGIBMGA002426
transition metal ion binding	66 (12.7%)	301 (8.5%)	0.04435	BGIBMGA003944, BGIBMGA001232, BGIBMGA009907, BGIBMGA000360, BGIBMGA003495, BGIBMGA003945, BGIBMGA003943, BGIBMGA012764, BGIBMGA005321, BGIBMGA007098, BGIBMGA010681, BGIBMGA013238, BGIBMGA011854, BGIBMGA014207, BGIBMGA001162, BGIBMGA006493, BGIBMGA012398, BGIBMGA005701, BGIBMGA006746, BGIBMGA006916, BGIBMGA009688, BGIBMGA012399, BGIBMGA005320, BGIBMGA012385, BGIBMGA000988, BGIBMGA001003, BGIBMGA01…
hexosaminidase activity	5 (1.0%)	7 (0.2%)	0.18429	BGIBMGA011646, BGIBMGA014115, BGIBMGA008064, BGIBMGA009518, BGIBMGA005899
enzyme inhibitor activity	12 (2.3%)	32 (0.9%)	0.20247	BGIBMGA002368, BGIBMGA001983, BGIBMGA010212, BGIBMGA008830, BGIBMGA003292, BGIBMGA007729, BGIBMGA010214, BGIBMGA010890, BGIBMGA009953, BGIBMGA007720, BGIBMGA008826, BGIBMGA003349
endopeptidase activity	21 (4.0%)	78 (2.2%)	0.54105	BGIBMGA010024, BGIBMGA009551, BGIBMGA005173, BGIBMGA010062, BGIBMGA003009, BGIBMGA010590, BGIBMGA006272, BGIBMGA000529, BGIBMGA011342, BGIBMGA003028, BGIBMGA009678, BGIBMGA003569, BGIBMGA009743, BGIBMGA006423, BGIBMGA009694, BGIBMGA003984, BGIBMGA013119, BGIBMGA008668, BGIBMGA012323, BGIBMGA013746, BGIBMGA007061
oxidoreductase activity, acting on paired donors, with incorporation or reduction of molecular oxygen	10 (1.9%)	27 (0.8%)	0.57623	BGIBMGA005167, BGIBMGA000563, BGIBMGA010681, BGIBMGA010676, BGIBMGA012763, BGIBMGA006968, BGIBMGA003866, BGIBMGA012764, BGIBMGA008171, BGIBMGA005471
cofactor binding	18 (3.5%)	67 (1.9%)	1	BGIBMGA011307, BGIBMGA003229, BGIBMGA011308, BGIBMGA000419, BGIBMGA003656, BGIBMGA007144, BGIBMGA010407, BGIBMGA007146, BGIBMGA005167, BGIBMGA006160, BGIBMGA001865, BGIBMGA012560, BGIBMGA005478, BGIBMGA000158, BGIBMGA012624, BGIBMGA002793, BGIBMGA003199, BGIBMGA013002
carbohydrate binding	11 (2.1%)	34 (1.0%)	1	BGIBMGA010573, BGIBMGA007920, BGIBMGA008988, BGIBMGA010240, BGIBMGA002288, BGIBMGA005948, BGIBMGA008247, BGIBMGA002289, BGIBMGA007553, BGIBMGA006381, BGIBMGA007901
hydrolase activity	131 (25.2%)	748 (21.1%)	1	BGIBMGA005664, BGIBMGA000307, BGIBMGA008064, BGIBMGA002760, BGIBMGA011875, BGIBMGA005321, BGIBMGA003720, BGIBMGA008521, BGIBMGA010537, BGIBMGA005539, BGIBMGA009918, BGIBMGA007767, BGIBMGA014177, BGIBMGA002499, BGIBMGA009677, BGIBMGA013822, BGIBMGA002355, BGIBMGA000840, BGIBMGA000925, BGIBMGA008824, BGIBMGA012013, BGIBMGA002426, BGIBMGA007061, BGIBMGA010024, BGIBMGA012791, BGIBMGA009010, BGIBMGA00…
pattern binding	7 (1.3%)	18 (0.5%)	1	BGIBMGA010573, BGIBMGA006381, BGIBMGA007920, BGIBMGA008988, BGIBMGA010240, BGIBMGA007901, BGIBMGA013041
metalloexopeptidase activity	4 (0.8%)	7 (0.2%)	1	BGIBMGA001891, BGIBMGA008910, BGIBMGA005320, BGIBMGA005321
cyclohydrolase activity	3 (0.6%)	4 (0.1%)	1	BGIBMGA002355, BGIBMGA008134, BGIBMGA001235
metal ion binding	84 (16.2%)	461 (13.0%)	1	BGIBMGA003944, BGIBMGA001232, BGIBMGA009907, BGIBMGA000360, BGIBMGA003495, BGIBMGA003945, BGIBMGA003943, BGIBMGA012764, BGIBMGA005321, BGIBMGA012488, BGIBMGA002001, BGIBMGA007098, BGIBMGA010681, BGIBMGA013238, BGIBMGA011854, BGIBMGA014207, BGIBMGA001162, BGIBMGA006493, BGIBMGA012398, BGIBMGA003634, BGIBMGA006746, BGIBMGA005701, BGIBMGA006916, BGIBMGA009688, BGIBMGA012399, BGIBMGA005320, BGIBMGA00…
fatty acid synthase activity	5 (1.0%)	11 (0.3%)	1	BGIBMGA008581, BGIBMGA008601, BGIBMGA013044, BGIBMGA008582, BGIBMGA008902
enzyme regulator activity	15 (2.9%)	58 (1.6%)	1	BGIBMGA002368, BGIBMGA001983, BGIBMGA010212, BGIBMGA008830, BGIBMGA003292, BGIBMGA007729, BGIBMGA010214, BGIBMGA010890, BGIBMGA009953, BGIBMGA006881, BGIBMGA001197, BGIBMGA007720, BGIBMGA008826, BGIBMGA003349, BGIBMGA001235
polysaccharide binding	6 (1.2%)	16 (0.5%)	1	BGIBMGA010573, BGIBMGA006381, BGIBMGA007920, BGIBMGA008988, BGIBMGA010240, BGIBMGA007901
GTP cyclohydrolase activity	2 (0.4%)	2 (0.1%)	1	BGIBMGA008134, BGIBMGA001235
sulfate adenylyltransferase activity	2 (0.4%)	2 (0.1%)	1	BGIBMGA000235, BGIBMGA000234
oxidoreductase activity, acting on paired donors, with incorporation or reduction of molecular oxygen, reduced pteridine as one donor, and incorporation of one atom of oxygen	2 (0.4%)	2 (0.1%)	1	BGIBMGA003866, BGIBMGA000563
adenylyltransferase activity	2 (0.4%)	2 (0.1%)	1	BGIBMGA000235, BGIBMGA000234
metallopeptidase activity	5 (1.0%)	12 (0.3%)	1	BGIBMGA001891, BGIBMGA008910, BGIBMGA005320, BGIBMGA005321, BGIBMGA000592
ion binding	97 (18.7%)	556 (15.7%)	1	BGIBMGA003944, BGIBMGA001232, BGIBMGA014115, BGIBMGA008064, BGIBMGA009907, BGIBMGA009518, BGIBMGA000360, BGIBMGA003495, BGIBMGA005899, BGIBMGA003945, BGIBMGA003943, BGIBMGA012764, BGIBMGA005321, BGIBMGA012488, BGIBMGA002001, BGIBMGA004000, BGIBMGA007098, BGIBMGA010681, BGIBMGA013238, BGIBMGA011854, BGIBMGA014207, BGIBMGA001162, BGIBMGA006493, BGIBMGA005240, BGIBMGA012398, BGIBMGA003634, BGIBMGA00…
coenzyme binding	9 (1.7%)	31 (0.9%)	1	BGIBMGA011307, BGIBMGA012624, BGIBMGA005167, BGIBMGA002793, BGIBMGA005478, BGIBMGA000419, BGIBMGA011308, BGIBMGA013002, BGIBMGA000158
carboxy-lyase activity	5 (1.0%)	13 (0.4%)	1	BGIBMGA007935, BGIBMGA000937, BGIBMGA007459, BGIBMGA003199, BGIBMGA010407
acyl-CoA desaturase activity	3 (0.6%)	6 (0.2%)	1	BGIBMGA010681, BGIBMGA005471, BGIBMGA008171
ether hydrolase activity	3 (0.6%)	6 (0.2%)	1	BGIBMGA011468, BGIBMGA009211, BGIBMGA013793
hydrolase activity, acting on carbon-nitrogen (but not peptide) bonds, in cyclic amidines	3 (0.6%)	6 (0.2%)	1	BGIBMGA002355, BGIBMGA008134, BGIBMGA001235
oxidoreductase activity, acting on the CH-CH group of donors	7 (1.3%)	24 (0.7%)	1	BGIBMGA011307, BGIBMGA002716, BGIBMGA002573, BGIBMGA011268, BGIBMGA011308, BGIBMGA002577, BGIBMGA002578
oxidoreductase activity, acting on the CH-OH group of donors, NAD or NADP as acceptor	9 (1.7%)	34 (1.0%)	1	BGIBMGA012400, BGIBMGA012399, BGIBMGA002945, BGIBMGA003229, BGIBMGA012560, BGIBMGA012398, BGIBMGA012309, BGIBMGA007144, BGIBMGA011922
cation binding	88 (17.0%)	515 (14.6%)	1	BGIBMGA003944, BGIBMGA001232, BGIBMGA009907, BGIBMGA000360, BGIBMGA003495, BGIBMGA003945, BGIBMGA003943, BGIBMGA012764, BGIBMGA005321, BGIBMGA012488, BGIBMGA002001, BGIBMGA007098, BGIBMGA010681, BGIBMGA013238, BGIBMGA011854, BGIBMGA014207, BGIBMGA001162, BGIBMGA006493, BGIBMGA012398, BGIBMGA003634, BGIBMGA006746, BGIBMGA005701, BGIBMGA006916, BGIBMGA009688, BGIBMGA012399, BGIBMGA005320, BGIBMGA00…
CoA carboxylase activity	2 (0.4%)	3 (0.1%)	1	BGIBMGA004140, BGIBMGA011222
oxidoreductase activity, acting on paired donors, with incorporation or reduction of molecular oxygen, another compound as one donor, and incorporation of one atom of oxygen	2 (0.4%)	3 (0.1%)	1	BGIBMGA012764, BGIBMGA012763
racemase and epimerase activity	2 (0.4%)	3 (0.1%)	1	BGIBMGA001865, BGIBMGA001383
racemase and epimerase activity, acting on carbohydrates and derivatives	2 (0.4%)	3 (0.1%)	1	BGIBMGA001865, BGIBMGA001383
anion transmembrane transporter activity	4 (0.8%)	11 (0.3%)	1	BGIBMGA014240, BGIBMGA001191, BGIBMGA008415, BGIBMGA003630
protein transmembrane transporter activity	3 (0.6%)	7 (0.2%)	1	BGIBMGA013713, BGIBMGA012687, BGIBMGA014607
hydrolase activity, acting on ether bonds	3 (0.6%)	7 (0.2%)	1	BGIBMGA011468, BGIBMGA009211, BGIBMGA013793
macromolecule transmembrane transporter activity	3 (0.6%)	7 (0.2%)	1	BGIBMGA013713, BGIBMGA012687, BGIBMGA014607
oxidoreductase activity, acting on paired donors, with oxidation of a pair of donors resulting in the reduction of molecular oxygen to two molecules of water	3 (0.6%)	8 (0.2%)	1	BGIBMGA010681, BGIBMGA005471, BGIBMGA008171
intramolecular transferase activity, phosphotransferases	2 (0.4%)	4 (0.1%)	1	BGIBMGA010847, BGIBMGA010846
ligase activity, forming carbon-carbon bonds	2 (0.4%)	4 (0.1%)	1	BGIBMGA004140, BGIBMGA011222
protein transporter activity	3 (0.6%)	9 (0.3%)	1	BGIBMGA013713, BGIBMGA012687, BGIBMGA014607
transferase activity, transferring alkyl or aryl (other than methyl) groups	5 (1.0%)	19 (0.5%)	1	BGIBMGA001927, BGIBMGA012515, BGIBMGA010094, BGIBMGA012565, BGIBMGA008951
ligand-activated sequence-specific DNA binding RNA polymerase II transcription factor activity	4 (0.8%)	14 (0.4%)	1	BGIBMGA007888, BGIBMGA009688, BGIBMGA006839, BGIBMGA009687
direct ligand regulated sequence-specific DNA binding transcription factor activity	4 (0.8%)	14 (0.4%)	1	BGIBMGA007888, BGIBMGA009688, BGIBMGA006839, BGIBMGA009687
oxidoreductase activity, acting on CH-OH group of donors	10 (1.9%)	47 (1.3%)	1	BGIBMGA012400, BGIBMGA003229, BGIBMGA012560, BGIBMGA002945, BGIBMGA012399, BGIBMGA012309, BGIBMGA012398, BGIBMGA013002, BGIBMGA007144, BGIBMGA011922
ligase activity, forming carbon-nitrogen bonds	8 (1.5%)	36 (1.0%)	1	BGIBMGA004064, BGIBMGA007862, BGIBMGA006637, BGIBMGA004052, BGIBMGA007935, BGIBMGA013486, BGIBMGA011222, BGIBMGA007432
organic acid transmembrane transporter activity	2 (0.4%)	5 (0.1%)	1	BGIBMGA014240, BGIBMGA008415
organic anion transmembrane transporter activity	2 (0.4%)	5 (0.1%)	1	BGIBMGA014240, BGIBMGA008415
oxidoreductase activity, acting on the aldehyde or oxo group of donors, NAD or NADP as acceptor	2 (0.4%)	5 (0.1%)	1	BGIBMGA011064, BGIBMGA001402
oxidoreductase activity, acting on paired donors, with incorporation or reduction of molecular oxygen, NAD(P)H as one donor, and incorporation of one atom of oxygen	2 (0.4%)	5 (0.1%)	1	BGIBMGA006968, BGIBMGA005167
carboxylic acid transmembrane transporter activity	2 (0.4%)	5 (0.1%)	1	BGIBMGA014240, BGIBMGA008415
oxidoreductase activity, acting on a sulfur group of donors	4 (0.8%)	15 (0.4%)	1	BGIBMGA007947, BGIBMGA002793, BGIBMGA001062, BGIBMGA007904
oxidoreductase activity, acting on single donors with incorporation of molecular oxygen	3 (0.6%)	10 (0.3%)	1	BGIBMGA005786, BGIBMGA005262, BGIBMGA005787
acyl-[acyl-carrier-protein] hydrolase activity	2 (0.4%)	6 (0.2%)	1	BGIBMGA008601, BGIBMGA013044
intramolecular transferase activity	2 (0.4%)	6 (0.2%)	1	BGIBMGA010847, BGIBMGA010846
wide pore channel activity	2 (0.4%)	6 (0.2%)	1	BGIBMGA004189, BGIBMGA007958
sequence-specific DNA binding RNA polymerase II transcription factor activity	4 (0.8%)	17 (0.5%)	1	BGIBMGA007888, BGIBMGA009688, BGIBMGA006839, BGIBMGA009687
sequence-specific DNA binding transcription factor activity	4 (0.8%)	17 (0.5%)	1	BGIBMGA007888, BGIBMGA009688, BGIBMGA006839, BGIBMGA009687
isomerase activity	8 (1.5%)	41 (1.2%)	1	BGIBMGA004059, BGIBMGA001865, BGIBMGA003151, BGIBMGA007849, BGIBMGA009467, BGIBMGA001383, BGIBMGA010847, BGIBMGA010846
ligase activity	15 (2.9%)	85 (2.4%)	1	BGIBMGA011223, BGIBMGA010069, BGIBMGA004064, BGIBMGA007862, BGIBMGA005126, BGIBMGA007637, BGIBMGA014443, BGIBMGA006637, BGIBMGA008853, BGIBMGA007935, BGIBMGA004140, BGIBMGA004052, BGIBMGA013486, BGIBMGA011222, BGIBMGA007432
transferase activity, transferring hexosyl groups	5 (1.0%)	24 (0.7%)	1	BGIBMGA002960, BGIBMGA011360, BGIBMGA014130, BGIBMGA006138, BGIBMGA005534
transferase activity, transferring glycosyl groups	11 (2.1%)	62 (1.8%)	1	BGIBMGA011360, BGIBMGA013829, BGIBMGA011774, BGIBMGA003513, BGIBMGA007647, BGIBMGA010098, BGIBMGA014130, BGIBMGA006138, BGIBMGA005534, BGIBMGA002963, BGIBMGA002960
carbon-carbon lyase activity	5 (1.0%)	25 (0.7%)	1	BGIBMGA007935, BGIBMGA000937, BGIBMGA007459, BGIBMGA003199, BGIBMGA010407
neurotransmitter transporter activity	2 (0.4%)	8 (0.2%)	1	BGIBMGA007228, BGIBMGA006857
transaminase activity	2 (0.4%)	8 (0.2%)	1	BGIBMGA002986, BGIBMGA007391
oxidoreductase activity, acting on the CH-NH group of donors	2 (0.4%)	8 (0.2%)	1	BGIBMGA002355, BGIBMGA013235
thiolester hydrolase activity	3 (0.6%)	14 (0.4%)	1	BGIBMGA012292, BGIBMGA008601, BGIBMGA013044
transferase activity, transferring acyl groups other than amino-acyl groups	6 (1.2%)	34 (1.0%)	1	BGIBMGA008581, BGIBMGA008601, BGIBMGA004001, BGIBMGA013044, BGIBMGA008582, BGIBMGA008902
transferase activity, transferring pentosyl groups	2 (0.4%)	9 (0.3%)	1	BGIBMGA011774, BGIBMGA003513
ligase activity, forming carbon-sulfur bonds	2 (0.4%)	9 (0.3%)	1	BGIBMGA010069, BGIBMGA008853
oxidoreductase activity, acting on the aldehyde or oxo group of donors	2 (0.4%)	9 (0.3%)	1	BGIBMGA011064, BGIBMGA001402
antioxidant activity	3 (0.6%)	16 (0.5%)	1	BGIBMGA005478, BGIBMGA014511, BGIBMGA014559
transferase activity, transferring sulfur-containing groups	3 (0.6%)	16 (0.5%)	1	BGIBMGA006776, BGIBMGA011817, BGIBMGA011816
identical protein binding	2 (0.4%)	10 (0.3%)	1	BGIBMGA012560, BGIBMGA007391
hydrolase activity, acting on carbon-nitrogen (but not peptide) bonds	4 (0.8%)	24 (0.7%)	1	BGIBMGA001185, BGIBMGA002355, BGIBMGA008134, BGIBMGA001235
transferase activity, transferring nitrogenous groups	2 (0.4%)	12 (0.3%)	1	BGIBMGA002986, BGIBMGA007391
small conjugating protein transferase activity	2 (0.4%)	12 (0.3%)	1	BGIBMGA001232, BGIBMGA009118
phosphoric diester hydrolase activity	2 (0.4%)	13 (0.4%)	1	BGIBMGA007767, BGIBMGA007766
aminoacyl-tRNA ligase activity	3 (0.6%)	21 (0.6%)	1	BGIBMGA005126, BGIBMGA007637, BGIBMGA014443
transferase activity, transferring acyl groups	6 (1.2%)	43 (1.2%)	1	BGIBMGA008581, BGIBMGA008601, BGIBMGA004001, BGIBMGA013044, BGIBMGA008582, BGIBMGA008902
nucleotidyltransferase activity	4 (0.8%)	29 (0.8%)	1	BGIBMGA005469, BGIBMGA000235, BGIBMGA000234, BGIBMGA001609
secondary active transmembrane transporter activity	2 (0.4%)	16 (0.5%)	1	BGIBMGA007228, BGIBMGA006857
cis-trans isomerase activity	2 (0.4%)	16 (0.5%)	1	BGIBMGA004059, BGIBMGA007849
ligase activity, forming carbon-oxygen bonds	3 (0.6%)	24 (0.7%)	1	BGIBMGA005126, BGIBMGA007637, BGIBMGA014443
ligase activity, forming aminoacyl-tRNA and related compounds	3 (0.6%)	24 (0.7%)	1	BGIBMGA005126, BGIBMGA007637, BGIBMGA014443
anion binding	3 (0.6%)	25 (0.7%)	1	BGIBMGA003866, BGIBMGA012764, BGIBMGA012763
UDP-glycosyltransferase activity	2 (0.4%)	17 (0.5%)	1	BGIBMGA002960, BGIBMGA011360
transferase activity, transferring one-carbon groups	5 (1.0%)	41 (1.2%)	1	BGIBMGA014201, BGIBMGA006738, BGIBMGA013705, BGIBMGA003349, BGIBMGA005908
protein serine/threonine kinase activity	6 (1.2%)	49 (1.4%)	1	BGIBMGA014073, BGIBMGA006881, BGIBMGA011562, BGIBMGA009404, BGIBMGA011088, BGIBMGA008856
methyltransferase activity	3 (0.6%)	26 (0.7%)	1	BGIBMGA006738, BGIBMGA013705, BGIBMGA005908
phospholipase activity	2 (0.4%)	18 (0.5%)	1	BGIBMGA003720, BGIBMGA012295
lipase activity	2 (0.4%)	18 (0.5%)	1	BGIBMGA003720, BGIBMGA012295
translation factor activity, nucleic acid binding	7 (1.3%)	58 (1.6%)	1	BGIBMGA007466, BGIBMGA012459, BGIBMGA010172, BGIBMGA008682, BGIBMGA001081, BGIBMGA001925, BGIBMGA003119
RNA binding	12 (2.3%)	97 (2.7%)	1	BGIBMGA007466, BGIBMGA012459, BGIBMGA010172, BGIBMGA001081, BGIBMGA001731, BGIBMGA002829, BGIBMGA002808, BGIBMGA012571, BGIBMGA008682, BGIBMGA007962, BGIBMGA001925, BGIBMGA003119
structural molecule activity	21 (4.0%)	165 (4.7%)	1	BGIBMGA013915, BGIBMGA002548, BGIBMGA010856, BGIBMGA000338, BGIBMGA001683, BGIBMGA000324, BGIBMGA012594, BGIBMGA005277, BGIBMGA006198, BGIBMGA000329, BGIBMGA000249, BGIBMGA010158, BGIBMGA000333, BGIBMGA010899, BGIBMGA003065, BGIBMGA000341, BGIBMGA010841, BGIBMGA002664, BGIBMGA013765, BGIBMGA003338, BGIBMGA013513
transporter activity	34 (6.6%)	260 (7.3%)	1	BGIBMGA010726, BGIBMGA008415, BGIBMGA009027, BGIBMGA007958, BGIBMGA012763, BGIBMGA011872, BGIBMGA007713, BGIBMGA012764, BGIBMGA007841, BGIBMGA013044, BGIBMGA002001, BGIBMGA007083, BGIBMGA010059, BGIBMGA012687, BGIBMGA003630, BGIBMGA006857, BGIBMGA002074, BGIBMGA007070, BGIBMGA014201, BGIBMGA005723, BGIBMGA007228, BGIBMGA009028, BGIBMGA008602, BGIBMGA013382, BGIBMGA005466, BGIBMGA004189, BGIBMGA01…
cation channel activity	3 (0.6%)	29 (0.8%)	1	BGIBMGA007083, BGIBMGA013382, BGIBMGA007070
substrate-specific transporter activity	27 (5.2%)	214 (6.0%)	1	BGIBMGA014201, BGIBMGA005723, BGIBMGA008415, BGIBMGA008602, BGIBMGA009028, BGIBMGA009027, BGIBMGA007958, BGIBMGA012763, BGIBMGA011872, BGIBMGA007713, BGIBMGA012764, BGIBMGA007841, BGIBMGA013382, BGIBMGA013044, BGIBMGA005466, BGIBMGA007083, BGIBMGA008601, BGIBMGA014607, BGIBMGA011590, BGIBMGA014240, BGIBMGA008584, BGIBMGA001191, BGIBMGA010059, BGIBMGA013713, BGIBMGA012687, BGIBMGA003630, BGIBMGA00…
potassium channel activity	2 (0.4%)	21 (0.6%)	1	BGIBMGA007083, BGIBMGA007070
lyase activity	9 (1.7%)	79 (2.2%)	1	BGIBMGA000937, BGIBMGA007459, BGIBMGA009245, BGIBMGA002958, BGIBMGA007935, BGIBMGA003199, BGIBMGA003656, BGIBMGA010407, BGIBMGA006801
potassium ion transmembrane transporter activity	2 (0.4%)	23 (0.7%)	1	BGIBMGA007083, BGIBMGA007070
transferase activity	77 (14.8%)	586 (16.6%)	1	BGIBMGA006776, BGIBMGA011360, BGIBMGA001232, BGIBMGA003513, BGIBMGA011477, BGIBMGA001927, BGIBMGA005279, BGIBMGA003258, BGIBMGA008856, BGIBMGA007647, BGIBMGA000235, BGIBMGA009404, BGIBMGA014556, BGIBMGA011088, BGIBMGA011854, BGIBMGA002721, BGIBMGA001556, BGIBMGA011816, BGIBMGA013834, BGIBMGA012094, BGIBMGA006138, BGIBMGA008902, BGIBMGA013478, BGIBMGA003349, BGIBMGA009106, BGIBMGA011064, BGIBMGA01…
transferase activity, transferring phosphorus-containing groups	34 (6.6%)	281 (7.9%)	1	BGIBMGA009405, BGIBMGA014073, BGIBMGA011477, BGIBMGA008725, BGIBMGA003258, BGIBMGA010869, BGIBMGA009969, BGIBMGA008856, BGIBMGA000235, BGIBMGA009404, BGIBMGA005670, BGIBMGA011854, BGIBMGA011088, BGIBMGA005469, BGIBMGA002721, BGIBMGA003454, BGIBMGA001556, BGIBMGA011562, BGIBMGA008813, BGIBMGA000234, BGIBMGA012094, BGIBMGA006138, BGIBMGA006881, BGIBMGA013478, BGIBMGA008815, BGIBMGA011064, BGIBMGA00…
channel activity	9 (1.7%)	89 (2.5%)	1	BGIBMGA005723, BGIBMGA004189, BGIBMGA007083, BGIBMGA007958, BGIBMGA011590, BGIBMGA001191, BGIBMGA010059, BGIBMGA013382, BGIBMGA007070
passive transmembrane transporter activity	9 (1.7%)	89 (2.5%)	1	BGIBMGA005723, BGIBMGA004189, BGIBMGA007083, BGIBMGA007958, BGIBMGA011590, BGIBMGA001191, BGIBMGA010059, BGIBMGA013382, BGIBMGA007070
kinase activity	23 (4.4%)	205 (5.8%)	1	BGIBMGA009405, BGIBMGA014073, BGIBMGA011562, BGIBMGA000234, BGIBMGA012094, BGIBMGA006138, BGIBMGA006881, BGIBMGA010869, BGIBMGA003258, BGIBMGA013478, BGIBMGA009969, BGIBMGA008856, BGIBMGA000235, BGIBMGA013299, BGIBMGA009404, BGIBMGA005908, BGIBMGA011854, BGIBMGA011088, BGIBMGA002721, BGIBMGA013075, BGIBMGA000791, BGIBMGA003454, BGIBMGA001556
cytoskeletal protein binding	4 (0.8%)	49 (1.4%)	1	BGIBMGA002264, BGIBMGA005701, BGIBMGA010158, BGIBMGA014214
metal cluster binding	2 (0.4%)	30 (0.8%)	1	BGIBMGA002423, BGIBMGA011584
metal ion transmembrane transporter activity	2 (0.4%)	32 (0.9%)	1	BGIBMGA007083, BGIBMGA007070
phosphotransferase activity, alcohol group as acceptor	15 (2.9%)	149 (4.2%)	1	BGIBMGA009405, BGIBMGA014073, BGIBMGA011477, BGIBMGA011562, BGIBMGA012094, BGIBMGA009404, BGIBMGA011088, BGIBMGA011854, BGIBMGA000791, BGIBMGA003454, BGIBMGA006881, BGIBMGA010869, BGIBMGA003258, BGIBMGA013478, BGIBMGA008856
protein kinase activity	14 (2.7%)	141 (4.0%)	1	BGIBMGA009405, BGIBMGA014073, BGIBMGA011562, BGIBMGA012094, BGIBMGA009404, BGIBMGA011088, BGIBMGA011854, BGIBMGA000791, BGIBMGA003454, BGIBMGA006881, BGIBMGA010869, BGIBMGA003258, BGIBMGA013478, BGIBMGA008856
guanyl nucleotide binding	9 (1.7%)	99 (2.8%)	1	BGIBMGA002913, BGIBMGA008894, BGIBMGA001683, BGIBMGA009918, BGIBMGA011875, BGIBMGA002711, BGIBMGA002542, BGIBMGA012295, BGIBMGA007712
guanyl ribonucleotide binding	9 (1.7%)	99 (2.8%)	1	BGIBMGA002913, BGIBMGA008894, BGIBMGA001683, BGIBMGA009918, BGIBMGA011875, BGIBMGA002711, BGIBMGA002542, BGIBMGA012295, BGIBMGA007712
adenyl nucleotide binding	34 (6.6%)	302 (8.5%)	1	BGIBMGA014073, BGIBMGA011477, BGIBMGA012515, BGIBMGA003985, BGIBMGA007935, BGIBMGA005577, BGIBMGA003258, BGIBMGA014536, BGIBMGA003166, BGIBMGA007862, BGIBMGA000235, BGIBMGA009404, BGIBMGA011854, BGIBMGA002721, BGIBMGA004052, BGIBMGA002808, BGIBMGA011222, BGIBMGA014177, BGIBMGA011562, BGIBMGA007637, BGIBMGA000234, BGIBMGA014618, BGIBMGA012094, BGIBMGA009118, BGIBMGA006138, BGIBMGA010794, BGIBMGA00…
adenyl ribonucleotide binding	34 (6.6%)	302 (8.5%)	1	BGIBMGA014073, BGIBMGA011477, BGIBMGA012515, BGIBMGA003985, BGIBMGA007935, BGIBMGA005577, BGIBMGA003258, BGIBMGA014536, BGIBMGA003166, BGIBMGA007862, BGIBMGA000235, BGIBMGA009404, BGIBMGA011854, BGIBMGA002721, BGIBMGA004052, BGIBMGA002808, BGIBMGA011222, BGIBMGA014177, BGIBMGA011562, BGIBMGA007637, BGIBMGA000234, BGIBMGA014618, BGIBMGA012094, BGIBMGA009118, BGIBMGA006138, BGIBMGA010794, BGIBMGA00…
ion channel activity	7 (1.3%)	83 (2.3%)	1	BGIBMGA010059, BGIBMGA001191, BGIBMGA005723, BGIBMGA007083, BGIBMGA013382, BGIBMGA007070, BGIBMGA011590
substrate-specific channel activity	7 (1.3%)	83 (2.3%)	1	BGIBMGA010059, BGIBMGA001191, BGIBMGA005723, BGIBMGA007083, BGIBMGA013382, BGIBMGA007070, BGIBMGA011590
active transmembrane transporter activity	5 (1.0%)	65 (1.8%)	1	BGIBMGA010726, BGIBMGA011872, BGIBMGA007713, BGIBMGA007228, BGIBMGA006857
phosphoric ester hydrolase activity	5 (1.0%)	65 (1.8%)	1	BGIBMGA007767, BGIBMGA000925, BGIBMGA008824, BGIBMGA008818, BGIBMGA007766
transmembrane transporter activity	22 (4.2%)	209 (5.9%)	1	BGIBMGA010726, BGIBMGA005723, BGIBMGA008415, BGIBMGA007228, BGIBMGA007958, BGIBMGA011872, BGIBMGA007713, BGIBMGA007841, BGIBMGA013382, BGIBMGA007083, BGIBMGA004189, BGIBMGA014607, BGIBMGA011590, BGIBMGA014240, BGIBMGA001191, BGIBMGA010059, BGIBMGA008584, BGIBMGA013713, BGIBMGA003630, BGIBMGA012687, BGIBMGA006857, BGIBMGA007070
hydrolase activity, acting on ester bonds	11 (2.1%)	120 (3.4%)	1	BGIBMGA003720, BGIBMGA000925, BGIBMGA008601, BGIBMGA008824, BGIBMGA011480, BGIBMGA012292, BGIBMGA007767, BGIBMGA013044, BGIBMGA012295, BGIBMGA007766, BGIBMGA008818
substrate-specific transmembrane transporter activity	18 (3.5%)	179 (5.1%)	1	BGIBMGA005723, BGIBMGA008415, BGIBMGA007958, BGIBMGA011872, BGIBMGA007713, BGIBMGA007841, BGIBMGA013382, BGIBMGA007083, BGIBMGA014607, BGIBMGA011590, BGIBMGA014240, BGIBMGA010059, BGIBMGA001191, BGIBMGA008584, BGIBMGA013713, BGIBMGA003630, BGIBMGA012687, BGIBMGA007070
gated channel activity	2 (0.4%)	37 (1.0%)	1	BGIBMGA005723, BGIBMGA007070
phosphatase activity	3 (0.6%)	50 (1.4%)	1	BGIBMGA000925, BGIBMGA008824, BGIBMGA008818
nucleic acid binding transcription factor activity	14 (2.7%)	155 (4.4%)	1	BGIBMGA013390, BGIBMGA000874, BGIBMGA006392, BGIBMGA003113, BGIBMGA009687, BGIBMGA013687, BGIBMGA007888, BGIBMGA003938, BGIBMGA009688, BGIBMGA006839, BGIBMGA006493, BGIBMGA005596, BGIBMGA010868, BGIBMGA005127
primary active transmembrane transporter activity	2 (0.4%)	42 (1.2%)	1	BGIBMGA010726, BGIBMGA011872
P-P-bond-hydrolysis-driven transmembrane transporter activity	2 (0.4%)	42 (1.2%)	1	BGIBMGA010726, BGIBMGA011872
ion transmembrane transporter activity	14 (2.7%)	158 (4.5%)	1	BGIBMGA005723, BGIBMGA008415, BGIBMGA007083, BGIBMGA007958, BGIBMGA011590, BGIBMGA014240, BGIBMGA008584, BGIBMGA011872, BGIBMGA001191, BGIBMGA010059, BGIBMGA007841, BGIBMGA013382, BGIBMGA003630, BGIBMGA007070
carbohydrate derivative binding	44 (8.5%)	405 (11.4%)	1	BGIBMGA014073, BGIBMGA011477, BGIBMGA012515, BGIBMGA003985, BGIBMGA007935, BGIBMGA005577, BGIBMGA003258, BGIBMGA011875, BGIBMGA014536, BGIBMGA003166, BGIBMGA007862, BGIBMGA000235, BGIBMGA009404, BGIBMGA011854, BGIBMGA002721, BGIBMGA004052, BGIBMGA002808, BGIBMGA002711, BGIBMGA009918, BGIBMGA011222, BGIBMGA007712, BGIBMGA014177, BGIBMGA011562, BGIBMGA000234, BGIBMGA007637, BGIBMGA009118, BGIBMGA01…
purine nucleotide binding	43 (8.3%)	398 (11.2%)	1	BGIBMGA014073, BGIBMGA011477, BGIBMGA012515, BGIBMGA003985, BGIBMGA007935, BGIBMGA005577, BGIBMGA003258, BGIBMGA011875, BGIBMGA014536, BGIBMGA003166, BGIBMGA007862, BGIBMGA000235, BGIBMGA009404, BGIBMGA011854, BGIBMGA002721, BGIBMGA004052, BGIBMGA002808, BGIBMGA002711, BGIBMGA009918, BGIBMGA011222, BGIBMGA007712, BGIBMGA014177, BGIBMGA011562, BGIBMGA000234, BGIBMGA007637, BGIBMGA009118, BGIBMGA01…
ribonucleotide binding	43 (8.3%)	398 (11.2%)	1	BGIBMGA014073, BGIBMGA011477, BGIBMGA012515, BGIBMGA003985, BGIBMGA007935, BGIBMGA005577, BGIBMGA003258, BGIBMGA011875, BGIBMGA014536, BGIBMGA003166, BGIBMGA007862, BGIBMGA000235, BGIBMGA009404, BGIBMGA011854, BGIBMGA002721, BGIBMGA004052, BGIBMGA002808, BGIBMGA002711, BGIBMGA009918, BGIBMGA011222, BGIBMGA007712, BGIBMGA014177, BGIBMGA011562, BGIBMGA000234, BGIBMGA007637, BGIBMGA009118, BGIBMGA01…
purine ribonucleotide binding	43 (8.3%)	398 (11.2%)	1	BGIBMGA014073, BGIBMGA011477, BGIBMGA012515, BGIBMGA003985, BGIBMGA007935, BGIBMGA005577, BGIBMGA003258, BGIBMGA011875, BGIBMGA014536, BGIBMGA003166, BGIBMGA007862, BGIBMGA000235, BGIBMGA009404, BGIBMGA011854, BGIBMGA002721, BGIBMGA004052, BGIBMGA002808, BGIBMGA002711, BGIBMGA009918, BGIBMGA011222, BGIBMGA007712, BGIBMGA014177, BGIBMGA011562, BGIBMGA000234, BGIBMGA007637, BGIBMGA009118, BGIBMGA01…
cation transmembrane transporter activity	5 (1.0%)	80 (2.3%)	1	BGIBMGA008584, BGIBMGA007083, BGIBMGA007841, BGIBMGA013382, BGIBMGA007070
receptor binding	2 (0.4%)	49 (1.4%)	1	BGIBMGA012894, BGIBMGA000590
ATPase activity	5 (1.0%)	87 (2.5%)	1	BGIBMGA003984, BGIBMGA003166, BGIBMGA011872, BGIBMGA007494, BGIBMGA005203
G-protein coupled receptor activity	4 (0.8%)	77 (2.2%)	1	BGIBMGA002287, BGIBMGA009887, BGIBMGA010882, BGIBMGA012114
inorganic cation transmembrane transporter activity	3 (0.6%)	67 (1.9%)	1	BGIBMGA007083, BGIBMGA007841, BGIBMGA007070
nucleotide binding	55 (10.6%)	522 (14.8%)	1	BGIBMGA010726, BGIBMGA014073, BGIBMGA011477, BGIBMGA012515, BGIBMGA003985, BGIBMGA007935, BGIBMGA011872, BGIBMGA005577, BGIBMGA003258, BGIBMGA011875, BGIBMGA014536, BGIBMGA002295, BGIBMGA003166, BGIBMGA007862, BGIBMGA000235, BGIBMGA009404, BGIBMGA009857, BGIBMGA011088, BGIBMGA011854, BGIBMGA002721, BGIBMGA003454, BGIBMGA004052, BGIBMGA002808, BGIBMGA002711, BGIBMGA009918, BGIBMGA011222, BGIBMGA00…
nucleoside phosphate binding	55 (10.6%)	522 (14.8%)	1	BGIBMGA010726, BGIBMGA014073, BGIBMGA011477, BGIBMGA012515, BGIBMGA003985, BGIBMGA007935, BGIBMGA011872, BGIBMGA005577, BGIBMGA003258, BGIBMGA011875, BGIBMGA014536, BGIBMGA002295, BGIBMGA003166, BGIBMGA007862, BGIBMGA000235, BGIBMGA009404, BGIBMGA009857, BGIBMGA011088, BGIBMGA011854, BGIBMGA002721, BGIBMGA003454, BGIBMGA004052, BGIBMGA002808, BGIBMGA002711, BGIBMGA009918, BGIBMGA011222, BGIBMGA00…
small molecule binding	57 (11.0%)	541 (15.3%)	1	BGIBMGA010726, BGIBMGA014073, BGIBMGA011477, BGIBMGA012515, BGIBMGA003985, BGIBMGA007935, BGIBMGA011872, BGIBMGA005577, BGIBMGA003258, BGIBMGA011875, BGIBMGA014536, BGIBMGA013044, BGIBMGA002295, BGIBMGA003166, BGIBMGA007862, BGIBMGA000235, BGIBMGA009404, BGIBMGA009857, BGIBMGA011088, BGIBMGA011854, BGIBMGA002721, BGIBMGA003454, BGIBMGA003866, BGIBMGA004052, BGIBMGA002808, BGIBMGA002711, BGIBMGA00…
monovalent inorganic cation transmembrane transporter activity	2 (0.4%)	60 (1.7%)	1	BGIBMGA007083, BGIBMGA007070
ATPase activity, coupled	3 (0.6%)	74 (2.1%)	1	BGIBMGA003984, BGIBMGA003166, BGIBMGA011872
protein binding	18 (3.5%)	224 (6.3%)	1	BGIBMGA012894, BGIBMGA005701, BGIBMGA007637, BGIBMGA013536, BGIBMGA010387, BGIBMGA013687, BGIBMGA000590, BGIBMGA007466, BGIBMGA000874, BGIBMGA002264, BGIBMGA011779, BGIBMGA010158, BGIBMGA012560, BGIBMGA014214, BGIBMGA010383, BGIBMGA006151, BGIBMGA002542, BGIBMGA007391
DNA binding	10 (1.9%)	159 (4.5%)	1	BGIBMGA000874, BGIBMGA006392, BGIBMGA013687, BGIBMGA007888, BGIBMGA003938, BGIBMGA009688, BGIBMGA006839, BGIBMGA005596, BGIBMGA006819, BGIBMGA010868
binding	246 (47.4%)	1934 (54.7%)	1	BGIBMGA003944, BGIBMGA004151, BGIBMGA001232, BGIBMGA008064, BGIBMGA009907, BGIBMGA011477, BGIBMGA000360, BGIBMGA003495, BGIBMGA000316, BGIBMGA010185, BGIBMGA005577, BGIBMGA003258, BGIBMGA003943, BGIBMGA011875, BGIBMGA010407, BGIBMGA005321, BGIBMGA012488, BGIBMGA000874, BGIBMGA007862, BGIBMGA007647, BGIBMGA010158, BGIBMGA009687, BGIBMGA002626, BGIBMGA008965, BGIBMGA011088, BGIBMGA005539, BGIBMGA00…
pyrophosphatase activity	17 (3.3%)	237 (6.7%)	1	BGIBMGA010726, BGIBMGA014177, BGIBMGA000472, BGIBMGA007005, BGIBMGA007494, BGIBMGA003985, BGIBMGA005203, BGIBMGA001683, BGIBMGA011872, BGIBMGA010794, BGIBMGA011875, BGIBMGA012295, BGIBMGA003984, BGIBMGA003166, BGIBMGA009918, BGIBMGA012013, BGIBMGA002542
hydrolase activity, acting on acid anhydrides, in phosphorus-containing anhydrides	17 (3.3%)	238 (6.7%)	1	BGIBMGA010726, BGIBMGA014177, BGIBMGA000472, BGIBMGA007005, BGIBMGA007494, BGIBMGA003985, BGIBMGA005203, BGIBMGA001683, BGIBMGA011872, BGIBMGA010794, BGIBMGA011875, BGIBMGA012295, BGIBMGA003984, BGIBMGA003166, BGIBMGA009918, BGIBMGA012013, BGIBMGA002542
nucleoside-triphosphatase activity	14 (2.7%)	213 (6.0%)	1	BGIBMGA003984, BGIBMGA010726, BGIBMGA003166, BGIBMGA014177, BGIBMGA000472, BGIBMGA007494, BGIBMGA005203, BGIBMGA011872, BGIBMGA001683, BGIBMGA009918, BGIBMGA011875, BGIBMGA012013, BGIBMGA002542, BGIBMGA012295
transmembrane signaling receptor activity	6 (1.2%)	130 (3.7%)	1	BGIBMGA002287, BGIBMGA009887, BGIBMGA010882, BGIBMGA012114, BGIBMGA006857, BGIBMGA013041
hydrolase activity, acting on acid anhydrides	17 (3.3%)	244 (6.9%)	1	BGIBMGA010726, BGIBMGA014177, BGIBMGA000472, BGIBMGA007005, BGIBMGA007494, BGIBMGA003985, BGIBMGA005203, BGIBMGA001683, BGIBMGA011872, BGIBMGA010794, BGIBMGA011875, BGIBMGA012295, BGIBMGA003984, BGIBMGA003166, BGIBMGA009918, BGIBMGA012013, BGIBMGA002542
signaling receptor activity	6 (1.2%)	138 (3.9%)	1	BGIBMGA002287, BGIBMGA009887, BGIBMGA010882, BGIBMGA012114, BGIBMGA006857, BGIBMGA013041
nucleic acid binding	37 (7.1%)	439 (12.4%)	1	BGIBMGA004151, BGIBMGA007947, BGIBMGA010172, BGIBMGA003938, BGIBMGA007888, BGIBMGA010185, BGIBMGA002829, BGIBMGA012571, BGIBMGA007585, BGIBMGA003119, BGIBMGA000874, BGIBMGA005177, BGIBMGA008965, BGIBMGA002808, BGIBMGA006493, BGIBMGA005596, BGIBMGA006819, BGIBMGA006492, BGIBMGA003121, BGIBMGA005416, BGIBMGA013687, BGIBMGA009688, BGIBMGA014579, BGIBMGA001925, BGIBMGA010868, BGIBMGA006392, BGIBMGA00…
receptor activity	8 (1.5%)	166 (4.7%)	1	BGIBMGA002287, BGIBMGA011935, BGIBMGA009887, BGIBMGA010882, BGIBMGA012114, BGIBMGA006857, BGIBMGA011590, BGIBMGA013041
signal transducer activity	12 (2.3%)	217 (6.1%)	1	BGIBMGA009887, BGIBMGA012114, BGIBMGA011599, BGIBMGA004145, BGIBMGA013041, BGIBMGA005769, BGIBMGA002287, BGIBMGA002661, BGIBMGA010882, BGIBMGA006857, BGIBMGA012488, BGIBMGA006801
molecular transducer activity	14 (2.7%)	251 (7.1%)	1	BGIBMGA009887, BGIBMGA005416, BGIBMGA012114, BGIBMGA011599, BGIBMGA004145, BGIBMGA013041, BGIBMGA005769, BGIBMGA002287, BGIBMGA010185, BGIBMGA002661, BGIBMGA010882, BGIBMGA006857, BGIBMGA006801, BGIBMGA012488
heterocyclic compound binding	91 (17.5%)	910 (25.7%)	1	BGIBMGA004151, BGIBMGA010726, BGIBMGA011477, BGIBMGA003938, BGIBMGA007935, BGIBMGA010185, BGIBMGA005577, BGIBMGA003258, BGIBMGA012571, BGIBMGA011875, BGIBMGA003119, BGIBMGA000874, BGIBMGA002295, BGIBMGA003166, BGIBMGA007862, BGIBMGA000235, BGIBMGA009404, BGIBMGA005177, BGIBMGA009857, BGIBMGA008965, BGIBMGA011088, BGIBMGA011854, BGIBMGA002721, BGIBMGA009918, BGIBMGA006493, BGIBMGA011222, BGIBMGA00…
organic cyclic compound binding	91 (17.5%)	913 (25.8%)	1	BGIBMGA004151, BGIBMGA010726, BGIBMGA011477, BGIBMGA003938, BGIBMGA007935, BGIBMGA010185, BGIBMGA005577, BGIBMGA003258, BGIBMGA012571, BGIBMGA011875, BGIBMGA003119, BGIBMGA000874, BGIBMGA002295, BGIBMGA003166, BGIBMGA007862, BGIBMGA000235, BGIBMGA009404, BGIBMGA005177, BGIBMGA009857, BGIBMGA008965, BGIBMGA011088, BGIBMGA011854, BGIBMGA002721, BGIBMGA009918, BGIBMGA006493, BGIBMGA011222, BGIBMGA00…

## Sheet: Pathway
S4 Table GO enrichment and KEGG enrichment analysis of differentially expressed genes.
Pathway ID	Pathway	DEGs with pathway annotation (1130)	All genes with pathway annotation (8476)	Pvalue	Qvalue	Differentially expressed genes
ko01100	Metabolic pathways	273 (24.16%)	1388 (16.38%)	2.46899e-13	5.92558e-11	BGIBMGA000457, BGIBMGA013151, BGIBMGA010098, BGIBMGA014378, BGIBMGA014574, BGIBMGA013280, BGIBMGA013238, BGIBMGA013152, BGIBMGA003332, BGIBMGA000239, BGIBMGA007546, BGIBMGA013829, BGIBMGA011456, BGIBMGA012737, BGIBMGA000238, BGIBMGA003693, BGIBMGA008581, BGIBMGA006066, BGIBMGA004654, BGIBMGA008060, BGIBMGA013237, BGIBMGA009033, BGIBMGA010929, BGIBMGA002986, BGIBMGA008062, BGIBMGA008017, BGIBMGA01…
ko04975	Fat digestion and absorption	46 (4.07%)	154 (1.82%)	5.02892e-08	6.03471e-06	BGIBMGA014378, BGIBMGA007546, BGIBMGA009502, BGIBMGA012262, BGIBMGA002580, BGIBMGA012263, BGIBMGA013436, BGIBMGA009162, BGIBMGA009179, BGIBMGA000837, BGIBMGA007671, BGIBMGA009503, BGIBMGA012722, BGIBMGA007545, BGIBMGA004870, BGIBMGA007547, BGIBMGA004147, BGIBMGA007670, BGIBMGA011172, BGIBMGA002670, BGIBMGA010988, BGIBMGA013893, BGIBMGA012729, BGIBMGA012943, BGIBMGA004247, BGIBMGA002698, BGIBMGA01…
ko00350	Tyrosine metabolism	27 (2.39%)	71 (0.84%)	1.43536e-07	1.14829e-05	BGIBMGA000457, BGIBMGA000239, BGIBMGA010530, BGIBMGA012737, BGIBMGA000238, BGIBMGA010531, BGIBMGA002986, BGIBMGA005262, BGIBMGA001068, BGIBMGA012764, BGIBMGA000563, BGIBMGA012740, BGIBMGA003199, BGIBMGA012763, BGIBMGA001288, BGIBMGA009027, BGIBMGA009028, BGIBMGA011922, BGIBMGA002958, BGIBMGA014559, BGIBMGA005680, BGIBMGA012738, BGIBMGA008860, BGIBMGA007617, BGIBMGA002099, BGIBMGA005152, BGIBMGA01…
ko00520	Amino sugar and nucleotide sugar metabolism	30 (2.65%)	85 (1%)	2.0456e-07	1.22736e-05	BGIBMGA000185, BGIBMGA004595, BGIBMGA001383, BGIBMGA008725, BGIBMGA007901, BGIBMGA001609, BGIBMGA002960, BGIBMGA004809, BGIBMGA011477, BGIBMGA001504, BGIBMGA005670, BGIBMGA010445, BGIBMGA010240, BGIBMGA008709, BGIBMGA007900, BGIBMGA009467, BGIBMGA001185, BGIBMGA007250, BGIBMGA005899, BGIBMGA006874, BGIBMGA001865, BGIBMGA010846, BGIBMGA005539, BGIBMGA008064, BGIBMGA011646, BGIBMGA005687, BGIBMGA00…
ko00561	Glycerolipid metabolism	45 (3.98%)	160 (1.89%)	4.82828e-07	2.31757e-05	BGIBMGA014378, BGIBMGA014574, BGIBMGA007546, BGIBMGA009162, BGIBMGA001367, BGIBMGA001351, BGIBMGA009179, BGIBMGA010467, BGIBMGA000837, BGIBMGA007671, BGIBMGA012722, BGIBMGA012149, BGIBMGA007545, BGIBMGA010468, BGIBMGA004870, BGIBMGA007547, BGIBMGA004147, BGIBMGA007670, BGIBMGA006606, BGIBMGA002670, BGIBMGA010988, BGIBMGA013299, BGIBMGA002669, BGIBMGA001402, BGIBMGA002457, BGIBMGA012729, BGIBMGA00…
ko04972	Pancreatic secretion	68 (6.02%)	286 (3.37%)	7.79212e-07	3.11685e-05	BGIBMGA013577, BGIBMGA013578, BGIBMGA007546, BGIBMGA007377, BGIBMGA012423, BGIBMGA009245, BGIBMGA011362, BGIBMGA013746, BGIBMGA008042, BGIBMGA009162, BGIBMGA000837, BGIBMGA007671, BGIBMGA010303, BGIBMGA012722, BGIBMGA002074, BGIBMGA006423, BGIBMGA002073, BGIBMGA001745, BGIBMGA007545, BGIBMGA004870, BGIBMGA014436, BGIBMGA013797, BGIBMGA007547, BGIBMGA010306, BGIBMGA004147, BGIBMGA010062, BGIBMGA00…
ko03050	Proteasome	17 (1.5%)	39 (0.46%)	3.33253e-06	0.000114258	BGIBMGA000971, BGIBMGA009010, BGIBMGA005560, BGIBMGA002953, BGIBMGA003028, BGIBMGA005994, BGIBMGA011253, BGIBMGA003212, BGIBMGA007268, BGIBMGA014177, BGIBMGA003009, BGIBMGA008595, BGIBMGA004782, BGIBMGA008426, BGIBMGA011237, BGIBMGA014136, BGIBMGA010794
ko04974	Protein digestion and absorption	49 (4.34%)	197 (2.32%)	7.42576e-06	0.000222773	BGIBMGA007377, BGIBMGA012423, BGIBMGA011362, BGIBMGA013746, BGIBMGA001299, BGIBMGA010303, BGIBMGA001150, BGIBMGA001272, BGIBMGA006423, BGIBMGA007713, BGIBMGA001745, BGIBMGA014436, BGIBMGA013797, BGIBMGA006179, BGIBMGA010306, BGIBMGA010062, BGIBMGA010061, BGIBMGA009476, BGIBMGA009551, BGIBMGA003566, BGIBMGA014427, BGIBMGA003569, BGIBMGA003854, BGIBMGA010024, BGIBMGA003568, BGIBMGA001320, BGIBMGA00…
ko04976	Bile secretion	43 (3.81%)	170 (2.01%)	1.71123e-05	0.000401401	BGIBMGA013577, BGIBMGA010098, BGIBMGA013238, BGIBMGA013578, BGIBMGA013829, BGIBMGA013237, BGIBMGA012262, BGIBMGA009245, BGIBMGA002580, BGIBMGA008042, BGIBMGA013436, BGIBMGA012089, BGIBMGA003943, BGIBMGA002074, BGIBMGA002073, BGIBMGA003944, BGIBMGA005443, BGIBMGA000725, BGIBMGA011172, BGIBMGA013236, BGIBMGA007735, BGIBMGA007792, BGIBMGA003945, BGIBMGA011228, BGIBMGA008072, BGIBMGA002661, BGIBMGA01…
ko04142	Lysosome	42 (3.72%)	165 (1.95%)	1.81385e-05	0.000401401	BGIBMGA014378, BGIBMGA014574, BGIBMGA009184, BGIBMGA007040, BGIBMGA012263, BGIBMGA013436, BGIBMGA009179, BGIBMGA012511, BGIBMGA014259, BGIBMGA014246, BGIBMGA011172, BGIBMGA011109, BGIBMGA014248, BGIBMGA006176, BGIBMGA012510, BGIBMGA004000, BGIBMGA014267, BGIBMGA014239, BGIBMGA009518, BGIBMGA013822, BGIBMGA012647, BGIBMGA006572, BGIBMGA007061, BGIBMGA006905, BGIBMGA003720, BGIBMGA005899, BGIBMGA00…
ko04640	Hematopoietic cell lineage	22 (1.95%)	65 (0.77%)	1.83976e-05	0.000401401	BGIBMGA000457, BGIBMGA000239, BGIBMGA012737, BGIBMGA000238, BGIBMGA008060, BGIBMGA012263, BGIBMGA008062, BGIBMGA008017, BGIBMGA008059, BGIBMGA008058, BGIBMGA012740, BGIBMGA008063, BGIBMGA008066, BGIBMGA008061, BGIBMGA014559, BGIBMGA011094, BGIBMGA005680, BGIBMGA012738, BGIBMGA010764, BGIBMGA010763, BGIBMGA006151, BGIBMGA002138
ko03320	PPAR signaling pathway	27 (2.39%)	90 (1.06%)	2.6586e-05	0.00053172	BGIBMGA008171, BGIBMGA010681, BGIBMGA012263, BGIBMGA009162, BGIBMGA013593, BGIBMGA002577, BGIBMGA014207, BGIBMGA013299, BGIBMGA002669, BGIBMGA002578, BGIBMGA012943, BGIBMGA010611, BGIBMGA003709, BGIBMGA001534, BGIBMGA010676, BGIBMGA003664, BGIBMGA005187, BGIBMGA005471, BGIBMGA008853, BGIBMGA003920, BGIBMGA004001, BGIBMGA006189, BGIBMGA002573, BGIBMGA001508, BGIBMGA002716, BGIBMGA001549, BGIBMGA01…
ko00830	Retinol metabolism	27 (2.39%)	91 (1.07%)	3.30869e-05	0.000610835	BGIBMGA010098, BGIBMGA013238, BGIBMGA013829, BGIBMGA013237, BGIBMGA009033, BGIBMGA005763, BGIBMGA013220, BGIBMGA012089, BGIBMGA003943, BGIBMGA003944, BGIBMGA005443, BGIBMGA013236, BGIBMGA003945, BGIBMGA005208, BGIBMGA011108, BGIBMGA002457, BGIBMGA011922, BGIBMGA012385, BGIBMGA001323, BGIBMGA008987, BGIBMGA010429, BGIBMGA012074, BGIBMGA013834, BGIBMGA003364, BGIBMGA003957, BGIBMGA002099, BGIBMGA00…
ko00592	alpha-Linolenic acid metabolism	22 (1.95%)	68 (0.8%)	4.08268e-05	0.000699887	BGIBMGA014378, BGIBMGA014574, BGIBMGA009162, BGIBMGA009179, BGIBMGA002670, BGIBMGA002577, BGIBMGA014207, BGIBMGA002669, BGIBMGA002578, BGIBMGA009178, BGIBMGA003664, BGIBMGA014267, BGIBMGA009914, BGIBMGA014239, BGIBMGA004689, BGIBMGA012647, BGIBMGA001506, BGIBMGA010582, BGIBMGA011777, BGIBMGA002573, BGIBMGA001508, BGIBMGA002716
ko00100	Steroid biosynthesis	22 (1.95%)	71 (0.84%)	8.51722e-05	0.00135658	BGIBMGA014378, BGIBMGA014574, BGIBMGA007546, BGIBMGA009179, BGIBMGA000837, BGIBMGA007671, BGIBMGA012722, BGIBMGA007545, BGIBMGA004870, BGIBMGA007547, BGIBMGA004147, BGIBMGA007670, BGIBMGA008082, BGIBMGA010988, BGIBMGA012624, BGIBMGA012729, BGIBMGA002698, BGIBMGA014267, BGIBMGA014239, BGIBMGA012647, BGIBMGA011777, BGIBMGA001629
ko04146	Peroxisome	36 (3.19%)	143 (1.69%)	9.04386e-05	0.00135658	BGIBMGA011140, BGIBMGA011139, BGIBMGA011138, BGIBMGA011148, BGIBMGA009033, BGIBMGA008445, BGIBMGA008268, BGIBMGA013220, BGIBMGA011395, BGIBMGA001812, BGIBMGA014047, BGIBMGA011129, BGIBMGA011108, BGIBMGA014129, BGIBMGA002577, BGIBMGA005458, BGIBMGA002578, BGIBMGA004766, BGIBMGA000701, BGIBMGA001323, BGIBMGA004737, BGIBMGA008432, BGIBMGA008853, BGIBMGA006569, BGIBMGA013075, BGIBMGA001018, BGIBMGA00…
ko00900	Terpenoid backbone biosynthesis	11 (0.97%)	25 (0.29%)	0.000167557	0.00236551	BGIBMGA009744, BGIBMGA003229, BGIBMGA004001, BGIBMGA007459, BGIBMGA012681, BGIBMGA001927, BGIBMGA013075, BGIBMGA012565, BGIBMGA012682, BGIBMGA012564, BGIBMGA001556
ko00260	Glycine, serine and threonine metabolism	25 (2.21%)	91 (1.07%)	0.000248946	0.00320933	BGIBMGA012872, BGIBMGA012997, BGIBMGA010285, BGIBMGA000158, BGIBMGA010461, BGIBMGA010866, BGIBMGA006606, BGIBMGA006160, BGIBMGA009043, BGIBMGA003656, BGIBMGA011600, BGIBMGA013705, BGIBMGA005458, BGIBMGA012309, BGIBMGA011601, BGIBMGA012863, BGIBMGA013009, BGIBMGA012996, BGIBMGA013002, BGIBMGA014539, BGIBMGA013001, BGIBMGA008432, BGIBMGA013006, BGIBMGA004906, BGIBMGA009924
ko04610	Complement and coagulation cascades	17 (1.5%)	52 (0.61%)	0.00026109	0.00320933	BGIBMGA011362, BGIBMGA013051, BGIBMGA010303, BGIBMGA014436, BGIBMGA010306, BGIBMGA014571, BGIBMGA002368, BGIBMGA008665, BGIBMGA008910, BGIBMGA011732, BGIBMGA009678, BGIBMGA011594, BGIBMGA003461, BGIBMGA002138, BGIBMGA009096, BGIBMGA012631, BGIBMGA013737
ko00591	Linoleic acid metabolism	15 (1.33%)	43 (0.51%)	0.000267444	0.00320933	BGIBMGA013238, BGIBMGA013237, BGIBMGA012089, BGIBMGA003943, BGIBMGA003944, BGIBMGA013236, BGIBMGA003945, BGIBMGA012385, BGIBMGA009178, BGIBMGA010738, BGIBMGA010429, BGIBMGA009914, BGIBMGA003364, BGIBMGA003957, BGIBMGA010875
ko00061	Fatty acid biosynthesis	13 (1.15%)	35 (0.41%)	0.000336632	0.00384722	BGIBMGA013151, BGIBMGA013280, BGIBMGA013152, BGIBMGA008581, BGIBMGA004654, BGIBMGA013044, BGIBMGA004655, BGIBMGA008582, BGIBMGA011223, BGIBMGA011222, BGIBMGA008602, BGIBMGA008601, BGIBMGA002099
ko00052	Galactose metabolism	22 (1.95%)	79 (0.93%)	0.000467942	0.00510482	BGIBMGA006066, BGIBMGA010536, BGIBMGA001367, BGIBMGA001351, BGIBMGA010811, BGIBMGA012149, BGIBMGA010812, BGIBMGA004595, BGIBMGA001383, BGIBMGA008725, BGIBMGA010537, BGIBMGA007197, BGIBMGA010735, BGIBMGA011477, BGIBMGA005670, BGIBMGA010445, BGIBMGA004000, BGIBMGA005154, BGIBMGA005155, BGIBMGA005785, BGIBMGA009801, BGIBMGA001865
ko00760	Nicotinate and nicotinamide metabolism	9 (0.8%)	20 (0.24%)	0.000543757	0.00567398	BGIBMGA003332, BGIBMGA012871, BGIBMGA003513, BGIBMGA011774, BGIBMGA010291, BGIBMGA003330, BGIBMGA011479, BGIBMGA012947, BGIBMGA014198
ko00360	Phenylalanine metabolism	14 (1.24%)	42 (0.5%)	0.000721063	0.00721063	BGIBMGA012737, BGIBMGA003693, BGIBMGA002986, BGIBMGA005262, BGIBMGA007424, BGIBMGA012740, BGIBMGA003199, BGIBMGA009676, BGIBMGA008556, BGIBMGA003866, BGIBMGA008875, BGIBMGA002958, BGIBMGA012738, BGIBMGA014287
ko05320	Autoimmune thyroid disease	8 (0.71%)	18 (0.21%)	0.0012329	0.0118359	BGIBMGA000457, BGIBMGA000239, BGIBMGA012737, BGIBMGA000238, BGIBMGA012740, BGIBMGA014559, BGIBMGA005680, BGIBMGA012738
ko05146	Amoebiasis	25 (2.21%)	102 (1.2%)	0.0015505	0.0143123	BGIBMGA010892, BGIBMGA011216, BGIBMGA001983, BGIBMGA007720, BGIBMGA009953, BGIBMGA001452, BGIBMGA010214, BGIBMGA007729, BGIBMGA011587, BGIBMGA006274, BGIBMGA002847, BGIBMGA003349, BGIBMGA007861, BGIBMGA012067, BGIBMGA006097, BGIBMGA010212, BGIBMGA000691, BGIBMGA006098, BGIBMGA002114, BGIBMGA011034, BGIBMGA002018, BGIBMGA000910, BGIBMGA007712, BGIBMGA008826, BGIBMGA004735
ko00051	Fructose and mannose metabolism	16 (1.42%)	56 (0.66%)	0.0020068	0.0178382	BGIBMGA001367, BGIBMGA001351, BGIBMGA012149, BGIBMGA012398, BGIBMGA011209, BGIBMGA004595, BGIBMGA012400, BGIBMGA012399, BGIBMGA011477, BGIBMGA010738, BGIBMGA005154, BGIBMGA003364, BGIBMGA005155, BGIBMGA009801, BGIBMGA005687, BGIBMGA010875
ko01040	Biosynthesis of unsaturated fatty acids	13 (1.15%)	42 (0.5%)	0.00237455	0.0203533	BGIBMGA008171, BGIBMGA010681, BGIBMGA002577, BGIBMGA012702, BGIBMGA014207, BGIBMGA002578, BGIBMGA010611, BGIBMGA001534, BGIBMGA010676, BGIBMGA005471, BGIBMGA002573, BGIBMGA002716, BGIBMGA010613
ko00982	Drug metabolism - cytochrome P450	21 (1.86%)	84 (0.99%)	0.00275908	0.0228338	BGIBMGA010098, BGIBMGA013238, BGIBMGA013829, BGIBMGA013237, BGIBMGA010094, BGIBMGA012089, BGIBMGA003943, BGIBMGA009106, BGIBMGA003944, BGIBMGA005443, BGIBMGA013236, BGIBMGA005167, BGIBMGA003945, BGIBMGA011922, BGIBMGA012385, BGIBMGA010429, BGIBMGA013834, BGIBMGA006425, BGIBMGA003957, BGIBMGA002099, BGIBMGA002211
ko04141	Protein processing in endoplasmic reticulum	37 (3.27%)	176 (2.08%)	0.00285926	0.022874	BGIBMGA007197, BGIBMGA002534, BGIBMGA002426, BGIBMGA005755, BGIBMGA011094, BGIBMGA014536, BGIBMGA005823, BGIBMGA004541, BGIBMGA004613, BGIBMGA013935, BGIBMGA004630, BGIBMGA014618, BGIBMGA004614, BGIBMGA011599, BGIBMGA005328, BGIBMGA002793, BGIBMGA005270, BGIBMGA006209, BGIBMGA002120, BGIBMGA001232, BGIBMGA005465, BGIBMGA003718, BGIBMGA004540, BGIBMGA012687, BGIBMGA000200, BGIBMGA005769, BGIBMGA01…
ko00983	Drug metabolism - other enzymes	28 (2.48%)	124 (1.46%)	0.00310337	0.0240261	BGIBMGA010098, BGIBMGA013238, BGIBMGA007546, BGIBMGA013829, BGIBMGA013237, BGIBMGA009544, BGIBMGA008445, BGIBMGA013812, BGIBMGA008268, BGIBMGA000837, BGIBMGA007671, BGIBMGA012089, BGIBMGA003943, BGIBMGA003944, BGIBMGA005443, BGIBMGA007547, BGIBMGA004147, BGIBMGA007670, BGIBMGA013236, BGIBMGA003945, BGIBMGA010988, BGIBMGA012385, BGIBMGA002698, BGIBMGA010429, BGIBMGA013834, BGIBMGA003957, BGIBMGA00…
ko00480	Glutathione metabolism	17 (1.5%)	64 (0.76%)	0.00345195	0.0258896	BGIBMGA008060, BGIBMGA008062, BGIBMGA008017, BGIBMGA008059, BGIBMGA010094, BGIBMGA008058, BGIBMGA009106, BGIBMGA008063, BGIBMGA008066, BGIBMGA008061, BGIBMGA007144, BGIBMGA001803, BGIBMGA006425, BGIBMGA010764, BGIBMGA010763, BGIBMGA002211, BGIBMGA000592
ko00640	Propanoate metabolism	12 (1.06%)	39 (0.46%)	0.00364942	0.0265412	BGIBMGA006606, BGIBMGA011223, BGIBMGA002577, BGIBMGA011222, BGIBMGA001402, BGIBMGA002457, BGIBMGA002578, BGIBMGA010070, BGIBMGA002573, BGIBMGA000721, BGIBMGA010069, BGIBMGA002716
ko00740	Riboflavin metabolism	8 (0.71%)	21 (0.25%)	0.00396741	0.0280052	BGIBMGA012764, BGIBMGA012763, BGIBMGA009027, BGIBMGA009028, BGIBMGA006176, BGIBMGA008860, BGIBMGA008293, BGIBMGA009969
ko04614	Renin-angiotensin system	10 (0.88%)	30 (0.35%)	0.00409159	0.0280566	BGIBMGA008060, BGIBMGA008062, BGIBMGA008017, BGIBMGA008059, BGIBMGA008058, BGIBMGA008063, BGIBMGA008066, BGIBMGA008061, BGIBMGA010764, BGIBMGA010763
ko00564	Glycerophospholipid metabolism	30 (2.65%)	139 (1.64%)	0.00459282	0.0306188	BGIBMGA014378, BGIBMGA014574, BGIBMGA010530, BGIBMGA010531, BGIBMGA009162, BGIBMGA009179, BGIBMGA007766, BGIBMGA012722, BGIBMGA004452, BGIBMGA001288, BGIBMGA002670, BGIBMGA007767, BGIBMGA002669, BGIBMGA012560, BGIBMGA009178, BGIBMGA003664, BGIBMGA014267, BGIBMGA009914, BGIBMGA014239, BGIBMGA004689, BGIBMGA012647, BGIBMGA007617, BGIBMGA001506, BGIBMGA010582, BGIBMGA011777, BGIBMGA001508, BGIBMGA00…
ko00531	Glycosaminoglycan degradation	9 (0.8%)	26 (0.31%)	0.0048005	0.0311384	BGIBMGA012511, BGIBMGA012510, BGIBMGA013822, BGIBMGA005899, BGIBMGA008064, BGIBMGA005529, BGIBMGA001270, BGIBMGA011646, BGIBMGA014115
ko04060	Cytokine-cytokine receptor interaction	10 (0.88%)	31 (0.37%)	0.00533201	0.0335978	BGIBMGA000457, BGIBMGA000239, BGIBMGA012737, BGIBMGA000238, BGIBMGA012740, BGIBMGA005642, BGIBMGA014559, BGIBMGA005680, BGIBMGA012738, BGIBMGA013376
ko05164	Influenza A	40 (3.54%)	201 (2.37%)	0.00545965	0.0335978	BGIBMGA012425, BGIBMGA012423, BGIBMGA011362, BGIBMGA013746, BGIBMGA010303, BGIBMGA006423, BGIBMGA001745, BGIBMGA014436, BGIBMGA013797, BGIBMGA010306, BGIBMGA010062, BGIBMGA010061, BGIBMGA009551, BGIBMGA011597, BGIBMGA003566, BGIBMGA004082, BGIBMGA003569, BGIBMGA010024, BGIBMGA003568, BGIBMGA001320, BGIBMGA009743, BGIBMGA009750, BGIBMGA011732, BGIBMGA009678, BGIBMGA009694, BGIBMGA014536, BGIBMGA01…
ko00670	One carbon pool by folate	6 (0.53%)	14 (0.17%)	0.00640552	0.0384331	BGIBMGA004950, BGIBMGA002355, BGIBMGA002295, BGIBMGA012839, BGIBMGA002296, BGIBMGA014201
ko00981	Insect hormone biosynthesis	15 (1.33%)	58 (0.68%)	0.00760718	0.0432544	BGIBMGA007546, BGIBMGA009211, BGIBMGA009544, BGIBMGA013812, BGIBMGA000774, BGIBMGA007545, BGIBMGA004147, BGIBMGA007670, BGIBMGA014014, BGIBMGA013793, BGIBMGA001753, BGIBMGA002698, BGIBMGA011468, BGIBMGA002085, BGIBMGA006916
ko00040	Pentose and glucuronate interconversions	19 (1.68%)	80 (0.94%)	0.00774975	0.0432544	BGIBMGA010098, BGIBMGA013829, BGIBMGA009033, BGIBMGA001367, BGIBMGA001351, BGIBMGA013220, BGIBMGA012149, BGIBMGA007259, BGIBMGA005443, BGIBMGA008725, BGIBMGA000419, BGIBMGA013221, BGIBMGA001402, BGIBMGA002457, BGIBMGA007258, BGIBMGA005154, BGIBMGA013834, BGIBMGA005155, BGIBMGA009801
ko02010	ABC transporters	19 (1.68%)	80 (0.94%)	0.00774975	0.0432544	BGIBMGA009502, BGIBMGA002580, BGIBMGA002581, BGIBMGA009501, BGIBMGA009503, BGIBMGA000725, BGIBMGA007735, BGIBMGA007792, BGIBMGA011228, BGIBMGA007217, BGIBMGA007494, BGIBMGA010726, BGIBMGA000220, BGIBMGA010555, BGIBMGA000472, BGIBMGA006882, BGIBMGA005094, BGIBMGA010332, BGIBMGA005203
ko00603	Glycosphingolipid biosynthesis - globo series	6 (0.53%)	15 (0.18%)	0.00948877	0.0517569	BGIBMGA004000, BGIBMGA009518, BGIBMGA005899, BGIBMGA008064, BGIBMGA011646, BGIBMGA014115
ko00980	Metabolism of xenobiotics by cytochrome P450	20 (1.77%)	88 (1.04%)	0.0105795	0.0564242	BGIBMGA010098, BGIBMGA013238, BGIBMGA013829, BGIBMGA013237, BGIBMGA010094, BGIBMGA012089, BGIBMGA003943, BGIBMGA009106, BGIBMGA003944, BGIBMGA005443, BGIBMGA013236, BGIBMGA003945, BGIBMGA011922, BGIBMGA012385, BGIBMGA010429, BGIBMGA013834, BGIBMGA006425, BGIBMGA003957, BGIBMGA002099, BGIBMGA002211
ko00071	Fatty acid degradation	13 (1.15%)	50 (0.59%)	0.0119609	0.0624045	BGIBMGA012661, BGIBMGA006606, BGIBMGA002577, BGIBMGA011308, BGIBMGA001402, BGIBMGA002457, BGIBMGA011922, BGIBMGA002578, BGIBMGA003709, BGIBMGA008853, BGIBMGA002099, BGIBMGA002573, BGIBMGA002716
ko05169	Epstein-Barr virus infection	32 (2.83%)	161 (1.9%)	0.0122983	0.0627998	BGIBMGA011458, BGIBMGA011456, BGIBMGA014536, BGIBMGA006846, BGIBMGA009742, BGIBMGA004613, BGIBMGA005469, BGIBMGA014618, BGIBMGA004614, BGIBMGA008981, BGIBMGA009010, BGIBMGA005560, BGIBMGA002953, BGIBMGA004985, BGIBMGA000228, BGIBMGA005994, BGIBMGA011253, BGIBMGA003212, BGIBMGA007268, BGIBMGA014177, BGIBMGA005878, BGIBMGA008595, BGIBMGA004782, BGIBMGA004994, BGIBMGA008426, BGIBMGA003121, BGIBMGA00…
ko04977	Vitamin digestion and absorption	18 (1.59%)	79 (0.93%)	0.0144531	0.0720052	BGIBMGA012262, BGIBMGA013436, BGIBMGA010935, BGIBMGA011172, BGIBMGA013893, BGIBMGA013437, BGIBMGA003664, BGIBMGA000301, BGIBMGA005196, BGIBMGA010582, BGIBMGA013439, BGIBMGA006882, BGIBMGA001508, BGIBMGA011409, BGIBMGA001912, BGIBMGA010332, BGIBMGA001911, BGIBMGA011408
ko00604	Glycosphingolipid biosynthesis - ganglio series	5 (0.44%)	12 (0.14%)	0.0147011	0.0720052	BGIBMGA005899, BGIBMGA008064, BGIBMGA011646, BGIBMGA014115, BGIBMGA005433
ko00300	Lysine biosynthesis	2 (0.18%)	2 (0.02%)	0.01776	0.0852478	BGIBMGA007391, BGIBMGA006606
ko04920	Adipocytokine signaling pathway	12 (1.06%)	48 (0.57%)	0.0209573	0.0986228	BGIBMGA012263, BGIBMGA011223, BGIBMGA011222, BGIBMGA004082, BGIBMGA010808, BGIBMGA003709, BGIBMGA008853, BGIBMGA010416, BGIBMGA001664, BGIBMGA014073, BGIBMGA010366, BGIBMGA008389
ko00380	Tryptophan metabolism	13 (1.15%)	54 (0.64%)	0.0225704	0.100973	BGIBMGA007391, BGIBMGA006968, BGIBMGA007424, BGIBMGA003199, BGIBMGA006606, BGIBMGA007146, BGIBMGA007856, BGIBMGA001402, BGIBMGA002457, BGIBMGA000701, BGIBMGA008875, BGIBMGA002958, BGIBMGA014511
ko00280	Valine, leucine and isoleucine degradation	13 (1.15%)	54 (0.64%)	0.0225704	0.100973	BGIBMGA012661, BGIBMGA004140, BGIBMGA006606, BGIBMGA002577, BGIBMGA011308, BGIBMGA001402, BGIBMGA002457, BGIBMGA007144, BGIBMGA002578, BGIBMGA008821, BGIBMGA004001, BGIBMGA002573, BGIBMGA002716
ko00072	Synthesis and degradation of ketone bodies	4 (0.35%)	9 (0.11%)	0.0227189	0.100973	BGIBMGA013220, BGIBMGA013221, BGIBMGA004001, BGIBMGA008499
ko05134	Legionellosis	12 (1.06%)	49 (0.58%)	0.024497	0.106224	BGIBMGA011216, BGIBMGA003269, BGIBMGA014536, BGIBMGA004613, BGIBMGA014618, BGIBMGA002138, BGIBMGA004614, BGIBMGA003029, BGIBMGA003984, BGIBMGA011034, BGIBMGA003985, BGIBMGA006461
ko00140	Steroid hormone biosynthesis	15 (1.33%)	66 (0.78%)	0.0247857	0.106224	BGIBMGA010098, BGIBMGA013238, BGIBMGA013829, BGIBMGA013237, BGIBMGA012089, BGIBMGA003943, BGIBMGA003944, BGIBMGA005443, BGIBMGA013236, BGIBMGA003945, BGIBMGA012385, BGIBMGA006732, BGIBMGA010429, BGIBMGA013834, BGIBMGA003957
ko04612	Antigen processing and presentation	9 (0.8%)	34 (0.4%)	0.0302415	0.127333	BGIBMGA009184, BGIBMGA014536, BGIBMGA004613, BGIBMGA007061, BGIBMGA001018, BGIBMGA014618, BGIBMGA004614, BGIBMGA011342, BGIBMGA009614
ko04512	ECM-receptor interaction	24 (2.12%)	122 (1.44%)	0.0307823	0.127375	BGIBMGA012263, BGIBMGA002430, BGIBMGA013642, BGIBMGA012239, BGIBMGA001836, BGIBMGA013655, BGIBMGA008988, BGIBMGA011094, BGIBMGA013641, BGIBMGA006151, BGIBMGA013576, BGIBMGA006274, BGIBMGA002847, BGIBMGA007861, BGIBMGA010592, BGIBMGA012067, BGIBMGA009096, BGIBMGA006097, BGIBMGA013435, BGIBMGA000691, BGIBMGA006098, BGIBMGA002114, BGIBMGA002018, BGIBMGA000910
ko00790	Folate biosynthesis	6 (0.53%)	19 (0.22%)	0.0322319	0.131113	BGIBMGA008818, BGIBMGA001235, BGIBMGA008824, BGIBMGA011712, BGIBMGA008401, BGIBMGA008293
ko00232	Caffeine metabolism	4 (0.35%)	10 (0.12%)	0.0339417	0.135767	BGIBMGA008445, BGIBMGA008268, BGIBMGA008244, BGIBMGA001333
ko00785	Lipoic acid metabolism	3 (0.27%)	7 (0.08%)	0.0546142	0.214875	BGIBMGA003693, BGIBMGA014287, BGIBMGA003645
ko00511	Other glycan degradation	7 (0.62%)	27 (0.32%)	0.0587718	0.227504	BGIBMGA012267, BGIBMGA006905, BGIBMGA005899, BGIBMGA005691, BGIBMGA008064, BGIBMGA011646, BGIBMGA014115
ko03060	Protein export	6 (0.53%)	23 (0.27%)	0.0756716	0.284144	BGIBMGA012571, BGIBMGA005270, BGIBMGA006209, BGIBMGA012687, BGIBMGA013713, BGIBMGA007043
ko05145	Toxoplasmosis	18 (1.59%)	95 (1.12%)	0.0757717	0.284144	BGIBMGA011216, BGIBMGA002661, BGIBMGA004082, BGIBMGA009178, BGIBMGA014536, BGIBMGA009914, BGIBMGA004613, BGIBMGA014618, BGIBMGA004614, BGIBMGA008981, BGIBMGA006097, BGIBMGA006098, BGIBMGA002114, BGIBMGA011034, BGIBMGA002018, BGIBMGA000910, BGIBMGA008389, BGIBMGA010752
ko04630	Jak-STAT signaling pathway	11 (0.97%)	53 (0.63%)	0.0871883	0.321926	BGIBMGA000457, BGIBMGA000239, BGIBMGA012737, BGIBMGA000238, BGIBMGA012740, BGIBMGA005642, BGIBMGA004082, BGIBMGA014559, BGIBMGA005680, BGIBMGA012738, BGIBMGA009619
ko00400	Phenylalanine, tyrosine and tryptophan biosynthesis	2 (0.18%)	4 (0.05%)	0.0885904	0.322147	BGIBMGA002986, BGIBMGA003866
ko00620	Pyruvate metabolism	14 (1.24%)	72 (0.85%)	0.091543	0.327915	BGIBMGA001367, BGIBMGA001351, BGIBMGA012149, BGIBMGA006606, BGIBMGA011223, BGIBMGA011222, BGIBMGA009043, BGIBMGA001402, BGIBMGA002457, BGIBMGA000047, BGIBMGA005154, BGIBMGA005155, BGIBMGA009801, BGIBMGA000721
ko00340	Histidine metabolism	5 (0.44%)	19 (0.22%)	0.0982281	0.341766	BGIBMGA003199, BGIBMGA006606, BGIBMGA001402, BGIBMGA002457, BGIBMGA002958
ko00030	Pentose phosphate pathway	9 (0.8%)	42 (0.5%)	0.0982578	0.341766	BGIBMGA000158, BGIBMGA011271, BGIBMGA007144, BGIBMGA014211, BGIBMGA010445, BGIBMGA013009, BGIBMGA012996, BGIBMGA014539, BGIBMGA013006
ko04080	Neuroactive ligand-receptor interaction	36 (3.19%)	219 (2.58%)	0.104282	0.352516	BGIBMGA012423, BGIBMGA011362, BGIBMGA013746, BGIBMGA002287, BGIBMGA010303, BGIBMGA006423, BGIBMGA001745, BGIBMGA014436, BGIBMGA013797, BGIBMGA010306, BGIBMGA010062, BGIBMGA010061, BGIBMGA009551, BGIBMGA003566, BGIBMGA003569, BGIBMGA010024, BGIBMGA003568, BGIBMGA003411, BGIBMGA001320, BGIBMGA009743, BGIBMGA009750, BGIBMGA011732, BGIBMGA009678, BGIBMGA009694, BGIBMGA000054, BGIBMGA000025, BGIBMGA01…
ko05144	Malaria	6 (0.53%)	25 (0.29%)	0.105755	0.352516	BGIBMGA012263, BGIBMGA011216, BGIBMGA001836, BGIBMGA002021, BGIBMGA002138, BGIBMGA011034
ko00130	Ubiquinone and other terpenoid-quinone biosynthesis	6 (0.53%)	25 (0.29%)	0.105755	0.352516	BGIBMGA003693, BGIBMGA002986, BGIBMGA005262, BGIBMGA009676, BGIBMGA008556, BGIBMGA014287
ko00650	Butanoate metabolism	9 (0.8%)	43 (0.51%)	0.110349	0.362792	BGIBMGA003693, BGIBMGA013220, BGIBMGA013221, BGIBMGA010738, BGIBMGA003364, BGIBMGA004001, BGIBMGA014287, BGIBMGA008499, BGIBMGA010875
ko00010	Glycolysis / Gluconeogenesis	11 (0.97%)	56 (0.66%)	0.118421	0.384069	BGIBMGA004595, BGIBMGA006606, BGIBMGA001402, BGIBMGA002457, BGIBMGA011477, BGIBMGA011922, BGIBMGA010445, BGIBMGA005154, BGIBMGA005155, BGIBMGA002099, BGIBMGA000721
ko04145	Phagosome	28 (2.48%)	168 (1.98%)	0.122618	0.392379	BGIBMGA000457, BGIBMGA009184, BGIBMGA000239, BGIBMGA000238, BGIBMGA012262, BGIBMGA012263, BGIBMGA013436, BGIBMGA011216, BGIBMGA011172, BGIBMGA001683, BGIBMGA002288, BGIBMGA002289, BGIBMGA001836, BGIBMGA013437, BGIBMGA005680, BGIBMGA006151, BGIBMGA002311, BGIBMGA013439, BGIBMGA011342, BGIBMGA011409, BGIBMGA006209, BGIBMGA005577, BGIBMGA012687, BGIBMGA011034, BGIBMGA013713, BGIBMGA002542, BGIBMGA00…
ko00053	Ascorbate and aldarate metabolism	10 (0.88%)	51 (0.6%)	0.133648	0.422046	BGIBMGA010098, BGIBMGA013829, BGIBMGA005786, BGIBMGA005787, BGIBMGA005443, BGIBMGA006606, BGIBMGA011271, BGIBMGA001402, BGIBMGA002457, BGIBMGA013834
ko00450	Selenocompound metabolism	3 (0.27%)	10 (0.12%)	0.138359	0.43125	BGIBMGA003656, BGIBMGA000235, BGIBMGA000234
ko04964	Proximal tubule bicarbonate reclamation	6 (0.53%)	30 (0.35%)	0.202614	0.623429	BGIBMGA013577, BGIBMGA013578, BGIBMGA009245, BGIBMGA008042, BGIBMGA008072, BGIBMGA007241
ko00500	Starch and sucrose metabolism	14 (1.24%)	83 (0.98%)	0.210325	0.638964	BGIBMGA010098, BGIBMGA013829, BGIBMGA006066, BGIBMGA005664, BGIBMGA005443, BGIBMGA004595, BGIBMGA008725, BGIBMGA007197, BGIBMGA005182, BGIBMGA011360, BGIBMGA011477, BGIBMGA010445, BGIBMGA013834, BGIBMGA005240
ko00970	Aminoacyl-tRNA biosynthesis	10 (0.88%)	58 (0.68%)	0.238785	0.716354	BGIBMGA000185, BGIBMGA007901, BGIBMGA007900, BGIBMGA004064, BGIBMGA010573, BGIBMGA007920, BGIBMGA005126, BGIBMGA000122, BGIBMGA014443, BGIBMGA007637
ko00230	Purine metabolism	34 (3.01%)	229 (2.7%)	0.274162	0.81233	BGIBMGA003332, BGIBMGA011456, BGIBMGA008445, BGIBMGA008268, BGIBMGA012871, BGIBMGA007647, BGIBMGA011774, BGIBMGA010291, BGIBMGA003330, BGIBMGA012894, BGIBMGA006801, BGIBMGA007935, BGIBMGA011479, BGIBMGA012947, BGIBMGA010445, BGIBMGA006371, BGIBMGA007829, BGIBMGA006846, BGIBMGA009742, BGIBMGA008029, BGIBMGA001176, BGIBMGA005469, BGIBMGA008244, BGIBMGA001333, BGIBMGA004985, BGIBMGA000228, BGIBMGA00…
ko00410	beta-Alanine metabolism	7 (0.62%)	40 (0.47%)	0.279671	0.818549	BGIBMGA006606, BGIBMGA002577, BGIBMGA001402, BGIBMGA002457, BGIBMGA002578, BGIBMGA002573, BGIBMGA002716
ko00512	Mucin type O-Glycan biosynthesis	3 (0.27%)	14 (0.17%)	0.284002	0.82121	BGIBMGA014556, BGIBMGA014130, BGIBMGA005279
ko04710	Circadian rhythm	3 (0.27%)	15 (0.18%)	0.322759	0.922168	BGIBMGA005416, BGIBMGA001232, BGIBMGA012206
ko00524	Butirosin and neomycin biosynthesis	2 (0.18%)	9 (0.11%)	0.342168	0.956287	BGIBMGA004595, BGIBMGA011477
ko04622	RIG-I-like receptor signaling pathway	5 (0.44%)	29 (0.34%)	0.34267	0.956287	BGIBMGA010467, BGIBMGA010468, BGIBMGA007878, BGIBMGA008981, BGIBMGA008389
ko00600	Sphingolipid metabolism	6 (0.53%)	37 (0.44%)	0.37098	0.999997	BGIBMGA011174, BGIBMGA004000, BGIBMGA003720, BGIBMGA010465, BGIBMGA013908, BGIBMGA011491
ko03022	Basal transcription factors	8 (0.71%)	52 (0.61%)	0.39013	0.999997	BGIBMGA009741, BGIBMGA008313, BGIBMGA010172, BGIBMGA003166, BGIBMGA005878, BGIBMGA001576, BGIBMGA003121, BGIBMGA012459
ko05020	Prion diseases	8 (0.71%)	52 (0.61%)	0.39013	0.999997	BGIBMGA012968, BGIBMGA014536, BGIBMGA004613, BGIBMGA012488, BGIBMGA014618, BGIBMGA004614, BGIBMGA002114, BGIBMGA011498
ko05150	Staphylococcus aureus infection	2 (0.18%)	10 (0.12%)	0.393121	0.999997	BGIBMGA002021, BGIBMGA002138
ko04966	Collecting duct acid secretion	5 (0.44%)	31 (0.37%)	0.398696	0.999997	BGIBMGA013577, BGIBMGA013578, BGIBMGA009245, BGIBMGA008042, BGIBMGA008072
ko00750	Vitamin B6 metabolism	1 (0.09%)	4 (0.05%)	0.435853	0.999997	BGIBMGA009579
ko05340	Primary immunodeficiency	2 (0.18%)	11 (0.13%)	0.442191	0.999997	BGIBMGA012894, BGIBMGA012939
ko00460	Cyanoamino acid metabolism	2 (0.18%)	11 (0.13%)	0.442191	0.999997	BGIBMGA007424, BGIBMGA008875
ko04910	Insulin signaling pathway	23 (2.04%)	165 (1.95%)	0.44312	0.999997	BGIBMGA013151, BGIBMGA013280, BGIBMGA013152, BGIBMGA008581, BGIBMGA004654, BGIBMGA013044, BGIBMGA004655, BGIBMGA008582, BGIBMGA007466, BGIBMGA004595, BGIBMGA011223, BGIBMGA011222, BGIBMGA011360, BGIBMGA011477, BGIBMGA010808, BGIBMGA008094, BGIBMGA008602, BGIBMGA008601, BGIBMGA013935, BGIBMGA002099, BGIBMGA010366, BGIBMGA001767, BGIBMGA008389
ko04350	TGF-beta signaling pathway	8 (0.71%)	55 (0.65%)	0.454203	0.999997	BGIBMGA001836, BGIBMGA013935, BGIBMGA005002, BGIBMGA000664, BGIBMGA003188, BGIBMGA005348, BGIBMGA001232, BGIBMGA012124
ko00630	Glyoxylate and dicarboxylate metabolism	6 (0.53%)	41 (0.48%)	0.471058	0.999997	BGIBMGA003267, BGIBMGA009043, BGIBMGA007856, BGIBMGA005458, BGIBMGA000701, BGIBMGA014511
ko00920	Sulfur metabolism	3 (0.27%)	19 (0.22%)	0.474423	0.999997	BGIBMGA006732, BGIBMGA000235, BGIBMGA000234
ko00310	Lysine degradation	8 (0.71%)	56 (0.66%)	0.475346	0.999997	BGIBMGA009443, BGIBMGA007391, BGIBMGA005751, BGIBMGA006606, BGIBMGA010338, BGIBMGA001402, BGIBMGA002457, BGIBMGA000919
ko05140	Leishmaniasis	6 (0.53%)	42 (0.5%)	0.495498	0.999997	BGIBMGA011216, BGIBMGA004082, BGIBMGA002138, BGIBMGA008981, BGIBMGA011034, BGIBMGA010752
ko05160	Hepatitis C	11 (0.97%)	80 (0.94%)	0.505787	0.999997	BGIBMGA012262, BGIBMGA013436, BGIBMGA011172, BGIBMGA002661, BGIBMGA013437, BGIBMGA006467, BGIBMGA013376, BGIBMGA013439, BGIBMGA011409, BGIBMGA011408, BGIBMGA008389
ko04973	Carbohydrate digestion and absorption	9 (0.8%)	65 (0.77%)	0.506331	0.999997	BGIBMGA010536, BGIBMGA010811, BGIBMGA010812, BGIBMGA004595, BGIBMGA010537, BGIBMGA010735, BGIBMGA011477, BGIBMGA005785, BGIBMGA005240
ko04514	Cell adhesion molecules (CAMs)	10 (0.88%)	73 (0.86%)	0.515239	0.999997	BGIBMGA007546, BGIBMGA007671, BGIBMGA004870, BGIBMGA008146, BGIBMGA005642, BGIBMGA005772, BGIBMGA005773, BGIBMGA014065, BGIBMGA002021, BGIBMGA002138
ko00062	Fatty acid elongation	5 (0.44%)	36 (0.42%)	0.534378	0.999997	BGIBMGA012661, BGIBMGA012702, BGIBMGA010945, BGIBMGA010920, BGIBMGA006016
ko03020	RNA polymerase	7 (0.62%)	53 (0.63%)	0.571877	0.999997	BGIBMGA011456, BGIBMGA006846, BGIBMGA009742, BGIBMGA005469, BGIBMGA004985, BGIBMGA000228, BGIBMGA004994
ko00120	Primary bile acid biosynthesis	1 (0.09%)	6 (0.07%)	0.576317	0.999997	BGIBMGA004737
ko00330	Arginine and proline metabolism	9 (0.8%)	69 (0.81%)	0.582016	0.999997	BGIBMGA007424, BGIBMGA006606, BGIBMGA013235, BGIBMGA001402, BGIBMGA002457, BGIBMGA008875, BGIBMGA008432, BGIBMGA011064, BGIBMGA000592
ko00270	Cysteine and methionine metabolism	5 (0.44%)	39 (0.46%)	0.608751	0.999997	BGIBMGA002986, BGIBMGA003656, BGIBMGA012515, BGIBMGA005908, BGIBMGA001576
ko04330	Notch signaling pathway	5 (0.44%)	39 (0.46%)	0.608751	0.999997	BGIBMGA012968, BGIBMGA008395, BGIBMGA012488, BGIBMGA000783, BGIBMGA003113
ko00240	Pyrimidine metabolism	15 (1.33%)	118 (1.39%)	0.620317	0.999997	BGIBMGA011456, BGIBMGA012871, BGIBMGA011774, BGIBMGA010291, BGIBMGA011479, BGIBMGA012947, BGIBMGA006846, BGIBMGA009742, BGIBMGA005469, BGIBMGA004985, BGIBMGA012703, BGIBMGA000228, BGIBMGA007005, BGIBMGA004994, BGIBMGA014198
ko04340	Hedgehog signaling pathway	6 (0.53%)	48 (0.57%)	0.631734	0.999997	BGIBMGA012239, BGIBMGA013981, BGIBMGA006908, BGIBMGA010383, BGIBMGA011982, BGIBMGA012206
ko04064	NF-kappa B signaling pathway	5 (0.44%)	40 (0.47%)	0.631958	0.999997	BGIBMGA014073, BGIBMGA008981, BGIBMGA011034, BGIBMGA008389, BGIBMGA010752
ko00290	Valine, leucine and isoleucine biosynthesis	1 (0.09%)	7 (0.08%)	0.632841	0.999997	BGIBMGA004906
ko05162	Measles	9 (0.8%)	72 (0.85%)	0.635095	0.999997	BGIBMGA011216, BGIBMGA004082, BGIBMGA014536, BGIBMGA004613, BGIBMGA014073, BGIBMGA014618, BGIBMGA004614, BGIBMGA008981, BGIBMGA011034
ko04140	Regulation of autophagy	2 (0.18%)	16 (0.19%)	0.649514	0.999997	BGIBMGA007878, BGIBMGA001467
ko00860	Porphyrin and chlorophyll metabolism	7 (0.62%)	57 (0.67%)	0.651435	0.999997	BGIBMGA010098, BGIBMGA013829, BGIBMGA005443, BGIBMGA013834, BGIBMGA000197, BGIBMGA000937, BGIBMGA011268
ko05215	Prostate cancer	9 (0.8%)	73 (0.86%)	0.65195	0.999997	BGIBMGA010094, BGIBMGA009106, BGIBMGA008094, BGIBMGA006425, BGIBMGA013376, BGIBMGA000874, BGIBMGA002211, BGIBMGA008389, BGIBMGA010869
ko05323	Rheumatoid arthritis	6 (0.53%)	49 (0.58%)	0.652246	0.999997	BGIBMGA009184, BGIBMGA011216, BGIBMGA002311, BGIBMGA008293, BGIBMGA011342, BGIBMGA011034
ko05212	Pancreatic cancer	5 (0.44%)	41 (0.48%)	0.654305	0.999997	BGIBMGA013376, BGIBMGA009918, BGIBMGA003011, BGIBMGA012295, BGIBMGA008389
ko00534	Glycosaminoglycan biosynthesis - heparan sulfate / heparin	2 (0.18%)	17 (0.2%)	0.682793	0.999997	BGIBMGA006776, BGIBMGA011817
ko04620	Toll-like receptor signaling pathway	7 (0.62%)	60 (0.71%)	0.704934	0.999997	BGIBMGA011216, BGIBMGA003269, BGIBMGA006467, BGIBMGA008981, BGIBMGA011034, BGIBMGA008389, BGIBMGA010752
ko00472	D-Arginine and D-ornithine metabolism	1 (0.09%)	9 (0.11%)	0.724288	0.999997	BGIBMGA008432
ko04940	Type I diabetes mellitus	1 (0.09%)	9 (0.11%)	0.724288	0.999997	BGIBMGA000307
ko00250	Alanine, aspartate and glutamate metabolism	4 (0.35%)	36 (0.42%)	0.725748	0.999997	BGIBMGA007647, BGIBMGA011600, BGIBMGA005458, BGIBMGA011601
ko04320	Dorso-ventral axis formation	7 (0.62%)	62 (0.73%)	0.737425	0.999997	BGIBMGA012968, BGIBMGA009907, BGIBMGA012488, BGIBMGA006736, BGIBMGA003766, BGIBMGA005534, BGIBMGA000316
ko00514	Other types of O-glycan biosynthesis	7 (0.62%)	62 (0.73%)	0.737425	0.999997	BGIBMGA010098, BGIBMGA013829, BGIBMGA005443, BGIBMGA013834, BGIBMGA003152, BGIBMGA005070, BGIBMGA007772
ko05322	Systemic lupus erythematosus	3 (0.27%)	28 (0.33%)	0.741081	0.999997	BGIBMGA001644, BGIBMGA007689, BGIBMGA014579
ko04360	Axon guidance	16 (1.42%)	136 (1.6%)	0.742833	0.999997	BGIBMGA005318, BGIBMGA004067, BGIBMGA003269, BGIBMGA004066, BGIBMGA002264, BGIBMGA014065, BGIBMGA011025, BGIBMGA000941, BGIBMGA000942, BGIBMGA003188, BGIBMGA009336, BGIBMGA003789, BGIBMGA005985, BGIBMGA012295, BGIBMGA010659, BGIBMGA003697
ko05168	Herpes simplex infection	15 (1.33%)	128 (1.51%)	0.743601	0.999997	BGIBMGA011456, BGIBMGA011216, BGIBMGA004082, BGIBMGA009742, BGIBMGA004053, BGIBMGA006467, BGIBMGA004052, BGIBMGA008981, BGIBMGA005416, BGIBMGA002680, BGIBMGA001576, BGIBMGA003121, BGIBMGA012459, BGIBMGA008389, BGIBMGA010752
ko04122	Sulfur relay system	1 (0.09%)	10 (0.12%)	0.761084	0.999997	BGIBMGA002808
ko04711	Circadian rhythm - fly	2 (0.18%)	20 (0.24%)	0.767278	0.999997	BGIBMGA005416, BGIBMGA003874
ko05110	Vibrio cholerae infection	8 (0.71%)	73 (0.86%)	0.774804	0.999997	BGIBMGA010892, BGIBMGA001452, BGIBMGA002311, BGIBMGA006209, BGIBMGA005577, BGIBMGA012687, BGIBMGA013713, BGIBMGA010280
ko04520	Adherens junction	9 (0.8%)	82 (0.97%)	0.78212	0.999997	BGIBMGA008050, BGIBMGA007045, BGIBMGA008981, BGIBMGA012094, BGIBMGA011806, BGIBMGA005577, BGIBMGA012295, BGIBMGA010026, BGIBMGA010280
ko04623	Cytosolic DNA-sensing pathway	4 (0.35%)	39 (0.46%)	0.782641	0.999997	BGIBMGA006846, BGIBMGA004985, BGIBMGA000228, BGIBMGA008389
ko00590	Arachidonic acid metabolism	4 (0.35%)	39 (0.46%)	0.782641	0.999997	BGIBMGA009178, BGIBMGA009914, BGIBMGA001018, BGIBMGA006264
ko04930	Type II diabetes mellitus	4 (0.35%)	40 (0.47%)	0.799384	0.999997	BGIBMGA004595, BGIBMGA011477, BGIBMGA014073, BGIBMGA008389
ko04971	Gastric acid secretion	13 (1.15%)	117 (1.38%)	0.799457	0.999997	BGIBMGA013577, BGIBMGA013578, BGIBMGA009245, BGIBMGA008042, BGIBMGA002074, BGIBMGA002073, BGIBMGA008072, BGIBMGA002286, BGIBMGA000228, BGIBMGA009405, BGIBMGA009404, BGIBMGA005577, BGIBMGA001767
ko05030	Cocaine addiction	5 (0.44%)	50 (0.59%)	0.814803	0.999997	BGIBMGA000563, BGIBMGA003199, BGIBMGA002958, BGIBMGA000928, BGIBMGA000874
ko04621	NOD-like receptor signaling pathway	4 (0.35%)	41 (0.48%)	0.815068	0.999997	BGIBMGA008981, BGIBMGA010577, BGIBMGA008389, BGIBMGA010752
ko04727	GABAergic synapse	7 (0.62%)	68 (0.8%)	0.819515	0.999997	BGIBMGA007228, BGIBMGA006857, BGIBMGA003411, BGIBMGA003864, BGIBMGA012094, BGIBMGA003629, BGIBMGA003630
ko04970	Salivary secretion	11 (0.97%)	103 (1.22%)	0.826328	0.999997	BGIBMGA000457, BGIBMGA000239, BGIBMGA010892, BGIBMGA002074, BGIBMGA002073, BGIBMGA001191, BGIBMGA006881, BGIBMGA010439, BGIBMGA008856, BGIBMGA005240, BGIBMGA001767
ko05222	Small cell lung cancer	7 (0.62%)	69 (0.81%)	0.831026	0.999997	BGIBMGA006097, BGIBMGA003029, BGIBMGA006098, BGIBMGA002114, BGIBMGA002018, BGIBMGA000910, BGIBMGA008389
ko03440	Homologous recombination	2 (0.18%)	25 (0.29%)	0.864915	0.999997	BGIBMGA003541, BGIBMGA011253
ko04950	Maturity onset diabetes of the young	1 (0.09%)	15 (0.18%)	0.8833	0.999997	BGIBMGA007303
ko04380	Osteoclast differentiation	5 (0.44%)	56 (0.66%)	0.884007	0.999997	BGIBMGA006151, BGIBMGA008981, BGIBMGA008293, BGIBMGA008389, BGIBMGA010752
ko05130	Pathogenic Escherichia coli infection	8 (0.71%)	84 (0.99%)	0.887856	0.999997	BGIBMGA001683, BGIBMGA003269, BGIBMGA003188, BGIBMGA003789, BGIBMGA005577, BGIBMGA011034, BGIBMGA012295, BGIBMGA002542
ko05120	Epithelial cell signaling in Helicobacter pylori infection	6 (0.53%)	66 (0.78%)	0.889906	0.999997	BGIBMGA002311, BGIBMGA012094, BGIBMGA002499, BGIBMGA012295, BGIBMGA010280, BGIBMGA008389
ko05202	Transcriptional misregulation in cancer	18 (1.59%)	172 (2.03%)	0.893879	0.999997	BGIBMGA000457, BGIBMGA000239, BGIBMGA011456, BGIBMGA000238, BGIBMGA001481, BGIBMGA002945, BGIBMGA002939, BGIBMGA008094, BGIBMGA005680, BGIBMGA009741, BGIBMGA003940, BGIBMGA002942, BGIBMGA005299, BGIBMGA012202, BGIBMGA012124, BGIBMGA011854, BGIBMGA012013, BGIBMGA002611
ko04660	T cell receptor signaling pathway	6 (0.53%)	67 (0.79%)	0.898021	0.999997	BGIBMGA014073, BGIBMGA000109, BGIBMGA008981, BGIBMGA003789, BGIBMGA012295, BGIBMGA008389
ko00770	Pantothenate and CoA biosynthesis	1 (0.09%)	16 (0.19%)	0.898886	0.999997	BGIBMGA001340
ko05033	Nicotine addiction	2 (0.18%)	28 (0.33%)	0.903784	0.999997	BGIBMGA003411, BGIBMGA003864
ko03410	Base excision repair	2 (0.18%)	28 (0.33%)	0.903784	0.999997	BGIBMGA005325, BGIBMGA007132
ko03460	Fanconi anemia pathway	4 (0.35%)	49 (0.58%)	0.90737	0.999997	BGIBMGA003541, BGIBMGA006329, BGIBMGA013759, BGIBMGA005125
ko05219	Bladder cancer	2 (0.18%)	29 (0.34%)	0.914226	0.999997	BGIBMGA001836, BGIBMGA013376
ko04740	Olfactory transduction	4 (0.35%)	50 (0.59%)	0.915419	0.999997	BGIBMGA006881, BGIBMGA008856, BGIBMGA010256, BGIBMGA001767
ko05221	Acute myeloid leukemia	3 (0.27%)	40 (0.47%)	0.916785	0.999997	BGIBMGA007466, BGIBMGA013935, BGIBMGA008389
ko05131	Shigellosis	7 (0.62%)	80 (0.94%)	0.922708	0.999997	BGIBMGA007878, BGIBMGA003188, BGIBMGA012094, BGIBMGA005577, BGIBMGA012206, BGIBMGA012295, BGIBMGA008389
ko04745	Phototransduction - fly	4 (0.35%)	51 (0.6%)	0.922838	0.999997	BGIBMGA005577, BGIBMGA006559, BGIBMGA003454, BGIBMGA001767
ko04013	MAPK signaling pathway - fly	2 (0.18%)	30 (0.35%)	0.923598	0.999997	BGIBMGA003802, BGIBMGA009532
ko05152	Tuberculosis	11 (0.97%)	117 (1.38%)	0.924372	0.999997	BGIBMGA011216, BGIBMGA004082, BGIBMGA002288, BGIBMGA002289, BGIBMGA002311, BGIBMGA002138, BGIBMGA012094, BGIBMGA003029, BGIBMGA011034, BGIBMGA001767, BGIBMGA007712
ko00565	Ether lipid metabolism	3 (0.27%)	41 (0.48%)	0.924815	0.999997	BGIBMGA004452, BGIBMGA009178, BGIBMGA009914
ko03015	mRNA surveillance pathway	9 (0.8%)	99 (1.17%)	0.925183	0.999997	BGIBMGA008313, BGIBMGA004784, BGIBMGA000925, BGIBMGA004423, BGIBMGA003398, BGIBMGA005930, BGIBMGA007585, BGIBMGA003336, BGIBMGA001806
ko04666	Fc gamma R-mediated phagocytosis	9 (0.8%)	99 (1.17%)	0.925183	0.999997	BGIBMGA001755, BGIBMGA009178, BGIBMGA009914, BGIBMGA013935, BGIBMGA014073, BGIBMGA000109, BGIBMGA008001, BGIBMGA012295, BGIBMGA004845
ko04916	Melanogenesis	8 (0.71%)	90 (1.06%)	0.926392	0.999997	BGIBMGA012764, BGIBMGA012763, BGIBMGA009027, BGIBMGA009028, BGIBMGA013981, BGIBMGA008860, BGIBMGA000874, BGIBMGA001767
ko04370	VEGF signaling pathway	5 (0.44%)	63 (0.74%)	0.935608	0.999997	BGIBMGA014241, BGIBMGA009178, BGIBMGA009914, BGIBMGA012094, BGIBMGA012295
ko05412	Arrhythmogenic right ventricular cardiomyopathy (ARVC)	5 (0.44%)	63 (0.74%)	0.935608	0.999997	BGIBMGA010472, BGIBMGA006151, BGIBMGA006097, BGIBMGA006098, BGIBMGA005577
ko04978	Mineral absorption	4 (0.35%)	53 (0.63%)	0.935945	0.999997	BGIBMGA010935, BGIBMGA007841, BGIBMGA001912, BGIBMGA001911
ko04150	mTOR signaling pathway	4 (0.35%)	53 (0.63%)	0.935945	0.999997	BGIBMGA007466, BGIBMGA011088, BGIBMGA013935, BGIBMGA003184
ko04540	Gap junction	7 (0.62%)	83 (0.98%)	0.93858	0.999997	BGIBMGA001683, BGIBMGA006881, BGIBMGA013376, BGIBMGA012094, BGIBMGA008856, BGIBMGA002542, BGIBMGA010280
ko04210	Apoptosis	3 (0.27%)	44 (0.52%)	0.944829	0.999997	BGIBMGA003029, BGIBMGA002120, BGIBMGA008389
ko04510	Focal adhesion	23 (2.04%)	233 (2.75%)	0.957422	0.999997	BGIBMGA014241, BGIBMGA001836, BGIBMGA006151, BGIBMGA013376, BGIBMGA006274, BGIBMGA002847, BGIBMGA007861, BGIBMGA012067, BGIBMGA000109, BGIBMGA009096, BGIBMGA003188, BGIBMGA006097, BGIBMGA012094, BGIBMGA000228, BGIBMGA009405, BGIBMGA009404, BGIBMGA000691, BGIBMGA006098, BGIBMGA005577, BGIBMGA002114, BGIBMGA002018, BGIBMGA012295, BGIBMGA000910
ko03018	RNA degradation	8 (0.71%)	98 (1.16%)	0.959611	0.999997	BGIBMGA002669, BGIBMGA003664, BGIBMGA003349, BGIBMGA013908, BGIBMGA000632, BGIBMGA011034, BGIBMGA005936, BGIBMGA008899
ko04664	Fc epsilon RI signaling pathway	4 (0.35%)	58 (0.68%)	0.960335	0.999997	BGIBMGA009178, BGIBMGA009914, BGIBMGA014073, BGIBMGA000109
ko05223	Non-small cell lung cancer	2 (0.18%)	36 (0.42%)	0.962402	0.999997	BGIBMGA008094, BGIBMGA013376
ko03013	RNA transport	17 (1.5%)	184 (2.17%)	0.966104	0.999997	BGIBMGA011458, BGIBMGA007466, BGIBMGA006339, BGIBMGA003269, BGIBMGA002715, BGIBMGA008313, BGIBMGA001081, BGIBMGA001197, BGIBMGA000995, BGIBMGA004423, BGIBMGA003398, BGIBMGA007585, BGIBMGA008682, BGIBMGA006462, BGIBMGA010508, BGIBMGA000300, BGIBMGA004847
ko04130	SNARE interactions in vesicular transport	1 (0.09%)	24 (0.28%)	0.967903	0.999997	BGIBMGA008498
ko04062	Chemokine signaling pathway	9 (0.8%)	111 (1.31%)	0.968787	0.999997	BGIBMGA004082, BGIBMGA014241, BGIBMGA008094, BGIBMGA014073, BGIBMGA000109, BGIBMGA003188, BGIBMGA012094, BGIBMGA012295, BGIBMGA008389
ko04144	Endocytosis	15 (1.33%)	168 (1.98%)	0.970367	0.999997	BGIBMGA011766, BGIBMGA014292, BGIBMGA002661, BGIBMGA014536, BGIBMGA005387, BGIBMGA004613, BGIBMGA013376, BGIBMGA014618, BGIBMGA004614, BGIBMGA012094, BGIBMGA012295, BGIBMGA007712, BGIBMGA005466, BGIBMGA005700, BGIBMGA010869
ko04010	MAPK signaling pathway	19 (1.68%)	206 (2.43%)	0.973312	0.999997	BGIBMGA004067, BGIBMGA011088, BGIBMGA007558, BGIBMGA004066, BGIBMGA009178, BGIBMGA014536, BGIBMGA009914, BGIBMGA004613, BGIBMGA013376, BGIBMGA000928, BGIBMGA014618, BGIBMGA004614, BGIBMGA008981, BGIBMGA013478, BGIBMGA007107, BGIBMGA012295, BGIBMGA008389, BGIBMGA010869, BGIBMGA010752
ko04662	B cell receptor signaling pathway	3 (0.27%)	51 (0.6%)	0.973888	0.999997	BGIBMGA010568, BGIBMGA000109, BGIBMGA008389
ko04960	Aldosterone-regulated sodium reabsorption	1 (0.09%)	26 (0.31%)	0.975912	0.999997	BGIBMGA000928
ko03040	Spliceosome	15 (1.33%)	172 (2.03%)	0.977149	0.999997	BGIBMGA014536, BGIBMGA012567, BGIBMGA004613, BGIBMGA014618, BGIBMGA000579, BGIBMGA004614, BGIBMGA013908, BGIBMGA003029, BGIBMGA003338, BGIBMGA003398, BGIBMGA012045, BGIBMGA007585, BGIBMGA000360, BGIBMGA008899, BGIBMGA012013
ko04120	Ubiquitin mediated proteolysis	12 (1.06%)	144 (1.7%)	0.97729	0.999997	BGIBMGA007893, BGIBMGA010701, BGIBMGA011028, BGIBMGA004053, BGIBMGA004052, BGIBMGA007432, BGIBMGA013486, BGIBMGA014169, BGIBMGA001232, BGIBMGA012206, BGIBMGA009118, BGIBMGA007862
ko04670	Leukocyte transendothelial migration	6 (0.53%)	86 (1.01%)	0.979362	0.999997	BGIBMGA014241, BGIBMGA000109, BGIBMGA003188, BGIBMGA005577, BGIBMGA012295, BGIBMGA008858
ko04012	ErbB signaling pathway	5 (0.44%)	76 (0.9%)	0.98043	0.999997	BGIBMGA007466, BGIBMGA013376, BGIBMGA013935, BGIBMGA012094, BGIBMGA003789
ko05213	Endometrial cancer	2 (0.18%)	42 (0.5%)	0.981879	0.999997	BGIBMGA008094, BGIBMGA013376
ko04723	Retrograde endocannabinoid signaling	5 (0.44%)	77 (0.91%)	0.982223	0.999997	BGIBMGA007424, BGIBMGA003411, BGIBMGA003864, BGIBMGA008875, BGIBMGA006559
ko05014	Amyotrophic lateral sclerosis (ALS)	3 (0.27%)	56 (0.66%)	0.98498	0.999997	BGIBMGA000701, BGIBMGA003029, BGIBMGA014511
ko05133	Pertussis	2 (0.18%)	44 (0.52%)	0.985845	0.999997	BGIBMGA011034, BGIBMGA001767
ko04722	Neurotrophin signaling pathway	6 (0.53%)	91 (1.07%)	0.986951	0.999997	BGIBMGA011088, BGIBMGA008094, BGIBMGA014073, BGIBMGA012295, BGIBMGA001767, BGIBMGA008389
ko04725	Cholinergic synapse	5 (0.44%)	81 (0.96%)	0.987962	0.999997	BGIBMGA012722, BGIBMGA004082, BGIBMGA007070, BGIBMGA000874, BGIBMGA001629
ko00562	Inositol phosphate metabolism	4 (0.35%)	70 (0.83%)	0.988267	0.999997	BGIBMGA005786, BGIBMGA005787, BGIBMGA010836, BGIBMGA009559
ko04650	Natural killer cell mediated cytotoxicity	2 (0.18%)	46 (0.54%)	0.988962	0.999997	BGIBMGA013646, BGIBMGA000109
ko03420	Nucleotide excision repair	2 (0.18%)	46 (0.54%)	0.988962	0.999997	BGIBMGA001232, BGIBMGA006819
ko05142	Chagas disease (American trypanosomiasis)	3 (0.27%)	60 (0.71%)	0.990441	0.999997	BGIBMGA011216, BGIBMGA011034, BGIBMGA008389
ko05016	Huntington's disease	18 (1.59%)	214 (2.52%)	0.991009	0.999997	BGIBMGA011456, BGIBMGA010929, BGIBMGA003171, BGIBMGA010726, BGIBMGA010808, BGIBMGA000693, BGIBMGA009742, BGIBMGA011875, BGIBMGA000928, BGIBMGA000874, BGIBMGA005469, BGIBMGA005325, BGIBMGA003029, BGIBMGA003562, BGIBMGA006651, BGIBMGA004994, BGIBMGA003121, BGIBMGA005466
ko03008	Ribosome biogenesis in eukaryotes	6 (0.53%)	95 (1.12%)	0.991043	0.999997	BGIBMGA011458, BGIBMGA005352, BGIBMGA005353, BGIBMGA000554, BGIBMGA007962, BGIBMGA011782
ko04110	Cell cycle	7 (0.62%)	107 (1.26%)	0.992026	0.999997	BGIBMGA010701, BGIBMGA011028, BGIBMGA000438, BGIBMGA000664, BGIBMGA001232, BGIBMGA000323, BGIBMGA009760
ko05218	Melanoma	1 (0.09%)	34 (0.4%)	0.992365	0.999997	BGIBMGA013376
ko04744	Phototransduction	1 (0.09%)	34 (0.4%)	0.992365	0.999997	BGIBMGA001767
ko05217	Basal cell carcinoma	1 (0.09%)	34 (0.4%)	0.992365	0.999997	BGIBMGA013981
ko05032	Morphine addiction	3 (0.27%)	62 (0.73%)	0.992396	0.999997	BGIBMGA003411, BGIBMGA003864, BGIBMGA009959
ko05211	Renal cell carcinoma	3 (0.27%)	63 (0.74%)	0.993222	0.999997	BGIBMGA001664, BGIBMGA001232, BGIBMGA012295
ko00510	N-Glycan biosynthesis	2 (0.18%)	50 (0.59%)	0.993317	0.999997	BGIBMGA007197, BGIBMGA002426
ko05416	Viral myocarditis	7 (0.62%)	109 (1.29%)	0.993366	0.999997	BGIBMGA010472, BGIBMGA003188, BGIBMGA006097, BGIBMGA011428, BGIBMGA001081, BGIBMGA006098, BGIBMGA005577
ko04114	Oocyte meiosis	7 (0.62%)	109 (1.29%)	0.993366	0.999997	BGIBMGA011088, BGIBMGA010701, BGIBMGA011028, BGIBMGA000438, BGIBMGA001232, BGIBMGA012206, BGIBMGA001767
ko04530	Tight junction	14 (1.24%)	181 (2.14%)	0.993802	0.999997	BGIBMGA010472, BGIBMGA003486, BGIBMGA000377, BGIBMGA014073, BGIBMGA003188, BGIBMGA003714, BGIBMGA011428, BGIBMGA012094, BGIBMGA005577, BGIBMGA012295, BGIBMGA003506, BGIBMGA011326, BGIBMGA010280, BGIBMGA003505
ko04726	Serotonergic synapse	5 (0.44%)	88 (1.04%)	0.994034	0.999997	BGIBMGA002287, BGIBMGA003199, BGIBMGA002958, BGIBMGA009178, BGIBMGA009914
ko04962	Vasopressin-regulated water reabsorption	2 (0.18%)	51 (0.6%)	0.99411	0.999997	BGIBMGA000874, BGIBMGA006651
ko05031	Amphetamine addiction	5 (0.44%)	89 (1.05%)	0.994614	0.999997	BGIBMGA000563, BGIBMGA003199, BGIBMGA002958, BGIBMGA000874, BGIBMGA001767
ko04730	Long-term depression	4 (0.35%)	78 (0.92%)	0.99501	0.999997	BGIBMGA006881, BGIBMGA009178, BGIBMGA009914, BGIBMGA008856
ko03030	DNA replication	1 (0.09%)	37 (0.44%)	0.995039	0.999997	BGIBMGA011480
ko04912	GnRH signaling pathway	6 (0.53%)	102 (1.2%)	0.995448	0.999997	BGIBMGA009178, BGIBMGA009914, BGIBMGA014073, BGIBMGA012094, BGIBMGA012295, BGIBMGA001767
ko04115	p53 signaling pathway	2 (0.18%)	54 (0.64%)	0.995976	0.999997	BGIBMGA001836, BGIBMGA003029
ko05210	Colorectal cancer	1 (0.09%)	39 (0.46%)	0.996279	0.999997	BGIBMGA003011
ko05200	Pathways in cancer	19 (1.68%)	240 (2.83%)	0.997131	0.999997	BGIBMGA010094, BGIBMGA009106, BGIBMGA008094, BGIBMGA013981, BGIBMGA006425, BGIBMGA001664, BGIBMGA013376, BGIBMGA006097, BGIBMGA001232, BGIBMGA006098, BGIBMGA002211, BGIBMGA002114, BGIBMGA009918, BGIBMGA002018, BGIBMGA003011, BGIBMGA012295, BGIBMGA000910, BGIBMGA008389, BGIBMGA010869
ko05214	Glioma	2 (0.18%)	58 (0.68%)	0.997588	0.999997	BGIBMGA013376, BGIBMGA001767
ko05132	Salmonella infection	9 (0.8%)	143 (1.69%)	0.99789	0.999997	BGIBMGA003269, BGIBMGA010472, BGIBMGA003188, BGIBMGA011428, BGIBMGA005577, BGIBMGA011034, BGIBMGA012295, BGIBMGA010280, BGIBMGA007712
ko05410	Hypertrophic cardiomyopathy (HCM)	10 (0.88%)	155 (1.83%)	0.998125	0.999997	BGIBMGA010472, BGIBMGA006151, BGIBMGA009343, BGIBMGA010366, BGIBMGA003188, BGIBMGA006097, BGIBMGA011428, BGIBMGA000164, BGIBMGA006098, BGIBMGA005577
ko05034	Alcoholism	6 (0.53%)	111 (1.31%)	0.998151	0.999997	BGIBMGA000563, BGIBMGA003199, BGIBMGA002958, BGIBMGA000874, BGIBMGA014579, BGIBMGA001767
ko04310	Wnt signaling pathway	7 (0.62%)	123 (1.45%)	0.998254	0.999997	BGIBMGA013981, BGIBMGA008981, BGIBMGA003188, BGIBMGA003495, BGIBMGA001232, BGIBMGA012206, BGIBMGA009021
ko05100	Bacterial invasion of epithelial cells	4 (0.35%)	88 (1.04%)	0.998351	0.999997	BGIBMGA014241, BGIBMGA012094, BGIBMGA005577, BGIBMGA012295
ko05010	Alzheimer's disease	12 (1.06%)	179 (2.11%)	0.998553	0.999997	BGIBMGA010929, BGIBMGA009162, BGIBMGA002669, BGIBMGA003664, BGIBMGA005187, BGIBMGA003920, BGIBMGA001508, BGIBMGA003029, BGIBMGA002120, BGIBMGA002499, BGIBMGA003562, BGIBMGA001767
ko04961	Endocrine and other factor-regulated calcium reabsorption	1 (0.09%)	47 (0.55%)	0.998823	0.999997	BGIBMGA005466
ko04728	Dopaminergic synapse	6 (0.53%)	117 (1.38%)	0.999003	0.999997	BGIBMGA000563, BGIBMGA003199, BGIBMGA002958, BGIBMGA000874, BGIBMGA005416, BGIBMGA001767
ko00020	Citrate cycle (TCA cycle)	1 (0.09%)	51 (0.6%)	0.999338	0.999997	BGIBMGA003267
ko04914	Progesterone-mediated oocyte maturation	3 (0.27%)	83 (0.98%)	0.999371	0.999997	BGIBMGA011088, BGIBMGA010701, BGIBMGA000438
ko04721	Synaptic vesicle cycle	2 (0.18%)	71 (0.84%)	0.999555	0.999997	BGIBMGA003864, BGIBMGA005466
ko04720	Long-term potentiation	2 (0.18%)	72 (0.85%)	0.99961	0.999997	BGIBMGA011088, BGIBMGA001767
ko05414	Dilated cardiomyopathy	9 (0.8%)	163 (1.92%)	0.99968	0.999997	BGIBMGA010472, BGIBMGA006151, BGIBMGA009343, BGIBMGA003188, BGIBMGA006097, BGIBMGA011428, BGIBMGA000164, BGIBMGA006098, BGIBMGA005577
ko04810	Regulation of actin cytoskeleton	18 (1.59%)	262 (3.09%)	0.999751	0.999997	BGIBMGA010472, BGIBMGA001755, BGIBMGA014241, BGIBMGA006151, BGIBMGA013376, BGIBMGA007045, BGIBMGA000615, BGIBMGA000109, BGIBMGA003188, BGIBMGA011428, BGIBMGA013737, BGIBMGA012094, BGIBMGA000228, BGIBMGA009405, BGIBMGA009404, BGIBMGA005577, BGIBMGA012295, BGIBMGA010869
ko05220	Chronic myeloid leukemia	1 (0.09%)	59 (0.7%)	0.999791	0.999997	BGIBMGA008389
ko04070	Phosphatidylinositol signaling system	3 (0.27%)	92 (1.09%)	0.999792	0.999997	BGIBMGA010836, BGIBMGA009559, BGIBMGA001767
ko05166	HTLV-I infection	10 (0.88%)	179 (2.11%)	0.999797	0.999997	BGIBMGA011458, BGIBMGA010701, BGIBMGA013827, BGIBMGA011028, BGIBMGA013981, BGIBMGA001664, BGIBMGA001927, BGIBMGA003121, BGIBMGA011498, BGIBMGA008389
ko04270	Vascular smooth muscle contraction	15 (1.33%)	238 (2.81%)	0.999865	0.999997	BGIBMGA006801, BGIBMGA011833, BGIBMGA010472, BGIBMGA006881, BGIBMGA009178, BGIBMGA009914, BGIBMGA014073, BGIBMGA003188, BGIBMGA011428, BGIBMGA008856, BGIBMGA000228, BGIBMGA009405, BGIBMGA009404, BGIBMGA005577, BGIBMGA001767
ko04260	Cardiac muscle contraction	4 (0.35%)	118 (1.39%)	0.999951	0.999997	BGIBMGA010472, BGIBMGA003188, BGIBMGA011428, BGIBMGA005577
ko04724	Glutamatergic synapse	4 (0.35%)	118 (1.39%)	0.999951	0.999997	BGIBMGA009178, BGIBMGA009914, BGIBMGA000928, BGIBMGA009661
ko05012	Parkinson's disease	4 (0.35%)	122 (1.44%)	0.99997	0.999997	BGIBMGA010929, BGIBMGA000563, BGIBMGA003029, BGIBMGA003562
ko04020	Calcium signaling pathway	6 (0.53%)	158 (1.86%)	0.999989	0.999997	BGIBMGA002287, BGIBMGA009887, BGIBMGA000228, BGIBMGA009405, BGIBMGA009404, BGIBMGA001767
ko00190	Oxidative phosphorylation	3 (0.27%)	125 (1.47%)	0.999997	0.999997	BGIBMGA010929, BGIBMGA002311, BGIBMGA003562
