# Supplementary material for: Differentially expressed genes in the head of the 2nd instar pre-molting larvae of the nm2 mutant of the silkworm, Bombyx mori
Source: PLoS One. 2017 Jul 20;12(7):e0180160. doi: 10.1371/journal.pone.0180160 (PMC5519023; doi:10.1371/journal.pone.0180160)
Supplement: S5 Table — (XLSX) [file pone.0180160.s005.xlsx]

## Sheet: S5 Table
S5 Table Expression of cuticular protein genes.
Gene id.	Wild-type FPKM	Nm2 FPKM	Ratio(nm2/wild_type)	Log2 Ratio(nm2/wild_type)	Up or down	Description
BGIBMGA000431	6.6	0	0	0	Down	Insect cuticle protein
BGIBMGA012595	9.73	0	0	0	Down	Insect cuticle protein
BGIBMGA000262	10.2	0	0	0	Down	Insect cuticle protein
BGIBMGA013915	39.64	0	0	0	Down	Insect cuticle protein
BGIBMGA006826	18.47	0	0	0	Down	-
BGIBMGA004780	119.86	0	0	0	Down	-
BGIBMGA011761	159.39	0.54	0.00338792	0.00338792	Down	-
BGIBMGA005259	2437.98	11.23	0.00460627	0.00460627	Down	-
BGIBMGA008465	118.99	0.92	0.00773174	0.00773174	Down	-
BGIBMGA000438	35.1	0.41	0.0116809	0.0116809	Down	Insect cuticle protein
BGIBMGA011723	83.76	1.44	0.017192	0.017192	Down	-
BGIBMGA010899	29.6	0.72	0.0243243	0.0243243	Down	Insect cuticle protein
BGIBMGA001444	1490.52	38.51	0.0258366	0.0258366	Down	Insect cuticle protein
BGIBMGA008362	13.2	0.37	0.0280303	0.0280303	Down	-
BGIBMGA000247	106.44	3.14	0.0295002	0.0295002	Down	Insect cuticle protein
BGIBMGA000520	262.58	8.26	0.0314571	0.0314571	Down	-
BGIBMGA008466	173.09	6.47	0.0373794	0.0373794	Down	-
BGIBMGA009990	5.08	0.19	0.0374016	0.0374016	Down	Insect cuticle protein
BGIBMGA011998	13.86	0.61	0.0440115	0.0440115	Down	Insect cuticle protein
BGIBMGA000326	77.37	3.42	0.0442032	0.0442032	Down	Insect cuticle protein
BGIBMGA000388	2839.68	153.25	0.0539673	0.0539673	Down	Insect cuticle protein
BGIBMGA013899	48.3	3.55	0.073499	0.073499	Down	-
BGIBMGA010654	11.05	0.98	0.0886878	0.0886878	Down	Casein, alpha/beta
BGIBMGA006662	195.18	25.32	0.129726	0.129726	Down	-
BGIBMGA002664	653.15	99.27	0.151987	0.151987	Down	Insect cuticle protein
BGIBMGA008147	5.74	1.07	0.186411	0.186411	Down	Insect cuticle protein
BGIBMGA012601	146.86	37.56	0.255754	0.255754	Down	Insect cuticle protein
BGIBMGA010500	11.09	4.59	0.413886	0.413886	Down	Insect cuticle protein
BGIBMGA000346	23.77	10.59	0.44552	0.44552	Down	Insect cuticle protein
BGIBMGA008213	9.61	4.76	0.495317	0.495317	Down	-
BGIBMGA000226	0.23	0	0	0	Down	Insect cuticle protein
BGIBMGA012146	0.3	0	0	0	Down	Insect cuticle protein
BGIBMGA005990	0.35	0	0	0	Down	Insect cuticle protein
BGIBMGA000430	0.42	0	0	0	Down	Insect cuticle protein
BGIBMGA012656	0.48	0	0	0	Down	Insect cuticle protein
BGIBMGA000280	0.56	0	0	0	Down	Insect cuticle protein
BGIBMGA010141	0.57	0	0	0	Down	Insect cuticle protein
BGIBMGA005631	0.58	0	0	0	Down	Insect cuticle protein
BGIBMGA000246	0.61	0	0	0	Down	Insect cuticle protein
BGIBMGA000270	0.65	0	0	0	Down	Insect cuticle protein
BGIBMGA001445	0.68	0	0	0	Down	Insect cuticle protein
BGIBMGA000248	0.7	0	0	0	Down	Insect cuticle protein
BGIBMGA003064	0.86	0	0	0	Down	Insect cuticle protein
BGIBMGA000345	0.94	0	0	0	Down	Insect cuticle protein
BGIBMGA010142	1.5	0	0	0	Down	Insect cuticle protein
BGIBMGA000276	1.77	0	0	0	Down	Insect cuticle protein
BGIBMGA000271	2.04	0	0	0	Down	Insect cuticle protein
BGIBMGA000275	2.11	0	0	0	Down	Insect cuticle protein
BGIBMGA003096	2.86	0	0	0	Down	Insect cuticle protein
BGIBMGA000340	3.36	0	0	0	Down	Insect cuticle protein
BGIBMGA002386	4.67	0	0	0	Down	-
BGIBMGA008136	4.73	0.47	0.0993658	0.0993658	Down	Insect cuticle protein
BGIBMGA002385	3.35	0.72	0.214925	0.214925	Down	-
BGIBMGA011720	0.87	0.2	0.229885	0.229885	Down	-
BGIBMGA012596	2.68	0.99	0.369403	0.369403	Down	Insect cuticle protein
BGIBMGA000273	4.17	1.55	0.371703	0.371703	Down	Insect cuticle protein
BGIBMGA005148	17.17	8.76	0.510192	0.510192	NoDiff	Insect cuticle protein
BGIBMGA011731	9.27	6.81	0.734628	0.734628	NoDiff	-
BGIBMGA008212	8.75	9.02	1.03086	1.03086	NoDiff	-
BGIBMGA001862	7355.74	8436.05	1.14687	1.14687	NoDiff	-
BGIBMGA002175	14322.4	17075.5	1.19222	1.19222	NoDiff	Glutamine amidotransferase, class-II
BGIBMGA000347	8.55	10.68	1.24912	1.24912	NoDiff	Insect cuticle protein
BGIBMGA012213	24.04	32.67	1.35899	1.35899	NoDiff	Insect cuticle protein
BGIBMGA011719	3.32	5.13	1.54518	1.54518	NoDiff	-
BGIBMGA008254	3.68	5.7	1.54891	1.54891	NoDiff	-
BGIBMGA000336	29.77	51.08	1.71582	1.71582	NoDiff	Insect cuticle protein
BGIBMGA000343	4.13	2.3	0.556901	0.556901	NoDiff	Insect cuticle protein
BGIBMGA010232	1.84	1.14	0.619565	0.619565	NoDiff	Insect cuticle protein
BGIBMGA003095	4.33	2.93	0.676674	0.676674	NoDiff	Insect cuticle protein
BGIBMGA000337	3.63	2.81	0.774105	0.774105	NoDiff	Insect cuticle protein
BGIBMGA000281	0.48	0.44	0.916667	0.916667	NoDiff	Insect cuticle protein
BGIBMGA008127	0.38	0.35	0.921053	0.921053	NoDiff	Insect cuticle protein
BGIBMGA007014	0.4	0.37	0.925	0.925	NoDiff	Insect cuticle protein
BGIBMGA011721	4.48	4.16	0.928571	0.928571	NoDiff	-
BGIBMGA011729	1.4	1.3	0.928571	0.928571	NoDiff	-
BGIBMGA008261	1.05	0.98	0.933333	0.933333	NoDiff	-
BGIBMGA000285	1.77	2.74	1.54802	1.54802	NoDiff	Insect cuticle protein
BGIBMGA012605	2.38	3.97	1.66807	1.66807	NoDiff	Insect cuticle protein
BGIBMGA008207	0	0	NoExp	NoExp	NoExp	-
BGIBMGA009714	0	0	NoExp	NoExp	NoExp	-
BGIBMGA011492	0	0	NoExp	NoExp	NoExp	-
BGIBMGA011559	0	0	NoExp	NoExp	NoExp	-
BGIBMGA011560	0	0	NoExp	NoExp	NoExp	-
BGIBMGA011722	0	0	NoExp	NoExp	NoExp	-
BGIBMGA011724	0	0	NoExp	NoExp	NoExp	-
BGIBMGA011728	0	0	NoExp	NoExp	NoExp	-
BGIBMGA011730	0	0	NoExp	NoExp	NoExp	-
BGIBMGA011760	0	0	NoExp	NoExp	NoExp	-
BGIBMGA000166	0	0	NoExp	NoExp	NoExp	Insect cuticle protein
BGIBMGA000251	0	0	NoExp	NoExp	NoExp	Insect cuticle protein
BGIBMGA000252	0	0	NoExp	NoExp	NoExp	Insect cuticle protein
BGIBMGA000253	0	0	NoExp	NoExp	NoExp	Insect cuticle protein
BGIBMGA000254	0	0	NoExp	NoExp	NoExp	Insect cuticle protein
BGIBMGA000255	0	0	NoExp	NoExp	NoExp	Insect cuticle protein
BGIBMGA000256	0	0	NoExp	NoExp	NoExp	Insect cuticle protein
BGIBMGA000257	0	0	NoExp	NoExp	NoExp	Insect cuticle protein
BGIBMGA000258	0	0	NoExp	NoExp	NoExp	Insect cuticle protein
BGIBMGA000259	0	0	NoExp	NoExp	NoExp	Insect cuticle protein
BGIBMGA000260	0	0	NoExp	NoExp	NoExp	Insect cuticle protein
BGIBMGA000264	0	0	NoExp	NoExp	NoExp	Insect cuticle protein
BGIBMGA000265	0	0	NoExp	NoExp	NoExp	Insect cuticle protein
BGIBMGA000266	0	0	NoExp	NoExp	NoExp	Insect cuticle protein
BGIBMGA000268	0	0	NoExp	NoExp	NoExp	Insect cuticle protein
BGIBMGA000269	0	0	NoExp	NoExp	NoExp	Insect cuticle protein
BGIBMGA000277	0	0	NoExp	NoExp	NoExp	Insect cuticle protein
BGIBMGA000278	0	0	NoExp	NoExp	NoExp	Insect cuticle protein
BGIBMGA000279	0	0	NoExp	NoExp	NoExp	Insect cuticle protein
BGIBMGA000282	0	0	NoExp	NoExp	NoExp	Insect cuticle protein
BGIBMGA000283	0	0	NoExp	NoExp	NoExp	Insect cuticle protein
BGIBMGA000334	0	0	NoExp	NoExp	NoExp	Insect cuticle protein
BGIBMGA000426	0	0	NoExp	NoExp	NoExp	Insect cuticle protein
BGIBMGA000429	0	0	NoExp	NoExp	NoExp	Insect cuticle protein
BGIBMGA000432	0	0	NoExp	NoExp	NoExp	Insect cuticle protein
BGIBMGA000433	0	0	NoExp	NoExp	NoExp	Insect cuticle protein
BGIBMGA000434	0	0	NoExp	NoExp	NoExp	Insect cuticle protein
BGIBMGA000435	0	0	NoExp	NoExp	NoExp	Insect cuticle protein
BGIBMGA000436	0	0	NoExp	NoExp	NoExp	Insect cuticle protein
BGIBMGA000437	0	0	NoExp	NoExp	NoExp	Insect cuticle protein
BGIBMGA001486	0	0	NoExp	NoExp	NoExp	Insect cuticle protein
BGIBMGA001487	0	0	NoExp	NoExp	NoExp	Insect cuticle protein
BGIBMGA002362	0	0	NoExp	NoExp	NoExp	Insect cuticle protein
BGIBMGA003063	0	0	NoExp	NoExp	NoExp	Insect cuticle protein
BGIBMGA007085	0	0	NoExp	NoExp	NoExp	Insect cuticle protein
BGIBMGA008126	0	0	NoExp	NoExp	NoExp	Insect cuticle protein
BGIBMGA008142	0	0	NoExp	NoExp	NoExp	Insect cuticle protein
BGIBMGA010140	0	0	NoExp	NoExp	NoExp	Insect cuticle protein
BGIBMGA010145	0	0	NoExp	NoExp	NoExp	Insect cuticle protein
BGIBMGA010320	0	0	NoExp	NoExp	NoExp	Insect cuticle protein
BGIBMGA010341	0	0	NoExp	NoExp	NoExp	Insect cuticle protein
BGIBMGA010501	0	0	NoExp	NoExp	NoExp	Insect cuticle protein
BGIBMGA012602	0	0	NoExp	NoExp	NoExp	Insect cuticle protein
BGIBMGA012603	0	0	NoExp	NoExp	NoExp	Insect cuticle protein
BGIBMGA012604	0	0	NoExp	NoExp	NoExp	Insect cuticle protein
BGIBMGA012607	0	0	NoExp	NoExp	NoExp	Insect cuticle protein
BGIBMGA012654	0	0	NoExp	NoExp	NoExp	Insect cuticle protein
BGIBMGA012657	0	0	NoExp	NoExp	NoExp	Insect cuticle protein
BGIBMGA014295	0	0	NoExp	NoExp	NoExp	Insect cuticle protein
BGIBMGA000274	29.71	60.27	2.02861	2.02861	Up	-
BGIBMGA011726	3.34	7.07	2.11677	2.11677	Up	-
BGIBMGA014015	15.01	32.52	2.16656	2.16656	Up	Insect cuticle protein
BGIBMGA011757	5	11.36	2.272	2.272	Up	-
BGIBMGA002602	117.24	277.94	2.37069	2.37069	Up	-
BGIBMGA012861	141.74	385.18	2.71751	2.71751	Up	-
BGIBMGA003062	2.07	6.24	3.01449	3.01449	Up	Insect cuticle protein
BGIBMGA000681	334.8	1067.55	3.18862	3.18862	Up	-
BGIBMGA012594	5.2	17.86	3.43462	3.43462	Up	Insect cuticle protein
BGIBMGA000250	5.32	18.51	3.47932	3.47932	Up	Insect cuticle protein
BGIBMGA002384	295.63	1156.74	3.9128	3.9128	Up	-
BGIBMGA010483	2.4	10.38	4.325	4.325	Up	Insect cuticle protein
BGIBMGA000331	47.99	210.73	4.39112	4.39112	Up	Insect cuticle protein
BGIBMGA000339	4.34	19.87	4.57834	4.57834	Up	Insect cuticle protein
BGIBMGA010913	131.65	617.09	4.68735	4.68735	Up	Insect cuticle protein
BGIBMGA001959	10.9	62.96	5.77615	5.77615	Up	-
BGIBMGA009776	7.42	44.47	5.99326	5.99326	Up	-
BGIBMGA000325	2.82	17.46	6.19149	6.19149	Up	Insect cuticle protein
BGIBMGA003065	82.04	549.67	6.70002	6.70002	Up	Insect cuticle protein
BGIBMGA010143	1.45	10.31	7.11034	7.11034	Up	Insect cuticle protein
BGIBMGA009775	14.46	103.12	7.1314	7.1314	Up	-
BGIBMGA011561	2.19	16.25	7.42009	7.42009	Up	-
BGIBMGA000324	199.16	1495.52	7.50914	7.50914	Up	Insect cuticle protein
BGIBMGA011714	38.58	308.87	8.00596	8.00596	Up	-
BGIBMGA013163	71.97	593.07	8.24052	8.24052	Up	Insect cuticle protein
BGIBMGA002549	976.59	8533.69	8.73825	8.73825	Up	Insect cuticle protein
BGIBMGA005397	1.84	16.24	8.82609	8.82609	Up	Insect cuticle protein
BGIBMGA009659	30.83	355.62	11.5349	11.5349	Up	-
BGIBMGA000249	40.77	499.28	12.2463	12.2463	Up	Insect cuticle protein
BGIBMGA008245	8.14	124.18	15.2555	15.2555	Up	-
BGIBMGA000335	0.62	11.1	17.9032	17.9032	Up	Insect cuticle protein
BGIBMGA000329	417.81	8363.01	20.0163	20.0163	Up	Insect cuticle protein
BGIBMGA000341	135.93	2721.67	20.0226	20.0226	Up	Insect cuticle protein
BGIBMGA004074	224.98	4641.23	20.6295	20.6295	Up	Penicillin-binding protein, transpeptidase fold
BGIBMGA014199	267.14	5813.11	21.7605	21.7605	Up	Insect cuticle protein
BGIBMGA000338	3.71	81.49	21.965	21.965	Up	Insect cuticle protein
BGIBMGA000330	0.35	11.86	33.8857	33.8857	Up	-
BGIBMGA000333	129.64	4541.86	35.0344	35.0344	Up	Insect cuticle protein
BGIBMGA014292	311.56	11080.1	35.5634	35.5634	Up	-
BGIBMGA011766	76.7	2961.88	38.6164	38.6164	Up	-
BGIBMGA000328	107.54	4637.31	43.1217	43.1217	Up	Insect cuticle protein
BGIBMGA008255	201.7	9214.54	45.6844	45.6844	Up	-
BGIBMGA005278	24.41	1258.56	51.5592	51.5592	Up	Insect cuticle protein
BGIBMGA005277	185.48	32989.5	177.86	177.86	Up	Insect cuticle protein
BGIBMGA011765	80.6	17679.8	219.352	219.352	Up	-
BGIBMGA011767	1.96	511.46	260.949	260.949	Up	-
BGIBMGA002548	18.81	5013.92	266.556	266.556	Up	Insect cuticle protein
BGIBMGA000342	0	5.76	NEW	NEW	Up	Insect cuticle protein
BGIBMGA000327	1.47	4.1	2.78912	2.78912	Up	Insect cuticle protein
BGIBMGA003060	0.63	2.34	3.71429	3.71429	Up	Insect cuticle protein
BGIBMGA000369	0.85	3.16	3.71765	3.71765	Up	Insect cuticle protein
BGIBMGA010231	1.16	4.57	3.93966	3.93966	Up	Insect cuticle protein
BGIBMGA008333	0.65	3.65	5.61538	5.61538	Up	Insect cuticle protein
BGIBMGA010482	0.31	2.04	6.58065	6.58065	Up	Insect cuticle protein
BGIBMGA008262	0.44	3.66	8.31818	8.31818	Up	-
BGIBMGA012655	0	0.44	NEW	NEW	Up	Insect cuticle protein
BGIBMGA000245	0	0.52	NEW	NEW	Up	Insect cuticle protein
BGIBMGA000332	0	0.53	NEW	NEW	Up	Insect cuticle protein
BGIBMGA000272	0	0.57	NEW	NEW	Up	Insect cuticle protein
BGIBMGA000263	0	0.58	NEW	NEW	Up	Insect cuticle protein
BGIBMGA000428	0	0.58	NEW	NEW	Up	Insect cuticle protein
BGIBMGA007015	0	0.58	NEW	NEW	Up	Insect cuticle protein
BGIBMGA003061	0	1.4	NEW	NEW	Up	Insect cuticle protein
BGIBMGA000267	0	1.45	NEW	NEW	Up	Insect cuticle protein
BGIBMGA002770	0	2.92	NEW	NEW	Up	Insect cuticle protein
BGIBMGA000371	0	4.5	NEW	NEW	Up	Insect cuticle protein
BGIBMGA011725	0	0.35	NEW	NEW	Up	-
BGIBMGA011759	0	0.55	NEW	NEW	Up	-
BGIBMGA011758	0	0.56	NEW	NEW	Up	-
BGIBMGA011455	0	0.84	NEW	NEW	Up	-
BGIBMGA011727	0	1.18	NEW	NEW	Up	-
NEW: Not expressed only in the wildtype. NoDiff: No significant difference between nm2 and the wildtype. NoExp: Not expressed in neither nm2 or the wildtype.
